# Supplementary material for: Chlorophyll to zeaxanthin energy transfer in nonphotochemical quenching: An exciton annihilation-free transient absorption study
Source: Proc Natl Acad Sci U S A. 2024 Oct 8;121(42):e2411620121. doi: 10.1073/pnas.2411620121 (PMC11494355; doi:10.1073/pnas.2411620121)
Supplement: Supplementary file 2 — Dataset S01 (XLSX) [file pnas.2411620121.sd01.xlsx]

## Sheet: Dataset S01A
NPQ_750uE for Fig. 1A,C	WT			npq1			npq4			lut2
0:00:00	0	0	0	0	0	0	0	0	0	0	0	0	0	0	0	0
0:00:30	0.524	0.555	0.659	0.491	0.613	0.336	0.083	0.076	0.089	0.19	0.165	0.252	0.225	0.173	0.152	0.178
0:01:00	0.575	0.582	0.693	0.308	0.452	0.281	0.159	0.133	0.17	0.294	0.237	0.379	0.404	0.284	0.244	0.242
0:01:30	0.663	0.559	0.756	0.302	0.337	0.32	0.225	0.2	0.23	0.37	0.282	0.453	0.607	0.357	0.323	0.301
0:02:00	0.782	0.6	0.851	0.36	0.304	0.366	0.288	0.244	0.286	0.453	0.361	0.52	0.797	0.45	0.392	0.389
0:03:00	1.068	0.888	1.191	0.464	0.374	0.47	0.384	0.308	0.364	0.704	0.535	0.805	1.248	0.694	0.574	0.597
0:04:00	1.377	1.151	1.62	0.538	0.501	0.554	0.436	0.359	0.426	0.996	0.68	1.121	1.788	1.009	0.808	0.776
0:05:00	1.643	1.373	2.027	0.595	0.608	0.603	0.48	0.395	0.482	1.219	0.843	1.447	2.301	1.365	1.031	0.949
0:06:00	1.889	1.492	2.286	0.641	0.69	0.668	0.537	0.429	0.536	1.552	0.953	1.718	2.636	1.671	1.238	1.092
0:07:00	2.115	1.593	2.414	0.676	0.778	0.707	0.573	0.439	0.582	1.755	1.037	1.952	2.868	1.997	1.398	1.214
0:08:00	2.1	1.674	2.562	0.703	0.82	0.74	0.599	0.471	0.623	1.937	1.098	2.158	3.067	2.208	1.496	1.283
0:09:00	2.292	1.754	2.636	0.73	0.886	0.774	0.622	0.488	0.641	2.052	1.155	2.304	3.175	2.388	1.577	1.324
0:10:00	2.318	1.778	2.747	0.748	0.919	0.802	0.65	0.493	0.677	2.166	1.205	2.409	3.197	2.561	1.59	1.389
0:11:00	2.388	1.796	2.782	0.779	0.964	0.813	0.675	0.515	0.682	2.289	1.2	2.52	3.175	2.647	1.636	1.389
0:12:00	2.397	1.845	2.736	0.802	1	0.836	0.694	0.527	0.708	2.336	1.272	2.492	3.175	2.721	1.59	1.417
0:13:00	2.462	1.877	2.793	0.816	1.004	0.856	0.718	0.536	0.722	2.36	1.292	2.594	3.175	2.706	1.564	1.4
0:14:00	2.559	1.903	2.865	0.828	1.024	0.865	0.728	0.538	0.746	2.446	1.307	2.624	3.175	2.799	1.558	1.412
0:15:00	2.549	1.929	2.782	0.831	1.033	0.883	0.742	0.538	0.761	2.472	1.327	2.609	3.219	2.847	1.552	1.47
0:15:30	0.865	0.762	0.929	0.768	0.817	0.877	0.78	0.605	0.777	0.814	0.641	0.892	0.939	0.812	0.71	0.675
0:16:00	0.598	0.588	0.602	0.693	0.759	0.774	0.735	0.572	0.74	0.57	0.591	0.621	0.665	0.582	0.624	0.584
0:17:00	0.502	0.52	0.483	0.63	0.693	0.699	0.688	0.531	0.679	0.494	0.56	0.531	0.562	0.513	0.565	0.57
0:18:00	0.458	0.476	0.436	0.581	0.645	0.617	0.634	0.497	0.636	0.455	0.526	0.497	0.509	0.472	0.53	0.541
0:20:00	0.377	0.383	0.336	0.457	0.538	0.483	0.518	0.415	0.551	0.37	0.433	0.39	0.422	0.406	0.453	0.444
0:20:30	3.032	2.706	3.297	0.915	1.291	0.905	0.59	0.405	0.612	2.472	1.871	2.959	3.088	2.864	1.878	1.92
0:21:00	2.849	2.314	3.03	0.727	1.067	0.813	0.708	0.464	0.677	2.498	1.568	2.94	3.153	2.847	1.785	1.704
0:21:30	2.814	2.239	3.11	0.727	1.012	0.807	0.735	0.504	0.708	2.446	1.512	2.852	3.109	2.815	1.763	1.642
0:22:00	2.872	2.256	3.11	0.762	1	0.839	0.763	0.524	0.74	2.538	1.512	2.852	3.131	2.847	1.846	1.697
0:23:00	2.849	2.183	2.99	0.819	1.084	0.89	0.78	0.55	0.777	2.592	1.536	2.852	3.131	2.864	1.91	1.748
0:24:00	2.814	2.137	2.965	0.843	1.129	0.908	0.814	0.57	0.822	2.592	1.536	2.887	3.067	2.815	1.91	1.712
0:25:00	2.78	2.091	2.841	0.864	1.124	0.927	0.829	0.585	0.838	2.606	1.536	2.887	3.046	2.831	1.943	1.748
0:25:30	1.042	0.886	1.069	0.807	0.89	0.902	0.84	0.666	0.879	0.868	0.716	0.993	0.968	0.904	0.747	0.743
0:26:00	0.687	0.659	0.661	0.762	0.837	0.839	0.78	0.626	0.835	0.605	0.633	0.678	0.668	0.636	0.644	0.653
0:27:00	0.548	0.555	0.512	0.686	0.771	0.753	0.721	0.577	0.767	0.499	0.598	0.591	0.575	0.582	0.579	0.624
0:28:00	0.513	0.501	0.458	0.632	0.722	0.672	0.662	0.531	0.728	0.462	0.564	0.534	0.523	0.547	0.553	0.592
0:30:00	0.42	0.421	0.369	0.513	0.616	0.544	0.542	0.449	0.631	0.392	0.472	0.446	0.453	0.462	0.486	0.505
0:32:00	0.363	0.351	0.313	0.404	0.529	0.426	0.47	0.374	0.548	0.321	0.391	0.399	0.351	0.399	0.415	0.408
0:35:00	0.324	0.298	0.282	0.32	0.452	0.361	0.427	0.306	0.487	0.267	0.324	0.355	0.246	0.353	0.325	0.343

## Sheet: Dataset S01B
NPQ_1500uE for Fig. 1B,D	WT				npq1			npq4			lut2
0:00:00	0	0	0	0	0	0	0	0	0	0	0	0	0	0	0
0:00:30	0.656	0.971	0.58	0.445	0.624	0.481	0.559	0.144	0.13	0.138	0.298	0.16	0.223	0.17	0.191
0:01:00	0.825	1.241	1.169	0.91	0.434	0.354	0.376	0.239	0.236	0.239	0.604	0.275	0.376	0.302	0.298
0:01:30	1.026	1.576	1.682	1.297	0.393	0.365	0.368	0.317	0.325	0.32	0.928	0.352	0.578	0.426	0.381
0:02:00	1.341	1.977	2.055	1.398	0.431	0.439	0.421	0.373	0.4	0.41	1.341	0.446	0.899	0.56	0.512
0:03:00	2.074	2.84	2.962	2.014	0.569	0.602	0.572	0.475	0.491	0.543	2.246	0.694	1.704	0.88	0.844
0:04:00	2.61	3.491	3.643	2.548	0.665	0.735	0.68	0.566	0.579	0.639	2.976	0.98	2.494	1.291	1.167
0:05:00	2.967	3.827	4.244	2.877	0.75	0.827	0.769	0.623	0.65	0.759	3.492	1.296	3.121	1.689	1.502
0:06:00	3.233	4.165	4.433	3.09	0.796	0.907	0.851	0.693	0.7	0.837	3.803	1.628	3.422	2.095	1.805
0:07:00	3.402	4.27	4.636	3.223	0.856	0.961	0.895	0.747	0.744	0.912	3.86	1.902	3.743	2.433	1.986
0:08:00	3.446	4.27	4.856	3.292	0.892	1.032	0.949	0.787	0.777	0.985	4.036	2.083	3.743	2.776	2.192
0:09:00	3.553	4.437	4.955	3.275	0.926	1.076	0.981	0.825	0.812	1.057	4.036	2.288	3.691	3.034	2.27
0:10:00	3.585	4.524	4.823	3.382	0.945	1.121	1.006	0.854	0.823	1.105	4.13	2.362	3.743	3.196	2.352
0:11:00	3.682	4.584	5.057	3.382	0.991	1.164	1.032	0.88	0.846	1.156	3.946	2.388	3.851	3.271	2.417
0:12:00	3.633	4.614	5.128	3.364	0.988	1.184	1.067	0.907	0.862	1.222	4.161	2.48	3.908	3.411	2.495
0:13:00	3.649	4.645	5.023	3.419	1.012	1.199	1.076	0.93	0.876	1.278	4.067	2.622	3.824	3.56	2.484
0:14:00	3.682	4.707	5.274	3.401	1.019	1.219	1.098	0.966	0.898	1.328	3.976	2.607	3.851	3.605	2.45
0:15:00	3.665	4.739	5.2	3.476	1.044	1.214	1.131	0.971	0.904	1.368	4.067	2.652	3.717	3.538	2.495
0:15:30	1.548	2.029	2.213	1.074	0.879	1.098	0.953	1.053	0.971	1.488	1.047	0.945	1.24	1.478	0.887
0:16:00	0.963	1.226	1.291	0.765	0.824	1.015	0.884	0.979	0.924	1.411	0.753	0.733	0.974	1.039	0.703
0:17:00	0.692	0.868	0.948	0.637	0.769	0.938	0.793	0.899	0.854	1.318	0.675	0.647	0.834	0.877	0.62
0:18:00	0.587	0.739	0.859	0.6	0.714	0.87	0.737	0.836	0.795	1.245	0.601	0.614	0.784	0.84	0.563
0:20:00	0.451	0.582	0.745	0.494	0.619	0.747	0.642	0.718	0.68	1.126	0.497	0.544	0.671	0.761	0.483
0:20:30	3.682	4.524	4.921	3.515	1.288	1.563	1.316	0.757	0.76	1.222	4.036	2.667	3.908	3.495	2.565
0:21:00	3.682	4.645	5.092	3.496	1.054	1.288	1.067	0.861	0.833	1.333	4.226	2.682	3.908	3.583	2.542
0:21:30	3.766	4.739	5.023	3.476	1.019	1.251	1.032	0.922	0.887	1.405	4.194	2.652	3.851	3.673	2.53
0:22:00	3.853	4.614	5.128	3.457	1.047	1.283	1.058	0.958	0.907	1.466	4.259	2.682	3.965	3.744	2.565
0:23:00	3.801	4.739	5.2	3.496	1.076	1.327	1.155	0.992	0.95	1.541	4.259	2.744	4.084	3.72	2.518
0:24:00	3.818	4.771	5.349	3.457	1.106	1.338	1.165	1.03	0.983	1.565	4.194	2.744	4.114	3.891	2.577
0:25:00	3.801	4.869	5.349	3.535	1.133	1.35	1.21	1.044	1.017	1.621	4.161	2.728	4.084	3.816	2.589
0:25:30	1.634	2.093	2.273	1.173	0.961	1.169	1.036	1.142	1.076	1.714	1.125	1.039	1.352	1.622	0.917
0:26:00	1.017	1.285	1.311	0.836	0.889	1.103	0.969	1.053	1.002	1.647	0.814	0.782	1.026	1.117	0.733
0:27:00	0.701	0.895	0.952	0.688	0.85	1.027	0.884	0.987	0.932	1.541	0.713	0.72	0.899	0.975	0.658
0:28:00	0.612	0.772	0.875	0.653	0.796	0.949	0.841	0.907	0.879	1.46	0.652	0.688	0.838	0.927	0.615
0:30:00	0.482	0.612	0.765	0.545	0.699	0.837	0.719	0.783	0.758	1.348	0.553	0.623	0.726	0.851	0.516
0:32:00	0.411	0.549	0.719	0.473	0.624	0.757	0.625	0.74	0.673	1.259	0.479	0.555	0.623	0.768	0.468
0:35:00	0.351	0.521	0.655	0.421	0.55	0.671	0.549	0.696	0.604	1.182	0.443	0.478	0.555	0.689	0.404

## Sheet: Dataset S01C
Representative Thylakoid HPLC for Fig. 1E
Time	WT_D	WT_HL		Time	npq1_D	npq1_HL		Time	npq4_D	npq4_HL		Time	lut2_D	lut2_HL
0.005417	-7.1e-05	-0.0001		0.002917	-0.00011	3.15e-06		0.001667	-3.1e-05	-1.2e-06		0.00125	-7.2e-05	-2.8e-06
0.012083	-6.6e-05	-8.7e-05		0.009583	-9.3e-05	0		0.008333	-2.6e-05	-2.4e-06		0.007917	-6.4e-05	-3.1e-05
0.01875	-4.7e-05	-6.8e-05		0.01625	-7.6e-05	-3.1e-06		0.015	-2.4e-05	-8.4e-06		0.014583	-6.1e-05	-5.6e-05
0.025417	-3.1e-05	-5.3e-05		0.022917	-5.9e-05	-6.3e-06		0.021667	-2.2e-05	-9.6e-06		0.02125	-7.8e-05	-7e-05
0.032083	-3.5e-05	-5e-05		0.029583	-4.2e-05	3.15e-06		0.028333	-2e-05	-2.4e-06		0.027917	-9.8e-05	-7e-05
0.03875	-5.4e-05	-6.4e-05		0.03625	-2.5e-05	6.3e-06		0.035	-2.4e-05	8.39e-06		0.034583	-0.00011	-5.6e-05
0.045417	-6.6e-05	-9.6e-05		0.042917	-7.4e-06	1.89e-05		0.041667	-2.5e-05	1.56e-05		0.04125	-0.0001	-3.6e-05
0.052083	-6.1e-05	-0.00013		0.049583	1.47e-05	2.83e-05		0.048333	-1.7e-05	1.8e-05		0.047917	-0.0001	-1.4e-05
0.05875	-5.4e-05	-0.00014		0.05625	3.44e-05	9.44e-06		0.055	0	1.92e-05		0.054583	-0.0001	5.58e-06
0.065417	0	-0.00013		0.062917	0	-4.1e-05		0.061667	0	0		0.06125	0	8.37e-06
0.072083	0	0		0.069583	0	0		0.068333	0	0		0.067917	0	0
0.07875	0	0		0.07625	0	0		0.075	0	0		0.074583	0	0
0.085417	0	0		0.082917	0	0		0.081667	0	0		0.08125	0	0
0.092083	0	0		0.089583	0	0		0.088333	0	0		0.087917	0	0
0.09875	0	0		0.09625	0	0		0.095	0	0		0.094583	0	0
0.105417	0	0		0.102917	0	0		0.101667	0	0		0.10125	0	0
0.112083	0	0		0.109583	0	0		0.108333	0	0		0.107917	0	0
0.11875	0	0		0.11625	0	0		0.115	0	0		0.114583	0	0
0.125417	0	0		0.122917	0	0		0.121667	0	0		0.12125	0	0
0.132083	0	0		0.129583	0	0		0.128333	0	0		0.127917	0	0
0.13875	0	0		0.13625	0	0		0.135	0	0		0.134583	0	0
0.145417	0	0		0.142917	0	0		0.141667	0	0		0.14125	0	0
0.152083	0	0		0.149583	0	0		0.148333	0	0		0.147917	0	0
0.15875	0	0		0.15625	0	0		0.155	0	0		0.154583	0	0
0.165417	0	0		0.162917	0	0		0.161667	0	0		0.16125	0	0
0.172083	0	0		0.169583	0	0		0.168333	0	0		0.167917	0	0
0.17875	0	0		0.17625	0	0		0.175	0	0		0.174583	0	0
0.185417	0	0		0.182917	0	0		0.181667	0	0		0.18125	0	0
0.192083	0	0		0.189583	0	0		0.188333	0	0		0.187917	0	0
0.19875	0	0		0.19625	0	0		0.195	0	0		0.194583	0	0
0.205417	0	0		0.202917	0	0		0.201667	0	0		0.20125	0	0
0.212083	0	0		0.209583	0	0		0.208333	0	0		0.207917	0	0
0.21875	0	0		0.21625	0	0		0.215	0	0		0.214583	0	0
0.225417	0	0		0.222917	0	0		0.221667	0	0		0.22125	0	0
0.232083	0	0		0.229583	0	0		0.228333	0	0		0.227917	0	0
0.23875	0	0		0.23625	0	0		0.235	0	0		0.234583	0	0
0.245417	0	0		0.242917	0	0		0.241667	0	0		0.24125	0	0
0.252083	0	0		0.249583	0	0		0.248333	0	0		0.247917	0	0
0.25875	0	0		0.25625	0	0		0.255	0	0		0.254583	0	0
0.265417	0	0		0.262917	0	0		0.261667	0	0		0.26125	0	0
0.272083	0	0		0.269583	0	0		0.268333	0	0		0.267917	0	0
0.27875	0	0		0.27625	0	0		0.275	0	0		0.274583	0	0
0.285417	0	0		0.282917	0	0		0.281667	0	0		0.28125	0	0
0.292083	0	0		0.289583	0	0		0.288333	0	0		0.287917	0	0
0.29875	0	0		0.29625	0	0		0.295	0	0		0.294583	0	0
0.305417	0	0		0.302917	0	0		0.301667	0	0		0.30125	0	0
0.312083	0	0		0.309583	0	0		0.308333	0	0		0.307917	0	0
0.31875	0	0		0.31625	0	0		0.315	0	0		0.314583	0	0
0.325417	0	0		0.322917	0	0		0.321667	0	0		0.32125	0	0
0.332083	0	0		0.329583	0	0		0.328333	0	0		0.327917	0	0
0.33875	-1.2e-05	1.14e-05		0.33625	2.21e-05	-9.4e-06		0.335	-2.3e-06	1.68e-05		0.334583	-3.2e-05	-5.6e-06
0.345417	-3.3e-05	2.28e-05		0.342917	1.72e-05	-1.3e-05		0.341667	-2.3e-06	2.88e-05		0.34125	-6.7e-05	8.37e-06
0.352083	-5.9e-05	2.51e-05		0.349583	-7.4e-06	-1.3e-05		0.348333	-2.3e-06	3.12e-05		0.347917	-9e-05	4.19e-05
0.35875	-7.6e-05	1.6e-05		0.35625	-5.2e-05	-1.9e-05		0.355	5.67e-06	2.28e-05		0.354583	-9.5e-05	7.54e-05
0.365417	-7.3e-05	6.85e-06		0.362917	-0.0001	-2.2e-05		0.361667	1.7e-05	1.68e-05		0.36125	-9.5e-05	0.000106
0.372083	-4.7e-05	-4.6e-06		0.369583	-0.00013	-1.9e-05		0.368333	2.27e-05	8.39e-06		0.367917	-0.00011	0.000117
0.37875	-9.4e-06	-1.4e-05		0.37625	-0.00012	-2.2e-05		0.375	2.04e-05	-3.6e-06		0.374583	-0.00012	0.000112
0.385417	3.07e-05	-2.3e-05		0.382917	-7.6e-05	-4.4e-05		0.381667	1.36e-05	-1.4e-05		0.38125	-0.00012	0.000103
0.392083	6.61e-05	-3.2e-05		0.389583	-2.5e-05	-6.6e-05		0.388333	4.54e-06	-1.6e-05		0.387917	-0.00012	8.93e-05
0.39875	8.97e-05	-3.9e-05		0.39625	1.96e-05	-6.9e-05		0.395	-1e-05	-8.4e-06		0.394583	-0.00012	6.14e-05
0.405417	9.92e-05	-3.4e-05		0.402917	5.16e-05	-6.9e-05		0.401667	-2e-05	-6e-06		0.40125	-0.00013	4.19e-05
0.412083	8.97e-05	-3e-05		0.409583	5.65e-05	-7.2e-05		0.408333	-2.2e-05	-4.8e-06		0.407917	-0.00012	3.07e-05
0.41875	7.32e-05	-2.1e-05		0.41625	3.68e-05	-7.9e-05		0.415	-1.4e-05	1.2e-06		0.414583	-0.00011	1.4e-05
0.425417	6.14e-05	-1.8e-05		0.422917	1.72e-05	-6.9e-05		0.421667	1.13e-06	8.39e-06		0.42125	-0.00012	-1.1e-05
0.432083	5.43e-05	-2.1e-05		0.429583	-2.5e-06	-4.7e-05		0.428333	1.7e-05	9.59e-06		0.427917	-0.00014	-2.5e-05
0.43875	5.9e-05	-2.3e-05		0.43625	-9.8e-06	-1.9e-05		0.435	3.29e-05	8.39e-06		0.434583	-0.00016	-8.4e-06
0.445417	6.61e-05	-3.2e-05		0.442917	-1.2e-05	9.44e-06		0.441667	3.97e-05	1.08e-05		0.44125	-0.00016	5.58e-06
0.452083	7.79e-05	-5.3e-05		0.449583	-4.9e-06	3.15e-05		0.448333	4.42e-05	1.2e-05		0.447917	-0.00016	2.23e-05
0.45875	8.73e-05	-8.7e-05		0.45625	0	5.35e-05		0.455	4.65e-05	1.2e-05		0.454583	-0.00013	3.91e-05
0.465417	9.21e-05	-0.00011		0.462917	-7.4e-06	6.61e-05		0.461667	4.76e-05	6e-06		0.46125	-9.8e-05	6.98e-05
0.472083	9.92e-05	-0.00012		0.469583	-2.9e-05	5.67e-05		0.468333	4.31e-05	-1.2e-06		0.467917	-8.1e-05	9.21e-05
0.47875	9.44e-05	-0.00011		0.47625	-5.2e-05	1.89e-05		0.475	3.74e-05	-8.4e-06		0.474583	-6.9e-05	8.65e-05
0.485417	8.73e-05	-0.00011		0.482917	-5.2e-05	-1.6e-05		0.481667	3.63e-05	-1.1e-05		0.48125	-6.7e-05	6.98e-05
0.492083	7.08e-05	-8.7e-05		0.489583	-3.4e-05	-3.5e-05		0.488333	3.74e-05	-9.6e-06		0.487917	-5.8e-05	5.86e-05
0.49875	4.49e-05	-5.5e-05		0.49625	-4.9e-06	-4.4e-05		0.495	3.97e-05	-1.2e-05		0.494583	-6.7e-05	6.42e-05
0.505417	1.65e-05	-2.7e-05		0.502917	1.72e-05	-5e-05		0.501667	3.97e-05	-1.4e-05		0.50125	-8.4e-05	7.54e-05
0.512083	-7.1e-06	-1.4e-05		0.509583	4.91e-05	-4.4e-05		0.508333	3.4e-05	-1.2e-05		0.507917	-0.00011	8.09e-05
0.51875	-1.2e-05	2.28e-06		0.51625	7.12e-05	-3.1e-05		0.515	2.38e-05	-2.4e-06		0.514583	-0.00012	9.49e-05
0.525417	-4.7e-06	1.6e-05		0.522917	7.12e-05	-1.9e-05		0.521667	1.25e-05	7.2e-06		0.52125	-0.00012	0.00012
0.532083	1.18e-05	1.83e-05		0.529583	4.42e-05	-1.9e-05		0.528333	2.27e-06	1.56e-05		0.527917	-0.00012	0.000145
0.53875	4.01e-05	9.13e-06		0.53625	1.72e-05	-2.2e-05		0.535	-6.8e-06	2.16e-05		0.534583	-0.00011	0.000153
0.545417	7.55e-05	-6.8e-06		0.542917	7.37e-06	-2.8e-05		0.541667	-1e-05	2.4e-05		0.54125	-9.3e-05	0.000151
0.552083	0.000109	-2.1e-05		0.549583	1.23e-05	-3.5e-05		0.548333	0	2.16e-05		0.547917	-5.5e-05	0.000151
0.55875	0.000127	-4.6e-05		0.55625	2.46e-05	-3.1e-05		0.555	1.59e-05	1.56e-05		0.554583	-2.9e-05	0.000159
0.565417	0.000116	-7.1e-05		0.562917	3.93e-05	-1.6e-05		0.561667	2.84e-05	8.39e-06		0.56125	-3.8e-05	0.000165
0.572083	8.03e-05	-8.2e-05		0.569583	5.65e-05	9.44e-06		0.568333	3.52e-05	1.2e-06		0.567917	-6.7e-05	0.000173
0.57875	2.83e-05	-8.4e-05		0.57625	6.38e-05	3.15e-05		0.575	3.63e-05	-3.6e-06		0.574583	-8.7e-05	0.000176
0.585417	-1.9e-05	-8.9e-05		0.582917	5.4e-05	5.04e-05		0.581667	3.74e-05	-4.8e-06		0.58125	-9.3e-05	0.00017
0.592083	-6.8e-05	-0.0001		0.589583	3.19e-05	6.93e-05		0.588333	3.52e-05	0		0.587917	-9.8e-05	0.000151
0.59875	-0.00011	-0.00011		0.59625	1.23e-05	7.24e-05		0.595	2.84e-05	7.2e-06		0.594583	-0.00012	0.000131
0.605417	-0.00013	-0.00013		0.602917	0	5.98e-05		0.601667	2.5e-05	6e-06		0.60125	-0.00013	0.000103
0.612083	-0.00011	-0.00015		0.609583	7.37e-06	3.15e-05		0.608333	2.61e-05	-4.8e-06		0.607917	-0.00014	6.14e-05
0.61875	-7.6e-05	-0.00016		0.61625	2.7e-05	-9.4e-06		0.615	2.84e-05	-2.2e-05		0.614583	-0.00017	1.67e-05
0.625417	-3.8e-05	-0.00016		0.622917	4.17e-05	-5e-05		0.621667	2.38e-05	-3.5e-05		0.62125	-0.0002	-2.5e-05
0.632083	-4.7e-06	-0.00013		0.629583	4.17e-05	-7.9e-05		0.628333	1.59e-05	-4e-05		0.627917	-0.00022	-6.1e-05
0.63875	2.6e-05	-0.00012		0.63625	3.19e-05	-0.0001		0.635	7.94e-06	-3.7e-05		0.634583	-0.00021	-9.2e-05
0.645417	5.67e-05	-0.0001		0.642917	1.47e-05	-0.00012		0.641667	-5.7e-06	-2.8e-05		0.64125	-0.00019	-0.00011
0.652083	7.32e-05	-6.2e-05		0.649583	-1.2e-05	-0.00014		0.648333	-2.3e-05	-1.2e-05		0.647917	-0.00016	-0.00011
0.65875	8.5e-05	-2.3e-05		0.65625	-3.9e-05	-0.00013		0.655	-3.3e-05	9.59e-06		0.654583	-0.00012	-0.0001
0.665417	7.79e-05	9.13e-06		0.662917	-4.9e-05	-7.9e-05		0.661667	-2.9e-05	2.76e-05		0.66125	-6.9e-05	-8.4e-05
0.672083	6.61e-05	2.97e-05		0.669583	-3.2e-05	-2.8e-05		0.668333	-1.8e-05	3e-05		0.667917	-3.2e-05	-6.7e-05
0.67875	5.67e-05	3.88e-05		0.67625	-1.2e-05	3.15e-06		0.675	-5.7e-06	1.8e-05		0.674583	-1.2e-05	-4.5e-05
0.685417	3.54e-05	2.51e-05		0.682917	4.91e-06	2.52e-05		0.681667	4.54e-06	0		0.68125	-2.9e-06	-3.3e-05
0.692083	-2.4e-06	-2.5e-05		0.689583	1.96e-05	4.09e-05		0.688333	1.25e-05	-1.2e-05		0.687917	0	-3.1e-05
0.69875	-5.2e-05	-7.8e-05		0.69625	3.44e-05	3.15e-05		0.695	1.47e-05	-1.9e-05		0.694583	-5.8e-06	-4.5e-05
0.705417	-8.7e-05	-0.00012		0.702917	4.66e-05	-6.3e-06		0.701667	1.13e-05	-2.4e-05		0.70125	-2e-05	-4.5e-05
0.712083	-0.00011	-0.00015		0.709583	5.65e-05	-5.4e-05		0.708333	2.27e-06	-2.5e-05		0.707917	-4e-05	-2.2e-05
0.71875	-0.00012	-0.00015		0.71625	6.14e-05	-7.6e-05		0.715	-4.5e-06	-2.3e-05		0.714583	-6.9e-05	-5.6e-06
0.725417	-0.00012	-0.00013		0.722917	5.4e-05	-6.3e-05		0.721667	-7.9e-06	-1.9e-05		0.72125	-0.0001	1.4e-05
0.732083	-0.00012	-7.1e-05		0.729583	3.19e-05	-3.5e-05		0.728333	-9.1e-06	-1.6e-05		0.727917	-0.00013	4.19e-05
0.73875	-9.4e-05	-1.1e-05		0.73625	1.47e-05	-3.1e-06		0.735	-1.2e-05	-9.6e-06		0.734583	-0.00015	8.37e-05
0.745417	-6.4e-05	3.2e-05		0.742917	-2.5e-06	2.83e-05		0.741667	-2e-05	-7.2e-06		0.74125	-0.00016	0.000112
0.752083	-4.7e-05	5.02e-05		0.749583	-1.2e-05	4.41e-05		0.748333	-2.8e-05	-7.2e-06		0.747917	-0.00017	0.000114
0.75875	-5e-05	4.57e-05		0.75625	-7.4e-06	3.15e-05		0.755	-3.1e-05	-7.2e-06		0.754583	-0.00017	0.0001
0.765417	-5.9e-05	2.28e-05		0.762917	4.91e-06	0		0.761667	-2.4e-05	-8.4e-06		0.76125	-0.00015	8.37e-05
0.772083	-5.9e-05	-4.6e-06		0.769583	7.37e-06	-2.5e-05		0.768333	-1.2e-05	-1.3e-05		0.767917	-0.00012	7.54e-05
0.77875	-6.1e-05	-3.4e-05		0.77625	-7.4e-06	-5e-05		0.775	-2.3e-06	-1.9e-05		0.774583	-9e-05	6.98e-05
0.785417	-6.8e-05	-5.7e-05		0.782917	-2.7e-05	-6.9e-05		0.781667	1.13e-06	-2.2e-05		0.78125	-7.2e-05	7.26e-05
0.792083	-6.1e-05	-5.5e-05		0.789583	-4.2e-05	-6.6e-05		0.788333	-1.1e-06	-1.3e-05		0.787917	-7.2e-05	8.65e-05
0.79875	-3.3e-05	-2.1e-05		0.79625	-5.2e-05	-4.4e-05		0.795	0	1.2e-06		0.794583	-8.1e-05	0.000114
0.805417	9.44e-06	1.6e-05		0.802917	-4.2e-05	-2.8e-05		0.801667	0	1.44e-05		0.80125	-0.00011	0.000134
0.812083	4.72e-05	2.97e-05		0.809583	-7.4e-06	-3.5e-05		0.808333	-1.1e-06	1.92e-05		0.807917	-0.00013	0.000123
0.81875	7.55e-05	2.97e-05		0.81625	4.66e-05	-4.7e-05		0.815	-5.7e-06	1.68e-05		0.814583	-0.00016	8.93e-05
0.825417	9.21e-05	2.05e-05		0.822917	8.35e-05	-6e-05		0.821667	-5.7e-06	8.39e-06		0.82125	-0.0002	6.14e-05
0.832083	9.92e-05	-4.6e-06		0.829583	9.08e-05	-6.6e-05		0.828333	-2.3e-06	-9.6e-06		0.827917	-0.00024	4.19e-05
0.83875	9.92e-05	-5.5e-05		0.83625	8.59e-05	-6.6e-05		0.835	-4.5e-06	-3.4e-05		0.834583	-0.00026	2.79e-05
0.845417	8.73e-05	-0.00012		0.842917	6.87e-05	-5.4e-05		0.841667	-1.8e-05	-5.8e-05		0.84125	-0.00025	2.23e-05
0.852083	8.26e-05	-0.00016		0.849583	4.17e-05	-4.1e-05		0.848333	-3.4e-05	-6.8e-05		0.847917	-0.00025	3.35e-05
0.85875	8.26e-05	-0.00018		0.85625	1.47e-05	-2.5e-05		0.855	-4e-05	-6.7e-05		0.854583	-0.00027	5.3e-05
0.865417	8.5e-05	-0.00017		0.862917	-4.9e-06	-1.3e-05		0.861667	-3.9e-05	-5.8e-05		0.86125	-0.00027	6.42e-05
0.872083	7.08e-05	-0.00015		0.869583	-7.4e-06	3.15e-06		0.868333	-3.3e-05	-4.4e-05		0.867917	-0.00023	6.42e-05
0.87875	4.25e-05	-0.00011		0.87625	7.37e-06	1.26e-05		0.875	-2.2e-05	-2.8e-05		0.874583	-0.0002	5.58e-05
0.885417	7.08e-06	-7.3e-05		0.882917	3.68e-05	1.26e-05		0.881667	-2.3e-06	-1.3e-05		0.88125	-0.00016	4.74e-05
0.892083	-3.1e-05	-3.7e-05		0.889583	6.87e-05	1.26e-05		0.888333	1.7e-05	-6e-06		0.887917	-0.00012	4.74e-05
0.89875	-5e-05	-3e-05		0.89625	9.08e-05	2.52e-05		0.895	2.95e-05	-3.6e-06		0.894583	-8.7e-05	6.7e-05
0.905417	-4.7e-05	-4.3e-05		0.902917	0.000101	3.78e-05		0.901667	3.63e-05	-9.6e-06		0.90125	-7.5e-05	0.000112
0.912083	-3.1e-05	-6.8e-05		0.909583	9.82e-05	3.78e-05		0.908333	3.74e-05	-1.7e-05		0.907917	-9e-05	0.000153
0.91875	-1.2e-05	-7.8e-05		0.91625	7.61e-05	1.89e-05		0.915	3.74e-05	-2.5e-05		0.914583	-0.00012	0.000184
0.925417	2.36e-06	-7.5e-05		0.922917	3.19e-05	-9.4e-06		0.921667	3.63e-05	-3.1e-05		0.92125	-0.00014	0.000207
0.932083	2.12e-05	-6.8e-05		0.929583	-2.5e-05	-3.5e-05		0.928333	3.52e-05	-3.5e-05		0.927917	-0.00017	0.000229
0.93875	3.31e-05	-5.5e-05		0.93625	-7.1e-05	-5.4e-05		0.935	3.06e-05	-3.6e-05		0.934583	-0.0002	0.000226
0.945417	4.01e-05	-3.2e-05		0.942917	-9.6e-05	-7.6e-05		0.941667	2.61e-05	-3.4e-05		0.94125	-0.00019	0.00019
0.952083	4.01e-05	-6.8e-06		0.949583	-0.00011	-0.0001		0.948333	2.16e-05	-3.2e-05		0.947917	-0.00019	0.000148
0.95875	5.67e-05	6.85e-06		0.95625	-0.00011	-0.00012		0.955	1.59e-05	-3e-05		0.954583	-0.00018	0.000123
0.965417	8.97e-05	4.57e-06		0.962917	-9.1e-05	-0.0001		0.961667	6.81e-06	-2.3e-05		0.96125	-0.00017	0.000103
0.972083	0.000104	-2.3e-06		0.969583	-5.6e-05	-7.9e-05		0.968333	-1.1e-06	-1.3e-05		0.967917	-0.00015	8.09e-05
0.97875	8.73e-05	-1.1e-05		0.97625	-1.7e-05	-6e-05		0.975	-6.8e-06	-4.8e-06		0.974583	-0.00014	6.14e-05
0.985417	3.54e-05	-2.1e-05		0.982917	4.91e-06	-3.8e-05		0.981667	-1.4e-05	0		0.98125	-0.00014	6.14e-05
0.992083	-9.4e-06	-3e-05		0.989583	1.47e-05	-1.3e-05		0.988333	-2.6e-05	6e-06		0.987917	-0.00013	6.14e-05
0.99875	-5.2e-05	-3.2e-05		0.99625	9.82e-06	3.15e-05		0.995	-4.1e-05	1.08e-05		0.994583	-0.00011	5.02e-05
1.00542	-9.4e-05	-3.4e-05		1.00292	-2.5e-06	5.67e-05		1.00167	-4.8e-05	9.59e-06		1.00125	-9.5e-05	2.79e-05
1.01208	-0.00013	-4.1e-05		1.00958	-1.2e-05	6.93e-05		1.00833	-4.7e-05	3.6e-06		1.00792	-0.0001	0
1.01875	-0.00012	-5.5e-05		1.01625	-1.2e-05	7.24e-05		1.015	-4.3e-05	-4.8e-06		1.01458	-0.00012	-2.8e-05
1.02542	-9.2e-05	-7.3e-05		1.02292	2.46e-06	7.24e-05		1.02167	-3.5e-05	-9.6e-06		1.02125	-0.00013	-5.6e-05
1.03208	-6.6e-05	-8.9e-05		1.02958	2.46e-05	7.24e-05		1.02833	-2.5e-05	-8.4e-06		1.02792	-0.00014	-7.5e-05
1.03875	-4.5e-05	-9.8e-05		1.03625	5.16e-05	6.3e-05		1.035	-1.6e-05	-7.2e-06		1.03458	-0.00016	-8.7e-05
1.04542	-1.7e-05	-0.00011		1.04292	6.38e-05	5.98e-05		1.04167	-1.4e-05	-4.8e-06		1.04125	-0.00018	-9.2e-05
1.05208	2.36e-05	-0.00012		1.04958	6.63e-05	5.35e-05		1.04833	-1.8e-05	-1.2e-06		1.04792	-0.00019	-9.2e-05
1.05875	6.14e-05	-0.00013		1.05625	7.12e-05	4.41e-05		1.055	-2.5e-05	6e-06		1.05458	-0.00019	-7.5e-05
1.06542	8.73e-05	-0.00015		1.06292	8.35e-05	3.78e-05		1.06167	-3.3e-05	1.2e-05		1.06125	-0.00021	-3.6e-05
1.07208	9.44e-05	-0.00016		1.06958	8.84e-05	3.15e-05		1.06833	-3.9e-05	9.59e-06		1.06792	-0.00023	0
1.07875	8.73e-05	-0.00016		1.07625	7.86e-05	9.44e-06		1.075	-4.2e-05	2.4e-06		1.07458	-0.00025	2.51e-05
1.08542	8.03e-05	-0.00015		1.08292	7.37e-05	-3.5e-05		1.08167	-4.3e-05	-9.6e-06		1.08125	-0.00027	4.47e-05
1.09208	5.67e-05	-0.00014		1.08958	7.61e-05	-7.9e-05		1.08833	-4.4e-05	-1.4e-05		1.08792	-0.00026	6.98e-05
1.09875	9.44e-06	-0.00012		1.09625	7.12e-05	-9.8e-05		1.095	-4.2e-05	-1.3e-05		1.09458	-0.00024	8.93e-05
1.10542	-5.2e-05	-0.00011		1.10292	5.65e-05	-9.8e-05		1.10167	-3.5e-05	-3.6e-06		1.10125	-0.00021	8.65e-05
1.11208	-8.7e-05	-0.00011		1.10958	3.44e-05	-9.8e-05		1.10833	-2.7e-05	8.39e-06		1.10792	-0.00017	6.7e-05
1.11875	-0.00011	-0.00012		1.11625	1.96e-05	-9.1e-05		1.115	-2e-05	2.04e-05		1.11458	-0.00014	4.19e-05
1.12542	-0.00014	-0.00013		1.12292	7.37e-06	-7.6e-05		1.12167	-2e-05	3.12e-05		1.12125	-0.00011	3.07e-05
1.13208	-0.00017	-0.00013		1.12958	-7.4e-06	-4.1e-05		1.12833	-2.5e-05	4.2e-05		1.12792	-9.5e-05	2.51e-05
1.13875	-0.00017	-0.00013		1.13625	-2e-05	-9.4e-06		1.135	-3.3e-05	4.8e-05		1.13458	-8.7e-05	1.95e-05
1.14542	-0.00014	-0.00013		1.14292	-3.9e-05	6.3e-06		1.14167	-3.6e-05	4.2e-05		1.14125	-9e-05	1.12e-05
1.15208	-9.9e-05	-0.00013		1.14958	-4.7e-05	0		1.14833	-3.1e-05	3.24e-05		1.14792	-9.8e-05	2.79e-06
1.15875	-7.8e-05	-0.00013		1.15625	-4.4e-05	-1.6e-05		1.155	-2.4e-05	2.4e-05		1.15458	-0.00011	5.58e-06
1.16542	-6.1e-05	-0.00011		1.16292	-3.7e-05	-1.3e-05		1.16167	-2.2e-05	2.4e-05		1.16125	-0.00012	8.37e-06
1.17208	-4.2e-05	-0.0001		1.16958	-2.5e-05	-3.1e-06		1.16833	-2.2e-05	1.92e-05		1.16792	-0.00014	8.37e-06
1.17875	-1.9e-05	-8.2e-05		1.17625	-1.5e-05	9.44e-06		1.175	-2.5e-05	4.8e-06		1.17458	-0.00016	5.58e-06
1.18542	-9.4e-06	-7.1e-05		1.18292	9.82e-06	1.26e-05		1.18167	-3.2e-05	-1.1e-05		1.18125	-0.00016	1.67e-05
1.19208	-9.4e-06	-6.4e-05		1.18958	3.68e-05	2.52e-05		1.18833	-4e-05	-2.3e-05		1.18792	-0.00014	4.74e-05
1.19875	-1.2e-05	-7.1e-05		1.19625	5.16e-05	4.41e-05		1.195	-4.1e-05	-2.3e-05		1.19458	-0.00012	8.65e-05
1.20542	-9.4e-06	-8.2e-05		1.20292	4.91e-05	5.35e-05		1.20167	-3.9e-05	-1.6e-05		1.20125	-0.00011	0.000126
1.21208	-2.1e-05	-8.4e-05		1.20958	3.19e-05	4.72e-05		1.20833	-3.4e-05	-8.4e-06		1.20792	-0.00011	0.000148
1.21875	-4.7e-05	-8.4e-05		1.21625	7.37e-06	3.15e-05		1.215	-2.5e-05	0		1.21458	-0.0001	0.000151
1.22542	-6.1e-05	-7.1e-05		1.22292	-2.5e-05	2.52e-05		1.22167	-1.4e-05	9.59e-06		1.22125	-9.8e-05	0.00014
1.23208	-6.4e-05	-6.4e-05		1.22958	-5.6e-05	3.78e-05		1.22833	-9.1e-06	1.68e-05		1.22792	-0.0001	0.000123
1.23875	-5.7e-05	-5.9e-05		1.23625	-8.3e-05	5.04e-05		1.235	-1.6e-05	1.68e-05		1.23458	-0.00012	0.000103
1.24542	-5.4e-05	-5.7e-05		1.24292	-9.6e-05	4.41e-05		1.24167	-2.5e-05	9.59e-06		1.24125	-0.00013	8.65e-05
1.25208	-3.8e-05	-6.4e-05		1.24958	-0.0001	2.52e-05		1.24833	-3.3e-05	-1.2e-06		1.24792	-0.00013	8.93e-05
1.25875	-2.1e-05	-7.8e-05		1.25625	-0.0001	1.26e-05		1.255	-3.9e-05	-1.1e-05		1.25458	-0.00012	9.77e-05
1.26542	-1.7e-05	-0.00011		1.26292	-0.0001	3.15e-06		1.26167	-4.8e-05	-1.1e-05		1.26125	-0.00013	9.49e-05
1.27208	-2.8e-05	-0.00014		1.26958	-0.0001	-6.3e-06		1.26833	-6e-05	-8.4e-06		1.26792	-0.00015	7.54e-05
1.27875	-4.2e-05	-0.00015		1.27625	-9.3e-05	-1.6e-05		1.275	-7e-05	-9.6e-06		1.27458	-0.00015	4.47e-05
1.28542	-4.7e-05	-0.00014		1.28292	-6.6e-05	-1.3e-05		1.28167	-7.4e-05	-1.3e-05		1.28125	-0.00014	2.51e-05
1.29208	-5.4e-05	-0.00013		1.28958	-2.5e-05	6.3e-06		1.28833	-6.9e-05	-1.8e-05		1.28792	-0.00014	1.12e-05
1.29875	-6.8e-05	-0.00011		1.29625	1.23e-05	9.44e-06		1.295	-6e-05	-2.4e-05		1.29458	-0.00015	1.95e-05
1.30542	-9.7e-05	-7.8e-05		1.30292	3.93e-05	-9.4e-06		1.30167	-5e-05	-3.5e-05		1.30125	-0.00015	3.91e-05
1.31208	-0.00011	-5.7e-05		1.30958	5.65e-05	-5.4e-05		1.30833	-3.6e-05	-4.7e-05		1.30792	-0.00015	6.14e-05
1.31875	-0.00012	-6.4e-05		1.31625	6.14e-05	-0.0001		1.315	-2.2e-05	-4.8e-05		1.31458	-0.00015	7.81e-05
1.32542	-0.00012	-9.1e-05		1.32292	4.91e-05	-0.00015		1.32167	-1.2e-05	-4.1e-05		1.32125	-0.00017	8.93e-05
1.33208	-0.00012	-0.00012		1.32958	1.96e-05	-0.00019		1.32833	-7.9e-06	-2.8e-05		1.32792	-0.0002	0.000103
1.33875	-0.00011	-0.00014		1.33625	-1.2e-05	-0.00019		1.335	-1.1e-06	-2e-05		1.33458	-0.00023	0.000103
1.34542	-8.7e-05	-0.00016		1.34292	-3.4e-05	-0.00018		1.34167	7.94e-06	-1.7e-05		1.34125	-0.00025	9.21e-05
1.35208	-7.1e-05	-0.00017		1.34958	-3.7e-05	-0.00014		1.34833	1.82e-05	-2.3e-05		1.34792	-0.00026	8.65e-05
1.35875	-7.3e-05	-0.00019		1.35625	-2.5e-05	-0.00012		1.355	2.16e-05	-4e-05		1.35458	-0.00025	9.77e-05
1.36542	-8e-05	-0.0002		1.36292	4.91e-06	-8.8e-05		1.36167	1.7e-05	-6.2e-05		1.36125	-0.00023	0.000114
1.37208	-9.2e-05	-0.0002		1.36958	3.93e-05	-6.3e-05		1.36833	1.02e-05	-8.6e-05		1.36792	-0.0002	0.000123
1.37875	-9.9e-05	-0.00021		1.37625	5.89e-05	-6e-05		1.375	1.13e-06	-0.0001		1.37458	-0.00019	0.00012
1.38542	-9.9e-05	-0.0002		1.38292	5.89e-05	-7.2e-05		1.38167	-6.8e-06	-0.00011		1.38125	-0.00019	0.00012
1.39208	-8.7e-05	-0.00018		1.38958	3.93e-05	-8.5e-05		1.38833	-1.5e-05	-9.8e-05		1.38792	-0.0002	0.000123
1.39875	-7.3e-05	-0.00015		1.39625	9.82e-06	-8.8e-05		1.395	-1.4e-05	-8.2e-05		1.39458	-0.00022	0.000117
1.40542	-6.6e-05	-0.00011		1.40292	-2.9e-05	-7.2e-05		1.40167	-3.4e-06	-6.4e-05		1.40125	-0.00024	9.49e-05
1.41208	-6.6e-05	-8.2e-05		1.40958	-6.9e-05	-5.7e-05		1.40833	1.02e-05	-4.9e-05		1.40792	-0.00025	7.81e-05
1.41875	-6.8e-05	-6.6e-05		1.41625	-9.1e-05	-4.1e-05		1.415	2.27e-05	-3.6e-05		1.41458	-0.00023	7.26e-05
1.42542	-7.1e-05	-5.5e-05		1.42292	-9.1e-05	-9.4e-06		1.42167	3.18e-05	-2.8e-05		1.42125	-0.0002	7.54e-05
1.43208	-7.3e-05	-5.3e-05		1.42958	-7.9e-05	1.89e-05		1.42833	3.74e-05	-2.5e-05		1.42792	-0.00019	8.65e-05
1.43875	-6.4e-05	-5.9e-05		1.43625	-7.1e-05	3.46e-05		1.435	3.86e-05	-2.9e-05		1.43458	-0.00018	0.0001
1.44542	-4.2e-05	-6.6e-05		1.44292	-7.1e-05	1.89e-05		1.44167	3.74e-05	-3.2e-05		1.44125	-0.00018	0.000117
1.45208	-2.4e-05	-7.1e-05		1.44958	-7.9e-05	3.15e-06		1.44833	3.63e-05	-3.2e-05		1.44792	-0.00017	0.000114
1.45875	-1.9e-05	-7.3e-05		1.45625	-7.9e-05	-1.3e-05		1.455	3.63e-05	-3e-05		1.45458	-0.00017	9.49e-05
1.46542	-2.8e-05	-8e-05		1.46292	-6.4e-05	-3.5e-05		1.46167	3.29e-05	-3.1e-05		1.46125	-0.00018	7.81e-05
1.47208	-4.5e-05	-7.8e-05		1.46958	-4.2e-05	-6.6e-05		1.46833	2.5e-05	-3.4e-05		1.46792	-0.00016	7.54e-05
1.47875	-6.1e-05	-6.4e-05		1.47625	-7.4e-06	-9.1e-05		1.475	1.47e-05	-3.4e-05		1.47458	-0.00014	8.09e-05
1.48542	-7.6e-05	-5e-05		1.48292	2.7e-05	-8.5e-05		1.48167	3.4e-06	-3e-05		1.48125	-0.00012	8.09e-05
1.49208	-9.2e-05	-5.7e-05		1.48958	5.4e-05	-7.2e-05		1.48833	-3.4e-06	-2.4e-05		1.48792	-0.00011	7.26e-05
1.49875	-0.0001	-6.2e-05		1.49625	5.89e-05	-6.3e-05		1.495	-1.1e-05	-2e-05		1.49458	-0.00012	7.26e-05
1.50542	-0.00012	-5.3e-05		1.50292	4.42e-05	-5.7e-05		1.50167	-2e-05	-1.6e-05		1.50125	-0.00012	6.98e-05
1.51208	-0.00013	-4.1e-05		1.50958	2.21e-05	-3.5e-05		1.50833	-2.8e-05	-6e-06		1.50792	-0.00012	6.42e-05
1.51875	-0.00014	-5.3e-05		1.51625	4.91e-06	-9.4e-06		1.515	-2.5e-05	0		1.51458	-0.00011	5.58e-05
1.52542	-0.00015	-7.1e-05		1.52292	-4.9e-06	-9.4e-06		1.52167	-1.5e-05	0		1.52125	-8.4e-05	5.58e-05
1.53208	-0.00016	-7.8e-05		1.52958	-4.9e-06	-3.5e-05		1.52833	-1.1e-05	-1.2e-06		1.52792	-5.8e-05	6.7e-05
1.53875	-0.00016	-7.1e-05		1.53625	7.37e-06	-6.3e-05		1.535	-1.2e-05	4.8e-06		1.53458	-4e-05	7.81e-05
1.54542	-0.00016	-5.5e-05		1.54292	1.23e-05	-7.2e-05		1.54167	-1e-05	1.32e-05		1.54125	-4.9e-05	8.93e-05
1.55208	-0.00017	-3.7e-05		1.54958	4.91e-06	-7.6e-05		1.54833	-1.1e-06	1.8e-05		1.54792	-7.2e-05	8.93e-05
1.55875	-0.0002	-4.6e-06		1.55625	-2.2e-05	-8.2e-05		1.555	9.08e-06	2.16e-05		1.55458	-0.00011	8.37e-05
1.56542	-0.00022	3.2e-05		1.56292	-5.4e-05	-8.8e-05		1.56167	1.36e-05	2.52e-05		1.56125	-0.00014	6.7e-05
1.57208	-0.00023	5.25e-05		1.56958	-7.9e-05	-8.8e-05		1.56833	1.59e-05	2.64e-05		1.56792	-0.00017	5.02e-05
1.57875	-0.00022	4.11e-05		1.57625	-7.9e-05	-9.4e-05		1.575	1.7e-05	2.16e-05		1.57458	-0.00019	2.51e-05
1.58542	-0.0002	4.57e-06		1.58292	-5.9e-05	-0.00012		1.58167	1.82e-05	1.08e-05		1.58125	-0.00017	-1.1e-05
1.59208	-0.00016	-3.9e-05		1.58958	-4.2e-05	-0.00014		1.58833	1.36e-05	1.2e-06		1.58792	-0.00016	-5e-05
1.59875	-9e-05	-7.3e-05		1.59625	-3.9e-05	-0.00014		1.595	4.54e-06	-3.6e-06		1.59458	-0.00016	-9.2e-05
1.60542	-2.6e-05	-9.4e-05		1.60292	-3.9e-05	-0.00011		1.60167	-7.9e-06	-1.2e-06		1.60125	-0.00016	-0.00013
1.61208	1.18e-05	-9.6e-05		1.60958	-3.7e-05	-9.8e-05		1.60833	-2e-05	3.6e-06		1.60792	-0.00016	-0.00014
1.61875	3.31e-05	-7.8e-05		1.61625	-3.7e-05	-9.1e-05		1.615	-2.7e-05	6e-06		1.61458	-0.00017	-0.00013
1.62542	3.78e-05	-4.8e-05		1.62292	-3.9e-05	-8.2e-05		1.62167	-2.7e-05	8.39e-06		1.62125	-0.00021	-0.0001
1.63208	2.36e-05	-2.7e-05		1.62958	-3.7e-05	-6.3e-05		1.62833	-2.5e-05	1.44e-05		1.62792	-0.00023	-6.7e-05
1.63875	0	-2.5e-05		1.63625	-2e-05	-4.7e-05		1.635	-2.3e-05	1.56e-05		1.63458	-0.00023	-2.5e-05
1.64542	-1.9e-05	-3e-05		1.64292	4.91e-06	-6.6e-05		1.64167	-1.6e-05	8.39e-06		1.64125	-0.00022	1.4e-05
1.65208	-2.4e-05	-3e-05		1.64958	2.95e-05	-7.2e-05		1.64833	-6.8e-06	-4.8e-06		1.64792	-0.00021	3.35e-05
1.65875	-3.5e-05	-2.5e-05		1.65625	3.44e-05	-5.7e-05		1.655	-2.3e-06	-9.6e-06		1.65458	-0.00019	3.35e-05
1.66542	-4.5e-05	-1.6e-05		1.66292	1.96e-05	-3.1e-05		1.66167	1.13e-06	-9.6e-06		1.66125	-0.00015	3.07e-05
1.67208	-4.7e-05	0		1.66958	2.46e-06	-2.8e-05		1.66833	3.4e-06	-9.6e-06		1.66792	-0.0001	2.79e-05
1.67875	-4.7e-05	1.83e-05		1.67625	-2.5e-06	-3.8e-05		1.675	9.08e-06	-1.7e-05		1.67458	-7.8e-05	2.23e-05
1.68542	-6.1e-05	1.83e-05		1.68292	-7.4e-06	-4.1e-05		1.68167	1.47e-05	-2.2e-05		1.68125	-6.4e-05	2.23e-05
1.69208	-7.6e-05	4.57e-06		1.68958	-2e-05	-5.7e-05		1.68833	1.7e-05	-2.2e-05		1.68792	-5.5e-05	3.91e-05
1.69875	-6.8e-05	-1.4e-05		1.69625	-3.2e-05	-7.6e-05		1.695	1.59e-05	-1.8e-05		1.69458	-5.8e-05	6.14e-05
1.70542	-5e-05	-3e-05		1.70292	-2.7e-05	-8.5e-05		1.70167	9.08e-06	-1.2e-05		1.70125	-7.2e-05	7.81e-05
1.71208	-3.8e-05	-4.1e-05		1.70958	-7.4e-06	-7.2e-05		1.70833	3.4e-06	-6e-06		1.70792	-9.5e-05	8.65e-05
1.71875	-5.2e-05	-5.5e-05		1.71625	0	-5e-05		1.715	-2.3e-06	6e-06		1.71458	-0.00013	9.21e-05
1.72542	-7.1e-05	-4.8e-05		1.72292	-2.5e-06	-2.8e-05		1.72167	-9.1e-06	2.28e-05		1.72125	-0.00016	8.65e-05
1.73208	-9.7e-05	-4.8e-05		1.72958	-2.5e-06	-1.3e-05		1.72833	-1.5e-05	3.72e-05		1.72792	-0.00018	7.26e-05
1.73875	-0.00013	-6.6e-05		1.73625	0	-2.2e-05		1.735	-1.8e-05	4.2e-05		1.73458	-0.00018	7.26e-05
1.74542	-0.00018	-0.00011		1.74292	-4.9e-06	-5e-05		1.74167	-1.4e-05	3.96e-05		1.74125	-0.00016	8.93e-05
1.75208	-0.00021	-0.00013		1.74958	-2e-05	-9.4e-05		1.74833	-1.1e-05	3.48e-05		1.74792	-0.00014	0.000112
1.75875	-0.00022	-0.00014		1.75625	-2.9e-05	-0.00013		1.755	-1.7e-05	2.76e-05		1.75458	-0.00012	0.000128
1.76542	-0.00022	-0.00013		1.76292	-3.4e-05	-0.00015		1.76167	-2.6e-05	2.04e-05		1.76125	-0.00011	0.000137
1.77208	-0.0002	-0.00011		1.76958	-3.9e-05	-0.00014		1.76833	-3.2e-05	1.56e-05		1.76792	-0.00012	0.000142
1.77875	-0.0002	-8.2e-05		1.77625	-4.9e-05	-0.00011		1.775	-3.3e-05	1.68e-05		1.77458	-0.00014	0.00014
1.78542	-0.00018	-5e-05		1.78292	-6.1e-05	-8.2e-05		1.78167	-3.5e-05	1.56e-05		1.78125	-0.00016	0.000123
1.79208	-0.00016	-3.4e-05		1.78958	-6.1e-05	-4.4e-05		1.78833	-3.3e-05	6e-06		1.78792	-0.00018	9.21e-05
1.79875	-0.00016	-3.4e-05		1.79625	-6.4e-05	-1.6e-05		1.795	-2.5e-05	-8.4e-06		1.79458	-0.00018	6.7e-05
1.80542	-0.00018	-4.8e-05		1.80292	-7.1e-05	-3.1e-06		1.80167	-1.1e-05	-2.8e-05		1.80125	-0.00018	6.42e-05
1.81208	-0.00019	-7.3e-05		1.80958	-8.1e-05	0		1.80833	2.27e-06	-4.6e-05		1.80792	-0.00018	6.98e-05
1.81875	-0.00018	-0.00011		1.81625	-7.9e-05	3.15e-06		1.815	1.36e-05	-6.2e-05		1.81458	-0.00016	7.26e-05
1.82542	-0.00018	-0.00014		1.82292	-5.6e-05	0		1.82167	2.5e-05	-7e-05		1.82125	-0.00014	7.81e-05
1.83208	-0.00017	-0.00016		1.82958	-1.5e-05	-1.6e-05		1.82833	3.29e-05	-5.9e-05		1.82792	-0.00013	7.81e-05
1.83875	-0.00015	-0.00014		1.83625	3.19e-05	-3.8e-05		1.835	4.08e-05	-3.4e-05		1.83458	-0.00012	8.09e-05
1.84542	-9.9e-05	-0.00012		1.84292	8.1e-05	-4.7e-05		1.84167	4.54e-05	-4.8e-06		1.84125	-0.0001	6.42e-05
1.85208	-5.7e-05	-8.7e-05		1.84958	0.000128	-5.4e-05		1.84833	4.42e-05	8.39e-06		1.84792	-8.1e-05	4.74e-05
1.85875	-3.5e-05	-4.6e-05		1.85625	0.000157	-6.6e-05		1.855	3.52e-05	9.59e-06		1.85458	-8.7e-05	5.3e-05
1.86542	-3.5e-05	-9.1e-06		1.86292	0.00016	-7.2e-05		1.86167	2.04e-05	7.2e-06		1.86125	-0.00011	7.54e-05
1.87208	-5.7e-05	-2.3e-06		1.86958	0.000135	-7.2e-05		1.86833	4.54e-06	1.2e-06		1.86792	-0.00014	0.000109
1.87875	-9.7e-05	-3.2e-05		1.87625	0.000108	-7.6e-05		1.875	-9.1e-06	-1.1e-05		1.87458	-0.00015	0.000131
1.88542	-0.00015	-6.8e-05		1.88292	7.37e-05	-9.1e-05		1.88167	-2e-05	-2.4e-05		1.88125	-0.00015	0.000153
1.89208	-0.0002	-8.9e-05		1.88958	3.68e-05	-0.00011		1.88833	-2.4e-05	-3e-05		1.88792	-0.00015	0.000151
1.89875	-0.00022	-9.6e-05		1.89625	1.23e-05	-0.00011		1.895	-1.7e-05	-3.2e-05		1.89458	-0.00014	0.00012
1.90542	-0.00021	-0.00011		1.90292	2.46e-06	-0.00011		1.90167	-1.1e-06	-3.8e-05		1.90125	-0.00013	6.42e-05
1.91208	-0.00018	-0.00011		1.90958	2.46e-06	-0.00012		1.90833	1.13e-05	-4.3e-05		1.90792	-9.8e-05	2.51e-05
1.91875	-0.00015	-9.8e-05		1.91625	-4.9e-06	-0.00013		1.915	1.82e-05	-4.6e-05		1.91458	-6.7e-05	1.95e-05
1.92542	-0.0001	-8e-05		1.92292	4.91e-06	-0.00012		1.92167	2.5e-05	-4e-05		1.92125	-4.6e-05	4.47e-05
1.93208	-5.2e-05	-5.9e-05		1.92958	2.95e-05	-9.8e-05		1.92833	3.29e-05	-2.4e-05		1.92792	-2.9e-05	7.54e-05
1.93875	-9.4e-06	-3.7e-05		1.93625	4.66e-05	-7.6e-05		1.935	3.29e-05	3.6e-06		1.93458	-1.7e-05	9.21e-05
1.94542	1.65e-05	-2.3e-06		1.94292	5.89e-05	-6.9e-05		1.94167	2.04e-05	3.48e-05		1.94125	-2e-05	9.77e-05
1.95208	3.07e-05	2.74e-05		1.94958	7.61e-05	-6.9e-05		1.94833	7.94e-06	5.76e-05		1.94792	-4.6e-05	8.65e-05
1.95875	4.72e-05	3.65e-05		1.95625	0.000101	-7.6e-05		1.955	1.13e-06	7.2e-05		1.95458	-8.4e-05	6.42e-05
1.96542	5.9e-05	1.83e-05		1.96292	0.000108	-8.5e-05		1.96167	1.13e-06	7.55e-05		1.96125	-0.00011	5.3e-05
1.97208	5.67e-05	-2.5e-05		1.96958	8.84e-05	-9.4e-05		1.96833	9.08e-06	7.2e-05		1.96792	-0.00012	6.98e-05
1.97875	3.54e-05	-7.3e-05		1.97625	6.87e-05	-9.1e-05		1.975	2.27e-05	5.88e-05		1.97458	-0.00012	0.000117
1.98542	1.18e-05	-0.00012		1.98292	6.38e-05	-7.2e-05		1.98167	3.86e-05	4.32e-05		1.98125	-0.00011	0.000159
1.99208	0	-0.00014		1.98958	5.65e-05	-4.4e-05		1.98833	4.99e-05	3e-05		1.98792	-9.5e-05	0.000176
1.99875	-7.1e-06	-0.00013		1.99625	3.93e-05	-2.2e-05		1.995	5.79e-05	2.16e-05		1.99458	-8.4e-05	0.000173
2.00542	-1.9e-05	-0.00011		2.00292	1.96e-05	-3.1e-06		2.00167	6.35e-05	1.68e-05		2.00125	-9.3e-05	0.000148
2.01208	-2.1e-05	-7.1e-05		2.00958	7.37e-06	-3.1e-06		2.00833	6.13e-05	1.68e-05		2.00792	-0.0001	0.0001
2.01875	-1.4e-05	-4.3e-05		2.01625	-4.9e-06	-9.4e-06		2.015	5.45e-05	1.44e-05		2.01458	-0.0001	5.3e-05
2.02542	-2.4e-06	-2.1e-05		2.02292	-3.9e-05	-3.1e-05		2.02167	4.76e-05	1.32e-05		2.02125	-0.0001	3.07e-05
2.03208	-1.4e-05	-2.1e-05		2.02958	-8.3e-05	-7.2e-05		2.02833	4.31e-05	6e-06		2.02792	-0.00012	3.91e-05
2.03875	-4.2e-05	-4.1e-05		2.03625	-0.00012	-0.00011		2.035	3.63e-05	-2.4e-06		2.03458	-0.00014	5.02e-05
2.04542	-6.6e-05	-7.5e-05		2.04292	-0.00013	-0.00015		2.04167	2.5e-05	-1.3e-05		2.04125	-0.00015	5.02e-05
2.05208	-8.7e-05	-0.0001		2.04958	-0.00011	-0.00019		2.04833	1.13e-05	-2.5e-05		2.04792	-0.00016	4.74e-05
2.05875	-0.00011	-0.00011		2.05625	-9.8e-05	-0.00022		2.055	-3.4e-06	-3.2e-05		2.05458	-0.00018	4.47e-05
2.06542	-0.00013	-0.00012		2.06292	-7.6e-05	-0.00023		2.06167	-9.1e-06	-3.1e-05		2.06125	-0.0002	5.3e-05
2.07208	-0.00012	-0.00011		2.06958	-5.6e-05	-0.0002		2.06833	-7.9e-06	-1.6e-05		2.06792	-0.00019	7.26e-05
2.07875	-6.6e-05	-9.8e-05		2.07625	-4.4e-05	-0.00013		2.075	0	8.39e-06		2.07458	-0.00016	0.000103
2.08542	2.36e-06	-8e-05		2.08292	-3.2e-05	-7.9e-05		2.08167	7.94e-06	3.6e-05		2.08125	-0.00015	0.00014
2.09208	5.9e-05	-6.2e-05		2.08958	-7.4e-06	-3.5e-05		2.08833	1.36e-05	6e-05		2.08792	-0.00014	0.000176
2.09875	0.000113	-4.8e-05		2.09625	2.95e-05	0		2.095	1.47e-05	7.91e-05		2.09458	-0.00013	0.000204
2.10542	0.000158	-3.2e-05		2.10292	6.63e-05	1.26e-05		2.10167	1.02e-05	9.59e-05		2.10125	-0.00011	0.000204
2.11208	0.000175	-2.1e-05		2.10958	0.000101	-3.1e-06		2.10833	6.81e-06	9.95e-05		2.10792	-8.7e-05	0.000184
2.11875	0.000142	-1.1e-05		2.11625	0.00014	-3.1e-05		2.115	6.81e-06	9.47e-05		2.11458	-7.2e-05	0.000167
2.12542	8.97e-05	0		2.12292	0.000179	-2.8e-05		2.12167	4.54e-06	8.87e-05		2.12125	-5.2e-05	0.000162
2.13208	4.96e-05	1.6e-05		2.12958	0.000199	-2.2e-05		2.12833	6.81e-06	8.63e-05		2.12792	-2e-05	0.000162
2.13875	1.18e-05	3.2e-05		2.13625	0.000194	-1.6e-05		2.135	2.38e-05	8.63e-05		2.13458	5.79e-06	0.000148
2.14542	-1.9e-05	5.48e-05		2.14292	0.000187	-1.9e-05		2.14167	5.67e-05	8.51e-05		2.14125	2.02e-05	0.00014
2.15208	-3.1e-05	8.45e-05		2.14958	0.000189	-1.9e-05		2.14833	8.85e-05	8.51e-05		2.14792	4.34e-05	0.00014
2.15875	-7.1e-06	0.000121		2.15625	0.000189	-1.6e-05		2.155	0.000109	8.87e-05		2.15458	6.94e-05	0.000145
2.16542	3.07e-05	0.000158		2.16292	0.000174	-2.8e-05		2.16167	0.00012	9.23e-05		2.16125	8.97e-05	0.000137
2.17208	7.08e-05	0.000176		2.16958	0.00016	-4.4e-05		2.16833	0.000124	9.11e-05		2.16792	9.83e-05	0.000123
2.17875	0.000102	0.000173		2.17625	0.000152	-6.3e-05		2.175	0.000112	8.87e-05		2.17458	9.55e-05	0.000126
2.18542	0.000125	0.000164		2.18292	0.000155	-6e-05		2.18167	8.62e-05	9.11e-05		2.18125	8.39e-05	0.000142
2.19208	0.000149	0.000153		2.18958	0.000152	-4.1e-05		2.18833	5.33e-05	9.83e-05		2.18792	6.07e-05	0.000159
2.19875	0.000163	0.000142		2.19625	0.000147	-1.6e-05		2.195	2.5e-05	0.000107		2.19458	3.76e-05	0.000181
2.20542	0.000179	0.000135		2.20292	0.000135	1.89e-05		2.20167	1.59e-05	0.000113		2.20125	2.6e-05	0.000218
2.21208	0.000198	0.000139		2.20958	0.000113	7.24e-05		2.20833	2.38e-05	0.000113		2.20792	3.76e-05	0.000265
2.21875	0.000222	0.000153		2.21625	9.08e-05	0.000148		2.215	4.2e-05	0.000113		2.21458	6.94e-05	0.000313
2.22542	0.000255	0.000162		2.22292	7.86e-05	0.000214		2.22167	6.24e-05	0.000115		2.22125	0.000107	0.000357
2.23208	0.000281	0.000169		2.22958	8.35e-05	0.000249		2.22833	7.94e-05	0.000118		2.22792	0.000133	0.000394
2.23875	0.000295	0.000187		2.23625	9.33e-05	0.000255		2.235	9.08e-05	0.00012		2.23458	0.00015	0.000402
2.24542	0.000297	0.000219		2.24292	0.000108	0.000242		2.24167	9.3e-05	0.000126		2.24125	0.000153	0.000374
2.25208	0.0003	0.000258		2.24958	0.00012	0.000217		2.24833	9.42e-05	0.000139		2.24792	0.00015	0.000329
2.25875	0.000312	0.00029		2.25625	0.000125	0.000183		2.255	9.53e-05	0.000153		2.25458	0.000133	0.00029
2.26542	0.000335	0.00032		2.26292	0.000128	0.000161		2.26167	9.76e-05	0.000163		2.26125	0.000113	0.000257
2.27208	0.000366	0.000338		2.26958	0.00012	0.000151		2.26833	0.000107	0.000165		2.26792	0.000107	0.000237
2.27875	0.000387	0.000345		2.27625	0.000113	0.000167		2.275	0.00012	0.000165		2.27458	0.000119	0.000246
2.28542	0.000397	0.00034		2.28292	0.000108	0.000205		2.28167	0.000137	0.00017		2.28125	0.000142	0.000296
2.29208	0.000404	0.000336		2.28958	0.000118	0.000258		2.28833	0.000153	0.000181		2.28792	0.000162	0.000368
2.29875	0.000401	0.000342		2.29625	0.000147	0.000318		2.295	0.00017	0.000189		2.29458	0.000185	0.000424
2.30542	0.000382	0.000363		2.30292	0.000174	0.000359		2.30167	0.000189	0.000194		2.30125	0.000202	0.000463
2.31208	0.000359	0.000388		2.30958	0.000196	0.000403		2.30833	0.000212	0.000198		2.30792	0.000229	0.00048
2.31875	0.000354	0.000399		2.31625	0.000214	0.000469		2.315	0.000233	0.000205		2.31458	0.000266	0.000472
2.32542	0.000373	0.000395		2.32292	0.000226	0.00056		2.32167	0.000248	0.00021		2.32125	0.000321	0.000438
2.33208	0.000385	0.000393		2.32958	0.000238	0.000655		2.32833	0.00026	0.000206		2.32792	0.000388	0.000399
2.33875	0.000392	0.000397		2.33625	0.000241	0.000737		2.335	0.000268	0.000205		2.33458	0.000454	0.000382
2.34542	0.000397	0.000397		2.34292	0.000253	0.000831		2.34167	0.000281	0.000216		2.34125	0.000521	0.000388
2.35208	0.000418	0.000393		2.34958	0.000273	0.000916		2.34833	0.000305	0.000248		2.34792	0.000593	0.00043
2.35875	0.000446	0.00039		2.35625	0.000304	0.000976		2.355	0.000341	0.000297		2.35458	0.000671	0.000519
2.36542	0.000482	0.000399		2.36292	0.000346	0.000982		2.36167	0.000389	0.000355		2.36125	0.000735	0.000639
2.37208	0.00055	0.000422		2.36958	0.000393	0.000957		2.36833	0.000441	0.000419		2.36792	0.000784	0.000765
2.37875	0.000654	0.000468		2.37625	0.000447	0.000944		2.375	0.000484	0.000483		2.37458	0.00081	0.000879
2.38542	0.000779	0.000543		2.38292	0.000506	0.000951		2.38167	0.000509	0.000541		2.38125	0.000833	0.00098
2.39208	0.000899	0.000644		2.38958	0.000552	0.000976		2.38833	0.000514	0.000583		2.38792	0.000848	0.001055
2.39875	0.001015	0.000758		2.39625	0.000592	0.001023		2.395	0.000507	0.000604		2.39458	0.000853	0.001091
2.40542	0.001128	0.00087		2.40292	0.000619	0.001083		2.40167	0.000504	0.000615		2.40125	0.000865	0.001111
2.41208	0.001223	0.000963		2.40958	0.000646	0.001155		2.40833	0.000509	0.000628		2.40792	0.000897	0.001133
2.41875	0.001294	0.001039		2.41625	0.000675	0.001215		2.415	0.000529	0.000651		2.41458	0.000966	0.001183
2.42542	0.001348	0.001103		2.42292	0.000702	0.001281		2.42167	0.000563	0.000686		2.42125	0.001044	0.001259
2.43208	0.001395	0.001151		2.42958	0.000741	0.001329		2.42833	0.00061	0.000727		2.42792	0.001114	0.001362
2.43875	0.001433	0.001187		2.43625	0.000793	0.00136		2.435	0.00066	0.000775		2.43458	0.001177	0.001468
2.44542	0.001454	0.001217		2.44292	0.000862	0.001414		2.44167	0.000706	0.000818		2.44125	0.001261	0.00158
2.45208	0.001461	0.001262		2.44958	0.000933	0.001505		2.44833	0.000745	0.000857		2.44792	0.001365	0.001705
2.45875	0.001457	0.001324		2.45625	0.000997	0.001615		2.455	0.000785	0.000895		2.45458	0.001478	0.001831
2.46542	0.001447	0.00139		2.46292	0.001041	0.001719		2.46167	0.000829	0.000933		2.46125	0.001597	0.001937
2.47208	0.001431	0.001459		2.46958	0.001078	0.001839		2.46833	0.000874	0.000975		2.46792	0.00173	0.002037
2.47875	0.001419	0.001545		2.47625	0.001105	0.002002		2.475	0.000921	0.001024		2.47458	0.00188	0.002171
2.48542	0.001426	0.001644		2.48292	0.001132	0.002198		2.48167	0.00097	0.001091		2.48125	0.002054	0.002336
2.49208	0.001459	0.001751		2.48958	0.001178	0.002402		2.48833	0.001024	0.00118		2.48792	0.002245	0.002528
2.49875	0.00153	0.001872		2.49625	0.001259	0.002648		2.495	0.00109	0.001283		2.49458	0.002479	0.00278
2.50542	0.001638	0.002032		2.50292	0.001387	0.002972		2.50167	0.001174	0.001398		2.50125	0.002783	0.00314
2.51208	0.001775	0.002249		2.50958	0.001564	0.003378		2.50833	0.001276	0.00153		2.50792	0.003173	0.003628
2.51875	0.001919	0.002532		2.51625	0.001782	0.003825		2.515	0.001393	0.001687		2.51458	0.003639	0.004231
2.52542	0.002044	0.002895		2.52292	0.002028	0.004291		2.52167	0.001521	0.001859		2.52125	0.004148	0.004929
2.53208	0.002144	0.003333		2.52958	0.002278	0.004751		2.52833	0.001657	0.002039		2.52792	0.004669	0.005682
2.53875	0.002207	0.003819		2.53625	0.002509	0.005125		2.535	0.00179	0.002213		2.53458	0.005149	0.006422
2.54542	0.002224	0.00431		2.54292	0.002691	0.005343		2.54167	0.001901	0.002364		2.54125	0.005528	0.007058
2.55208	0.002186	0.004744		2.54958	0.002757	0.005346		2.54833	0.001973	0.002463		2.54792	0.005733	0.007491
2.55875	0.002085	0.005068		2.55625	0.002681	0.005107		2.555	0.001989	0.002484		2.55458	0.005721	0.007661
2.56542	0.001929	0.005225		2.56292	0.002458	0.004631		2.56167	0.001933	0.002414		2.56125	0.005481	0.007538
2.57208	0.001707	0.005182		2.56958	0.002114	0.003976		2.56833	0.001804	0.00225		2.56792	0.005045	0.007144
2.57875	0.001438	0.004949		2.57625	0.001679	0.003236		2.575	0.001609	0.002011		2.57458	0.004483	0.006525
2.58542	0.001145	0.004575		2.58292	0.001215	0.002506		2.58167	0.001378	0.001734		2.58125	0.003882	0.005755
2.59208	0.000888	0.004148		2.58958	0.000832	0.001851		2.58833	0.001154	0.001464		2.58792	0.003329	0.004965
2.59875	0.000713	0.003746		2.59625	0.000616	0.00136		2.595	0.000977	0.00124		2.59458	0.002916	0.004281
2.60542	0.000654	0.003433		2.60292	0.000574	0.001083		2.60167	0.000866	0.001089		2.60125	0.002693	0.00377
2.61208	0.00072	0.003239		2.60958	0.000665	0.001017		2.60833	0.000818	0.001019		2.60792	0.00265	0.003449
2.61875	0.000881	0.003173		2.61625	0.000849	0.001096		2.615	0.000826	0.001016		2.61458	0.002728	0.003299
2.62542	0.001102	0.003198		2.62292	0.001085	0.001259		2.62167	0.000868	0.001054		2.62125	0.002861	0.003285
2.63208	0.001324	0.003267		2.62958	0.001301	0.001461		2.62833	0.000919	0.001106		2.62792	0.003	0.003327
2.63875	0.001506	0.003342		2.63625	0.001439	0.001659		2.635	0.000963	0.00115		2.63458	0.003086	0.003363
2.64542	0.001627	0.003385		2.64292	0.001495	0.001798		2.64167	0.000994	0.001172		2.64125	0.003089	0.003352
2.65208	0.001695	0.003372		2.64958	0.001505	0.001861		2.64833	0.001011	0.001168		2.64792	0.003023	0.003302
2.65875	0.001723	0.003303		2.65625	0.001485	0.001867		2.655	0.00101	0.001145		2.65458	0.00291	0.003218
2.66542	0.001721	0.003191		2.66292	0.001441	0.001817		2.66167	0.000992	0.001106		2.66125	0.002777	0.003089
2.67208	0.001686	0.003059		2.66958	0.001382	0.001725		2.66833	0.000956	0.001053		2.66792	0.002632	0.002916
2.67875	0.001638	0.002904		2.67625	0.001318	0.001599		2.675	0.000908	0.000995		2.67458	0.002485	0.002727
2.68542	0.001572	0.002744		2.68292	0.001257	0.001464		2.68167	0.000849	0.000941		2.68125	0.002331	0.002537
2.69208	0.001475	0.002596		2.68958	0.001183	0.001319		2.68833	0.000788	0.000892		2.68792	0.002181	0.002344
2.69875	0.001365	0.002463		2.69625	0.00111	0.001184		2.695	0.000732	0.000844		2.69458	0.002042	0.002149
2.70542	0.001268	0.002338		2.70292	0.001053	0.00108		2.70167	0.000681	0.000799		2.70125	0.001912	0.001981
2.71208	0.001202	0.002201		2.70958	0.000997	0.001011		2.70833	0.000638	0.000759		2.70792	0.001788	0.001859
2.71875	0.001154	0.002075		2.71625	0.000938	0.000954		2.715	0.000606	0.00072		2.71458	0.001681	0.001744
2.72542	0.001112	0.001968		2.72292	0.000874	0.000894		2.72167	0.000582	0.000678		2.72125	0.001605	0.001616
2.73208	0.001076	0.001865		2.72958	0.000813	0.000844		2.72833	0.000559	0.000633		2.72792	0.001547	0.00149
2.73875	0.001036	0.001756		2.73625	0.000746	0.000797		2.735	0.000533	0.000594		2.73458	0.001458	0.001387
2.74542	0.00097	0.001646		2.74292	0.000663	0.000743		2.74167	0.000499	0.000552		2.74125	0.001336	0.001281
2.75208	0.000848	0.001532		2.74958	0.000533	0.000633		2.74833	0.000437	0.000493		2.74792	0.001148	0.001153
2.75875	0.000569	0.001345		2.75625	0.000255	0.000394		2.755	0.000296	0.000371		2.75458	0.000787	0.000943
2.76542	-4.5e-05	0.000957		2.76292	-0.00038	-0.00017		2.76167	-1.9e-05	9.47e-05		2.76125	2.89e-05	0.000491
2.77208	-0.00123	0.000196		2.76958	-0.00164	-0.00138		2.76833	-0.00061	-0.00045		2.76792	-0.00142	-0.00049
2.77875	-0.00305	-0.0011		2.77625	-0.0036	-0.00351		2.775	-0.00151	-0.00133		2.77458	-0.00366	-0.00225
2.78542	-0.00532	-0.00296		2.78292	-0.00607	-0.00653		2.78167	-0.00263	-0.00244		2.78125	-0.00648	-0.00474
2.79208	-0.00764	-0.00515		2.78958	-0.00863	-0.00995		2.78833	-0.00376	-0.00362		2.78792	-0.00941	-0.0076
2.79875	-0.00968	-0.00729		2.79625	-0.01088	-0.01319		2.795	-0.00475	-0.00466		2.79458	-0.01202	-0.01035
2.80542	-0.0112	-0.00909		2.80292	-0.01256	-0.01582		2.80167	-0.00548	-0.00546		2.80125	-0.01399	-0.01261
2.81208	-0.01202	-0.01034		2.80958	-0.01345	-0.01757		2.80833	-0.00586	-0.00591		2.80792	-0.0151	-0.01411
2.81875	-0.0121	-0.01094		2.81625	-0.0135	-0.01823		2.815	-0.00588	-0.00598		2.81458	-0.01528	-0.01471
2.82542	-0.01164	-0.01089		2.82292	-0.01293	-0.01787		2.82167	-0.00565	-0.00575		2.82125	-0.0147	-0.01446
2.83208	-0.01097	-0.01041		2.82958	-0.01212	-0.0169		2.82833	-0.00531	-0.00539		2.82792	-0.0138	-0.0137
2.83875	-0.01031	-0.00981		2.83625	-0.01135	-0.01582		2.835	-0.00498	-0.00505		2.83458	-0.01292	-0.01282
2.84542	-0.00971	-0.00927		2.84292	-0.01068	-0.01486		2.84167	-0.0047	-0.00475		2.84125	-0.01218	-0.01204
2.85208	-0.00913	-0.00878		2.84958	-0.01007	-0.014		2.84833	-0.00444	-0.00448		2.84792	-0.0115	-0.01136
2.85875	-0.00854	-0.00829		2.85625	-0.00949	-0.01318		2.855	-0.00418	-0.00422		2.85458	-0.01084	-0.0107
2.86542	-0.00797	-0.00778		2.86292	-0.00892	-0.01237		2.86167	-0.00392	-0.00396		2.86125	-0.01021	-0.01006
2.87208	-0.00743	-0.00727		2.86958	-0.00837	-0.01163		2.86833	-0.00368	-0.00372		2.86792	-0.00964	-0.00945
2.87875	-0.00698	-0.00677		2.87625	-0.00787	-0.01096		2.875	-0.00344	-0.00352		2.87458	-0.00913	-0.00892
2.88542	-0.00655	-0.00632		2.88292	-0.00732	-0.01025		2.88167	-0.0032	-0.00331		2.88125	-0.00856	-0.00839
2.89208	-0.00601	-0.00586		2.88958	-0.00657	-0.00927		2.88833	-0.00287	-0.00303		2.88792	-0.00772	-0.0077
2.89875	-0.0052	-0.00528		2.89625	-0.0055	-0.0079		2.895	-0.0024	-0.00261		2.89458	-0.00652	-0.00668
2.90542	-0.00413	-0.00445		2.90292	-0.00425	-0.00621		2.90167	-0.00183	-0.00206		2.90125	-0.00505	-0.00532
2.91208	-0.00296	-0.00341		2.90958	-0.00298	-0.00446		2.90833	-0.00124	-0.00144		2.90792	-0.00354	-0.00384
2.91875	-0.00184	-0.00231		2.91625	-0.0018	-0.00284		2.915	-0.00071	-0.00085		2.91458	-0.00215	-0.00241
2.92542	-0.00085	-0.00127		2.92292	-0.00084	-0.0015		2.92167	-0.00028	-0.00033		2.92125	-0.00101	-0.00116
2.93208	-0.00013	-0.0004		2.92958	-0.00023	-0.00065		2.92833	-1.1e-06	4.32e-05		2.92792	-0.00029	-0.00027
2.93875	0.000182	0.000192		2.93625	-7.1e-05	-0.00042		2.935	6.58e-05	0.000205		2.93458	-9.3e-05	0.000117
2.94542	0.000123	0.000402		2.94292	-0.00027	-0.00068		2.94167	-3.4e-05	0.000175		2.94125	-0.00031	2.23e-05
2.95208	-0.00015	0.000279		2.94958	-0.00057	-0.00098		2.94833	-0.00018	4.44e-05		2.94792	-0.00069	-0.00032
2.95875	-0.00043	-6.8e-06		2.95625	-0.00073	-0.00093		2.955	-0.00025	-6.4e-05		2.95458	-0.00089	-0.00059
2.96542	-0.00058	-0.00026		2.96292	-0.0006	-0.00046		2.96167	-0.00018	-5.2e-05		2.96125	-0.00073	-0.00057
2.97208	-0.00048	-0.00034		2.96958	-0.00018	0.00029		2.96833	3.63e-05	0.000103		2.96792	-0.00023	-0.00019
2.97875	-0.00012	-0.00014		2.97625	0.000405	0.001149		2.975	0.00032	0.000359		2.97458	0.00046	0.000458
2.98542	0.000378	0.000297		2.98292	0.001056	0.001996		2.98167	0.000627	0.000654		2.98125	0.001218	0.001211
2.99208	0.000937	0.000865		2.98958	0.001694	0.002667		2.98833	0.00092	0.000949		2.98792	0.001955	0.001962
2.99875	0.001478	0.001459		2.99625	0.002188	0.003013		2.995	0.001136	0.001202		2.99458	0.002519	0.00259
3.00542	0.001893	0.001993		3.00292	0.002411	0.003016		3.00167	0.001227	0.001351		3.00125	0.00278	0.002947
3.01208	0.002073	0.002354		3.00958	0.002367	0.002808		3.00833	0.001204	0.001377		3.00792	0.002742	0.002986
3.01875	0.002018	0.002456		3.01625	0.002175	0.00255		3.015	0.001128	0.001314		3.01458	0.002554	0.00281
3.02542	0.001827	0.002331		3.02292	0.001957	0.002308		3.02167	0.001045	0.001222		3.02125	0.002337	0.002584
3.03208	0.001612	0.002098		3.02958	0.001743	0.002113		3.02833	0.000965	0.001133		3.02792	0.002126	0.002367
3.03875	0.001494	0.001865		3.03625	0.001611	0.002015		3.035	0.000904	0.001061		3.03458	0.001938	0.002177
3.04542	0.001577	0.001719		3.04292	0.001687	0.002169		3.04167	0.000902	0.001042		3.04125	0.0019	0.002115
3.05208	0.001943	0.001744		3.04958	0.002084	0.002726		3.04833	0.001019	0.001128		3.04792	0.002193	0.002355
3.05875	0.002564	0.00202		3.05625	0.002752	0.003649		3.055	0.001267	0.001356		3.05458	0.002861	0.002978
3.06542	0.003314	0.002564		3.06292	0.003523	0.004716		3.06167	0.001601	0.001698		3.06125	0.003746	0.003843
3.07208	0.00402	0.003276		3.06958	0.00423	0.00568		3.06833	0.001938	0.002077		3.06792	0.004625	0.00473
3.07875	0.004526	0.003995		3.07625	0.004753	0.006372		3.075	0.002219	0.002408		3.07458	0.005354	0.005473
3.08542	0.004726	0.004561		3.08292	0.004981	0.006674		3.08167	0.002398	0.002627		3.08125	0.005788	0.005964
3.09208	0.004592	0.004869		3.08958	0.004842	0.006501		3.08833	0.002431	0.002696		3.08792	0.005794	0.006084
3.09875	0.004174	0.004869		3.09625	0.004407	0.005957		3.095	0.002315	0.002597		3.09458	0.005369	0.005788
3.10542	0.003619	0.00457		3.10292	0.003877	0.005295		3.10167	0.002111	0.00238		3.10125	0.004726	0.005219
3.11208	0.003078	0.004095		3.10958	0.003457	0.004785		3.10833	0.001909	0.00213		3.10792	0.004133	0.004627
3.11875	0.002665	0.003598		3.11625	0.003231	0.004565		3.115	0.001774	0.001919		3.11458	0.00374	0.004214
3.12542	0.002408	0.003207		3.12292	0.003219	0.004622		3.12167	0.001728	0.001788		3.12125	0.003604	0.004041
3.13208	0.002285	0.002959		3.12958	0.003381	0.00483		3.12833	0.001765	0.001748		3.12792	0.003702	0.004094
3.13875	0.002285	0.002826		3.13625	0.003624	0.005037		3.135	0.001853	0.001799		3.13458	0.00396	0.004309
3.14542	0.002429	0.002799		3.14292	0.00384	0.005138		3.14167	0.001941	0.001908		3.14125	0.004258	0.004582
3.15208	0.002705	0.002892		3.14958	0.003953	0.005069		3.14833	0.001994	0.002027		3.14792	0.004483	0.0048
3.15875	0.003019	0.003107		3.15625	0.003926	0.004807		3.155	0.00199	0.002112		3.15458	0.004573	0.004892
3.16542	0.003265	0.00336		3.16292	0.003732	0.004348		3.16167	0.001914	0.002141		3.16125	0.004469	0.004806
3.17208	0.003385	0.003548		3.16958	0.003393	0.003787		3.16833	0.001765	0.002102		3.16792	0.004151	0.004513
3.17875	0.003364	0.003623		3.17625	0.002985	0.003259		3.175	0.001575	0.001987		3.17458	0.003682	0.004055
3.18542	0.003189	0.00358		3.18292	0.002605	0.002846		3.18167	0.001387	0.001812		3.18125	0.003199	0.00355
3.19208	0.00288	0.003401		3.18958	0.002298	0.002566		3.18833	0.001233	0.001617		3.18792	0.00278	0.00312
3.19875	0.002519	0.003093		3.19625	0.002072	0.002377		3.195	0.001114	0.001447		3.19458	0.00247	0.002799
3.20542	0.002195	0.002739		3.20292	0.001903	0.002254		3.20167	0.001026	0.00132		3.20125	0.00225	0.002573
3.21208	0.001948	0.002429		3.20958	0.001785	0.002179		3.20833	0.000963	0.001222		3.20792	0.002112	0.002422
3.21875	0.001766	0.002205		3.21625	0.001694	0.002144		3.215	0.000923	0.001145		3.21458	0.002028	0.00233
3.22542	0.001643	0.002055		3.22292	0.00163	0.002122		3.22167	0.0009	0.001094		3.22125	0.001955	0.002266
3.23208	0.001568	0.001954		3.22958	0.001586	0.002106		3.22833	0.000886	0.001064		3.22792	0.001886	0.002208
3.23875	0.001525	0.001895		3.23625	0.001557	0.002109		3.235	0.000881	0.001044		3.23458	0.001822	0.002157
3.24542	0.001504	0.001861		3.24292	0.001544	0.002128		3.24167	0.00088	0.001031		3.24125	0.001779	0.002115
3.25208	0.001494	0.001838		3.24958	0.001549	0.002141		3.24833	0.000877	0.001024		3.24792	0.001756	0.002088
3.25875	0.00149	0.00181		3.25625	0.001554	0.002166		3.255	0.00087	0.001022		3.25458	0.001744	0.002068
3.26542	0.00149	0.001781		3.26292	0.001561	0.002273		3.26167	0.000863	0.001019		3.26125	0.001738	0.002057
3.27208	0.001525	0.001756		3.26958	0.001586	0.002563		3.26833	0.000861	0.001017		3.26792	0.001741	0.002062
3.27875	0.001653	0.001735		3.27625	0.001669	0.003044		3.275	0.000876	0.001023		3.27458	0.001793	0.002118
3.28542	0.001919	0.001742		3.28292	0.001861	0.003624		3.28167	0.000933	0.001052		3.28125	0.001964	0.002277
3.29208	0.002297	0.001833		3.28958	0.002183	0.004153		3.28833	0.001056	0.001127		3.28792	0.002302	0.002601
3.29875	0.002703	0.002075		3.29625	0.002607	0.004537		3.295	0.001239	0.001272		3.29458	0.002788	0.003073
3.30542	0.003041	0.002452		3.30292	0.003037	0.004713		3.30167	0.00145	0.001474		3.30125	0.003312	0.003595
3.31208	0.003248	0.002883		3.30958	0.003376	0.004612		3.30833	0.001643	0.001692		3.30792	0.00376	0.004047
3.31875	0.003286	0.003262		3.31625	0.003555	0.004238		3.315	0.001782	0.001874		3.31458	0.004044	0.004337
3.32542	0.003133	0.003518		3.32292	0.003533	0.003687		3.32167	0.001839	0.001988		3.32125	0.00409	0.004409
3.33208	0.002821	0.003586		3.32958	0.00331	0.003117		3.32833	0.001792	0.002011		3.32792	0.003876	0.004236
3.33875	0.002436	0.003445		3.33625	0.002939	0.002635		3.335	0.00165	0.001927		3.33458	0.003448	0.003846
3.34542	0.002068	0.003132		3.34292	0.002529	0.002264		3.34167	0.001448	0.001754		3.34125	0.002936	0.003343
3.35208	0.001763	0.002739		3.34958	0.002161	0.001996		3.34833	0.001242	0.001545		3.34792	0.002467	0.002861
3.35875	0.001516	0.002367		3.35625	0.001871	0.001798		3.355	0.001068	0.001354		3.35458	0.002094	0.002473
3.36542	0.001305	0.002068		3.36292	0.001655	0.00165		3.36167	0.000934	0.001203		3.36125	0.001828	0.002199
3.37208	0.001133	0.001858		3.36958	0.001503	0.00154		3.36833	0.000836	0.001085		3.36792	0.001623	0.002012
3.37875	0.001001	0.001719		3.37625	0.001385	0.001458		3.375	0.000768	0.000995		3.37458	0.001467	0.001884
3.38542	0.000899	0.001623		3.38292	0.001284	0.001376		3.38167	0.000719	0.000928		3.38125	0.001342	0.001792
3.39208	0.000822	0.001543		3.38958	0.001208	0.001275		3.38833	0.000681	0.000874		3.38792	0.001244	0.001716
3.39875	0.000758	0.001479		3.39625	0.001156	0.001159		3.395	0.000651	0.000826		3.39458	0.00116	0.001641
3.40542	0.000715	0.001427		3.40292	0.001115	0.001045		3.40167	0.000627	0.000781		3.40125	0.001085	0.001554
3.41208	0.000685	0.001374		3.40958	0.001073	0.000951		3.40833	0.000604	0.000739		3.40792	0.001021	0.001465
3.41875	0.000663	0.001315		3.41625	0.001036	0.000872		3.415	0.000577	0.000702		3.41458	0.000969	0.001379
3.42542	0.000652	0.00124		3.42292	0.001007	0.000819		3.42167	0.000556	0.000672		3.42125	0.00092	0.001303
3.43208	0.00064	0.001167		3.42958	0.000972	0.000784		3.42833	0.000542	0.000646		3.42792	0.000874	0.001245
3.43875	0.000626	0.001105		3.43625	0.000923	0.000771		3.435	0.000532	0.000625		3.43458	0.000839	0.001208
3.44542	0.000604	0.001059		3.44292	0.000872	0.000778		3.44167	0.000525	0.000619		3.44125	0.000819	0.001181
3.45208	0.000585	0.001018		3.44958	0.000825	0.000803		3.44833	0.000524	0.000634		3.44792	0.000801	0.001161
3.45875	0.000574	0.000991		3.45625	0.000786	0.000831		3.455	0.000529	0.000663		3.45458	0.000787	0.001147
3.46542	0.000576	0.000966		3.46292	0.000751	0.000844		3.46167	0.000539	0.000692		3.46125	0.000778	0.00113
3.47208	0.000588	0.00095		3.46958	0.000722	0.000856		3.46833	0.000547	0.000722		3.46792	0.000767	0.001105
3.47875	0.000597	0.000943		3.47625	0.000707	0.000869		3.475	0.000556	0.000753		3.47458	0.000735	0.001086
3.48542	0.000593	0.000943		3.48292	0.000695	0.000872		3.48167	0.00056	0.000773		3.48125	0.000691	0.001069
3.49208	0.000581	0.000938		3.48958	0.000685	0.000844		3.48833	0.000564	0.000778		3.48792	0.000645	0.001055
3.49875	0.000571	0.000918		3.49625	0.000678	0.000803		3.495	0.000565	0.000775		3.49458	0.000613	0.001041
3.50542	0.000555	0.000899		3.50292	0.00067	0.000771		3.50167	0.000564	0.000776		3.50125	0.000579	0.001038
3.51208	0.000526	0.000886		3.50958	0.000668	0.00074		3.50833	0.000562	0.000779		3.50792	0.000544	0.001041
3.51875	0.000498	0.000863		3.51625	0.000663	0.000708		3.515	0.000556	0.000787		3.51458	0.000518	0.001035
3.52542	0.000482	0.000817		3.52292	0.00066	0.000683		3.52167	0.000547	0.000797		3.52125	0.000512	0.001013
3.53208	0.000484	0.000769		3.52958	0.000658	0.000664		3.52833	0.000535	0.000805		3.52792	0.000521	0.000977
3.53875	0.000484	0.000742		3.53625	0.000651	0.000658		3.535	0.000524	0.000806		3.53458	0.000524	0.000935
3.54542	0.000472	0.000737		3.54292	0.000633	0.000645		3.54167	0.000513	0.000799		3.54125	0.000512	0.000882
3.55208	0.00046	0.000742		3.54958	0.000616	0.000633		3.54833	0.000498	0.000784		3.54792	0.000498	0.000832
3.55875	0.000458	0.000751		3.55625	0.000602	0.000617		3.555	0.000484	0.000766		3.55458	0.00048	0.00079
3.56542	0.000451	0.000776		3.56292	0.000594	0.000598		3.56167	0.000475	0.000746		3.56125	0.000448	0.000776
3.57208	0.00043	0.000801		3.56958	0.000587	0.000589		3.56833	0.000472	0.000723		3.56792	0.000399	0.000779
3.57875	0.000408	0.00081		3.57625	0.000584	0.00057		3.575	0.000474	0.000699		3.57458	0.000353	0.000795
3.58542	0.000397	0.000799		3.58292	0.000582	0.000545		3.58167	0.00048	0.000679		3.58125	0.000336	0.000809
3.59208	0.000397	0.000783		3.58958	0.00057	0.000516		3.58833	0.000487	0.000661		3.58792	0.00035	0.000812
3.59875	0.000397	0.000767		3.59625	0.000545	0.000507		3.595	0.000489	0.000642		3.59458	0.00037	0.000807
3.60542	0.00039	0.000749		3.60292	0.000533	0.000501		3.60167	0.000486	0.00062		3.60125	0.000379	0.000787
3.61208	0.00039	0.000737		3.60958	0.00053	0.000494		3.60833	0.000481	0.000607		3.60792	0.000373	0.000765
3.61875	0.000387	0.000735		3.61625	0.000523	0.000488		3.615	0.000474	0.000606		3.61458	0.000364	0.00074
3.62542	0.000385	0.000737		3.62292	0.000525	0.000485		3.62167	0.000465	0.000609		3.62125	0.000356	0.00072
3.63208	0.00038	0.000726		3.62958	0.000543	0.000491		3.62833	0.000454	0.00061		3.62792	0.000353	0.000709
3.63875	0.000375	0.000708		3.63625	0.000572	0.000497		3.635	0.000441	0.000613		3.63458	0.000362	0.000717
3.64542	0.000382	0.000692		3.64292	0.000582	0.000501		3.64167	0.000431	0.000616		3.64125	0.000385	0.000745
3.65208	0.000385	0.000689		3.64958	0.000579	0.000488		3.64833	0.000424	0.000618		3.64792	0.000408	0.000779
3.65875	0.000382	0.000705		3.65625	0.000574	0.000479		3.655	0.00042	0.000615		3.65458	0.000422	0.000795
3.66542	0.000368	0.000731		3.66292	0.00057	0.000472		3.66167	0.000416	0.000615		3.66125	0.000417	0.000795
3.67208	0.000342	0.000756		3.66958	0.000562	0.00046		3.66833	0.000419	0.000625		3.66792	0.000402	0.000804
3.67875	0.000314	0.000774		3.67625	0.00055	0.000447		3.675	0.000429	0.000639		3.67458	0.00039	0.000809
3.68542	0.000288	0.000783		3.68292	0.000538	0.000441		3.68167	0.000439	0.000657		3.68125	0.000379	0.000801
3.69208	0.000269	0.000797		3.68958	0.000528	0.000438		3.68833	0.000445	0.000675		3.68792	0.000382	0.000781
3.69875	0.00025	0.000801		3.69625	0.00052	0.000434		3.695	0.000453	0.000694		3.69458	0.000396	0.000773
3.70542	0.000231	0.000792		3.70292	0.000511	0.000444		3.70167	0.000469	0.000709		3.70125	0.000431	0.000784
3.71208	0.000224	0.000774		3.70958	0.000506	0.000472		3.70833	0.000488	0.000714		3.70792	0.00046	0.000809
3.71875	0.000229	0.000762		3.71625	0.000513	0.000507		3.715	0.000499	0.000712		3.71458	0.000471	0.000834
3.72542	0.000238	0.000767		3.72292	0.000528	0.000516		3.72167	0.000503	0.000714		3.72125	0.000469	0.000848
3.73208	0.000241	0.000758		3.72958	0.00054	0.000523		3.72833	0.000505	0.00072		3.72792	0.000454	0.000848
3.73875	0.000255	0.000744		3.73625	0.000538	0.000542		3.735	0.000506	0.000722		3.73458	0.000422	0.00084
3.74542	0.00029	0.000749		3.74292	0.000528	0.00056		3.74167	0.000499	0.000721		3.74125	0.000364	0.000823
3.75208	0.000333	0.000774		3.74958	0.000513	0.000548		3.74833	0.000487	0.000727		3.74792	0.000315	0.000787
3.75875	0.000364	0.000799		3.75625	0.000493	0.000523		3.755	0.00048	0.00073		3.75458	0.000292	0.000734
3.76542	0.000366	0.000799		3.76292	0.000479	0.000513		3.76167	0.000488	0.000728		3.76125	0.000295	0.000678
3.77208	0.000366	0.000788		3.76958	0.000466	0.000501		3.76833	0.000499	0.000716		3.76792	0.000301	0.000636
3.77875	0.000359	0.000783		3.77625	0.000459	0.000479		3.775	0.000501	0.000705		3.77458	0.000312	0.000617
3.78542	0.000338	0.000774		3.78292	0.000459	0.00045		3.78167	0.000495	0.000692		3.78125	0.000321	0.000634
3.79208	0.000305	0.000756		3.78958	0.000459	0.000434		3.78833	0.000483	0.000673		3.78792	0.000318	0.000667
3.79875	0.00026	0.00074		3.79625	0.000462	0.000428		3.795	0.00047	0.000654		3.79458	0.000295	0.000692
3.80542	0.000224	0.000737		3.80292	0.000457	0.000434		3.80167	0.000448	0.000642		3.80125	0.000252	0.0007
3.81208	0.000191	0.000744		3.80958	0.000449	0.000453		3.80833	0.000425	0.000631		3.80792	0.000217	0.000698
3.81875	0.000165	0.000737		3.81625	0.000444	0.000488		3.815	0.000413	0.000615		3.81458	0.000202	0.000687
3.82542	0.000158	0.000721		3.82292	0.000435	0.000526		3.82167	0.000408	0.000592		3.82125	0.000208	0.000656
3.83208	0.000168	0.000703		3.82958	0.000422	0.000551		3.82833	0.000412	0.000572		3.82792	0.000226	0.000631
3.83875	0.000191	0.000678		3.83625	0.000408	0.000551		3.835	0.000422	0.000555		3.83458	0.000249	0.000634
3.84542	0.000212	0.000646		3.84292	0.000388	0.000526		3.84167	0.000432	0.000537		3.84125	0.000278	0.00065
3.85208	0.000231	0.000612		3.84958	0.000381	0.000488		3.84833	0.000432	0.000519		3.84792	0.000315	0.000659
3.85875	0.000241	0.000587		3.85625	0.000371	0.000425		3.855	0.000425	0.000506		3.85458	0.000336	0.000656
3.86542	0.000241	0.000566		3.86292	0.000354	0.000349		3.86167	0.00042	0.000506		3.86125	0.000324	0.00065
3.87208	0.000229	0.000546		3.86958	0.000327	0.00028		3.86833	0.000414	0.000511		3.86792	0.000283	0.000628
3.87875	0.00021	0.000532		3.87625	0.000302	0.000242		3.875	0.000403	0.000512		3.87458	0.00024	0.000592
3.88542	0.000191	0.000527		3.88292	0.00028	0.000227		3.88167	0.000391	0.000516		3.88125	0.000205	0.000558
3.89208	0.000172	0.00053		3.88958	0.00026	0.000233		3.88833	0.000387	0.000523		3.88792	0.000176	0.000544
3.89875	0.000165	0.000536		3.89625	0.00025	0.000258		3.895	0.000385	0.000537		3.89458	0.000156	0.00055
3.90542	0.000175	0.000543		3.90292	0.000268	0.000299		3.90167	0.000379	0.000553		3.90125	0.000153	0.000558
3.91208	0.000201	0.00055		3.90958	0.0003	0.000331		3.90833	0.000372	0.000567		3.90792	0.000176	0.000575
3.91875	0.000234	0.000564		3.91625	0.000317	0.00034		3.915	0.000373	0.00058		3.91458	0.000217	0.000594
3.92542	0.000274	0.000578		3.92292	0.000324	0.00034		3.92167	0.000381	0.000595		3.92125	0.000266	0.000608
3.93208	0.000319	0.000589		3.92958	0.000329	0.000331		3.92833	0.000388	0.000613		3.92792	0.000309	0.000597
3.93875	0.000345	0.000598		3.93625	0.000341	0.000321		3.935	0.000396	0.000632		3.93458	0.000338	0.000572
3.94542	0.000347	0.000607		3.94292	0.000351	0.000318		3.94167	0.000403	0.000645		3.94125	0.000353	0.000541
3.95208	0.00034	0.000632		3.94958	0.000356	0.000334		3.94833	0.000407	0.000657		3.94792	0.000353	0.000505
3.95875	0.000349	0.000655		3.95625	0.000363	0.000365		3.955	0.000414	0.000673		3.95458	0.000336	0.000483
3.96542	0.000371	0.000671		3.96292	0.000373	0.000412		3.96167	0.000422	0.000691		3.96125	0.000312	0.000483
3.97208	0.000397	0.000671		3.96958	0.000388	0.000469		3.96833	0.000429	0.000702		3.96792	0.000292	0.000511
3.97875	0.000423	0.000673		3.97625	0.000388	0.000516		3.975	0.000433	0.000704		3.97458	0.000278	0.000553
3.98542	0.000456	0.000683		3.98292	0.000373	0.000554		3.98167	0.000436	0.000704		3.98125	0.00026	0.000594
3.99208	0.000477	0.00068		3.98958	0.000351	0.000589		3.98833	0.00044	0.000705		3.98792	0.000252	0.000628
3.99875	0.000479	0.000678		3.99625	0.000339	0.000614		3.995	0.000439	0.000709		3.99458	0.00026	0.00065
4.00542	0.00046	0.000692		4.00292	0.000339	0.000604		4.00167	0.000433	0.000703		4.00125	0.00026	0.000661
4.01208	0.000439	0.000719		4.00958	0.000341	0.000564		4.00833	0.000431	0.000691		4.00792	0.000252	0.000661
4.01875	0.000415	0.000744		4.01625	0.000334	0.000507		4.015	0.000434	0.000679		4.01458	0.00024	0.000653
4.02542	0.00038	0.000742		4.02292	0.000327	0.000438		4.02167	0.000445	0.000666		4.02125	0.000246	0.000642
4.03208	0.000342	0.000724		4.02958	0.000329	0.000378		4.02833	0.000453	0.000651		4.02792	0.00024	0.000634
4.03875	0.000305	0.000689		4.03625	0.000331	0.000331		4.035	0.000454	0.000631		4.03458	0.000205	0.000617
4.04542	0.000286	0.000657		4.04292	0.000322	0.000318		4.04167	0.00045	0.000616		4.04125	0.000162	0.0006
4.05208	0.000271	0.000632		4.04958	0.000314	0.000334		4.04833	0.000446	0.000607		4.04792	0.000127	0.000592
4.05875	0.00026	0.000626		4.05625	0.000314	0.000353		4.055	0.000444	0.000594		4.05458	0.000104	0.000583
4.06542	0.000253	0.000635		4.06292	0.000314	0.000365		4.06167	0.000438	0.000577		4.06125	6.07e-05	0.00058
4.07208	0.000257	0.000655		4.06958	0.000302	0.000356		4.06833	0.000433	0.000559		4.06792	3.47e-05	0.000583
4.07875	0.000267	0.00068		4.07625	0.00028	0.000331		4.075	0.000434	0.000542		4.07458	4.05e-05	0.000583
4.08542	0.000267	0.000699		4.08292	0.00026	0.000299		4.08167	0.000437	0.000522		4.08125	6.94e-05	0.000583
4.09208	0.000246	0.000699		4.08958	0.00025	0.00028		4.08833	0.000433	0.0005		4.08792	9.83e-05	0.000569
4.09875	0.000215	0.000683		4.09625	0.000248	0.000286		4.095	0.000428	0.000483		4.09458	0.000136	0.000553
4.10542	0.000189	0.000673		4.10292	0.000258	0.000309		4.10167	0.000427	0.000476		4.10125	0.000188	0.000539
4.11208	0.000177	0.00068		4.10958	0.00029	0.000321		4.10833	0.000429	0.000471		4.10792	0.000226	0.000553
4.11875	0.000182	0.00071		4.11625	0.000336	0.000334		4.115	0.000431	0.000465		4.11458	0.000237	0.000589
4.12542	0.00021	0.000751		4.12292	0.000378	0.000349		4.12167	0.000434	0.00046		4.12125	0.00022	0.000631
4.13208	0.000262	0.000799		4.12958	0.000403	0.000375		4.12833	0.00044	0.000464		4.12792	0.000182	0.000667
4.13875	0.000333	0.000856		4.13625	0.000417	0.000387		4.135	0.00045	0.000471		4.13458	0.000142	0.00067
4.14542	0.000399	0.000913		4.14292	0.00043	0.000397		4.14167	0.000456	0.000477		4.14125	0.000116	0.000645
4.15208	0.000446	0.000963		4.14958	0.000435	0.000403		4.14833	0.000458	0.000487		4.14792	0.00011	0.000606
4.15875	0.000463	0.001002		4.15625	0.000435	0.000416		4.155	0.000455	0.000494		4.15458	0.000107	0.000569
4.16542	0.000458	0.00103		4.16292	0.000427	0.000425		4.16167	0.000452	0.000504		4.16125	0.000116	0.000547
4.17208	0.000456	0.00105		4.16958	0.000408	0.000428		4.16833	0.000458	0.0005		4.16792	0.000145	0.00055
4.17875	0.000467	0.001084		4.17625	0.000378	0.000434		4.175	0.000471	0.000494		4.17458	0.000191	0.000586
4.18542	0.000505	0.001125		4.18292	0.000354	0.000463		4.18167	0.000484	0.000493		4.18125	0.000243	0.000636
4.19208	0.000543	0.001169		4.18958	0.000339	0.000516		4.18833	0.000496	0.000499		4.18792	0.000278	0.000673
4.19875	0.000574	0.001205		4.19625	0.000334	0.000573		4.195	0.000509	0.000512		4.19458	0.000295	0.000689
4.20542	0.000595	0.001217		4.20292	0.000346	0.000617		4.20167	0.000525	0.00052		4.20125	0.000301	0.0007
4.21208	0.000609	0.001201		4.20958	0.000376	0.000639		4.20833	0.000532	0.000531		4.20792	0.000307	0.000714
4.21875	0.000602	0.001153		4.21625	0.000422	0.000636		4.215	0.000525	0.000536		4.21458	0.000292	0.00072
4.22542	0.000564	0.001078		4.22292	0.000452	0.000598		4.22167	0.000506	0.000535		4.22125	0.000252	0.000709
4.23208	0.000522	0.000977		4.22958	0.000452	0.000538		4.22833	0.000483	0.000523		4.22792	0.000197	0.000695
4.23875	0.000484	0.00089		4.23625	0.000437	0.000469		4.235	0.000459	0.000508		4.23458	0.000179	0.000692
4.24542	0.000437	0.000838		4.24292	0.000425	0.000409		4.24167	0.000433	0.000498		4.24125	0.000194	0.000698
4.25208	0.000368	0.000806		4.24958	0.00041	0.000372		4.24833	0.000405	0.000493		4.24792	0.000208	0.000687
4.25875	0.0003	0.000758		4.25625	0.000385	0.000353		4.255	0.000381	0.00049		4.25458	0.000202	0.000659
4.26542	0.000248	0.000701		4.26292	0.000363	0.000346		4.26167	0.00037	0.00048		4.26125	0.000197	0.000628
4.27208	0.000212	0.00066		4.26958	0.000344	0.000343		4.26833	0.000373	0.000465		4.26792	0.000208	0.000603
4.27875	0.000194	0.000628		4.27625	0.000329	0.000343		4.275	0.000374	0.000446		4.27458	0.000202	0.000569
4.28542	0.000191	0.000591		4.28292	0.000295	0.000337		4.28167	0.000364	0.000434		4.28125	0.000171	0.000519
4.29208	0.000203	0.000564		4.28958	0.000255	0.000315		4.28833	0.000351	0.000425		4.28792	0.000121	0.000469
4.29875	0.00021	0.000564		4.29625	0.000236	0.000286		4.295	0.000336	0.000413		4.29458	8.68e-05	0.00043
4.30542	0.000203	0.000582		4.30292	0.000223	0.000261		4.30167	0.00032	0.000398		4.30125	7.23e-05	0.000407
4.31208	0.000177	0.000584		4.30958	0.000221	0.00023		4.30833	0.000294	0.000378		4.30792	5.21e-05	0.00041
4.31875	0.000142	0.000573		4.31625	0.000221	0.000192		4.315	0.000269	0.000353		4.31458	3.76e-05	0.000427
4.32542	0.00012	0.000575		4.32292	0.000233	0.000161		4.32167	0.000255	0.000319		4.32125	4.05e-05	0.000449
4.33208	0.00012	0.000591		4.32958	0.000243	0.000132		4.32833	0.000251	0.00029		4.32792	6.07e-05	0.00046
4.33875	0.000135	0.000626		4.33625	0.000241	0.000104		4.335	0.000246	0.000276		4.33458	8.68e-05	0.000466
4.34542	0.000153	0.000671		4.34292	0.00025	7.24e-05		4.34167	0.000241	0.000278		4.34125	0.00011	0.000469
4.35208	0.000177	0.000744		4.34958	0.000275	5.98e-05		4.34833	0.000241	0.000288		4.34792	0.000133	0.000474
4.35875	0.000208	0.000824		4.35625	0.000297	7.24e-05		4.355	0.00025	0.000303		4.35458	0.000145	0.000488
4.36542	0.000231	0.000902		4.36292	0.000302	0.000104		4.36167	0.000265	0.000325		4.36125	0.000145	0.000508
4.37208	0.000236	0.000984		4.36958	0.000302	0.000145		4.36833	0.00028	0.000347		4.36792	0.000139	0.000541
4.37875	0.000234	0.001073		4.37625	0.000314	0.000183		4.375	0.000294	0.000366		4.37458	0.000153	0.000578
4.38542	0.000241	0.001176		4.38292	0.000322	0.000214		4.38167	0.000311	0.000385		4.38125	0.000194	0.00062
4.39208	0.000267	0.001262		4.38958	0.000322	0.000249		4.38833	0.00033	0.000407		4.38792	0.000252	0.000659
4.39875	0.000305	0.001333		4.39625	0.000339	0.00028		4.395	0.000349	0.000434		4.39458	0.000341	0.000695
4.40542	0.00034	0.001393		4.40292	0.000385	0.000296		4.40167	0.000365	0.000464		4.40125	0.000463	0.00074
4.41208	0.00038	0.001447		4.40958	0.000452	0.000305		4.40833	0.000383	0.000487		4.40792	0.000602	0.000807
4.41875	0.00042	0.001484		4.41625	0.000516	0.000321		4.415	0.000405	0.000505		4.41458	0.00072	0.00091
4.42542	0.000453	0.0015		4.42292	0.000579	0.000337		4.42167	0.000421	0.000526		4.42125	0.000804	0.00103
4.43208	0.000458	0.001516		4.42958	0.000653	0.000343		4.42833	0.000427	0.000556		4.42792	0.000874	0.001158
4.43875	0.000439	0.001532		4.43625	0.000729	0.000359		4.435	0.000424	0.000584		4.43458	0.000923	0.00127
4.44542	0.000399	0.001543		4.44292	0.0008	0.000387		4.44167	0.000416	0.000607		4.44125	0.000949	0.001365
4.45208	0.000352	0.00153		4.44958	0.000879	0.000416		4.44833	0.000412	0.00063		4.44792	0.000955	0.001457
4.45875	0.000305	0.001493		4.45625	0.00096	0.000428		4.455	0.000415	0.00065		4.45458	0.00096	0.001535
4.46542	0.000262	0.001445		4.46292	0.001046	0.000441		4.46167	0.000431	0.000657		4.46125	0.000992	0.001602
4.47208	0.000243	0.001399		4.46958	0.00112	0.00046		4.46833	0.000457	0.00065		4.46792	0.001038	0.001655
4.47875	0.000248	0.001361		4.47625	0.001166	0.000485		4.475	0.000492	0.000643		4.47458	0.001079	0.001697
4.48542	0.000267	0.001326		4.48292	0.001201	0.00051		4.48167	0.000538	0.000637		4.48125	0.00109	0.001728
4.49208	0.000295	0.001297		4.48958	0.001218	0.000551		4.48833	0.000583	0.00063		4.48792	0.001073	0.001736
4.49875	0.000323	0.001278		4.49625	0.00122	0.000614		4.495	0.000621	0.000618		4.49458	0.001041	0.001733
4.50542	0.000354	0.001267		4.50292	0.001196	0.000693		4.50167	0.000649	0.000615		4.50125	0.000995	0.001722
4.51208	0.000375	0.001251		4.50958	0.001151	0.000765		4.50833	0.000677	0.000624		4.50792	0.000937	0.001697
4.51875	0.000392	0.001228		4.51625	0.001107	0.000819		4.515	0.000706	0.000638		4.51458	0.000882	0.001663
4.52542	0.000418	0.001196		4.52292	0.001068	0.00085		4.52167	0.000734	0.000648		4.52125	0.000859	0.001624
4.53208	0.000449	0.001162		4.52958	0.001029	0.000875		4.52833	0.000762	0.000661		4.52792	0.000856	0.001585
4.53875	0.000475	0.001123		4.53625	0.000987	0.00091		4.535	0.000795	0.000688		4.53458	0.000859	0.001535
4.54542	0.000491	0.001084		4.54292	0.000945	0.000944		4.54167	0.000834	0.000734		4.54125	0.00085	0.001485
4.55208	0.000508	0.001048		4.54958	0.000916	0.000973		4.54833	0.000872	0.000793		4.54792	0.000833	0.001437
4.55875	0.000531	0.001007		4.55625	0.000896	0.000989		4.555	0.000906	0.000859		4.55458	0.000798	0.001393
4.56542	0.00055	0.000972		4.56292	0.000874	0.001001		4.56167	0.00093	0.000934		4.56125	0.000743	0.001342
4.57208	0.000559	0.000959		4.56958	0.000849	0.000992		4.56833	0.000945	0.001017		4.56792	0.000688	0.001278
4.57875	0.000583	0.000954		4.57625	0.00082	0.000976		4.575	0.000956	0.001103		4.57458	0.000636	0.001214
4.58542	0.000633	0.000943		4.58292	0.0008	0.000954		4.58167	0.000964	0.001186		4.58125	0.000587	0.00115
4.59208	0.000689	0.000925		4.58958	0.000786	0.000935		4.58833	0.000971	0.001271		4.58792	0.000535	0.001108
4.59875	0.000725	0.000906		4.59625	0.000776	0.000916		4.595	0.000971	0.001359		4.59458	0.000489	0.001069
4.60542	0.000739	0.000886		4.60292	0.000764	0.000907		4.60167	0.000968	0.001445		4.60125	0.000463	0.001033
4.61208	0.000755	0.000852		4.60958	0.000744	0.0009		4.60833	0.000956	0.001522		4.60792	0.000445	0.001016
4.61875	0.000777	0.000824		4.61625	0.000734	0.000878		4.615	0.000931	0.001587		4.61458	0.000419	0.001019
4.62542	0.000791	0.000815		4.62292	0.000727	0.000844		4.62167	0.000896	0.001633		4.62125	0.000388	0.00103
4.63208	0.000784	0.00081		4.62958	0.0007	0.000815		4.62833	0.000854	0.001655		4.62792	0.000362	0.001019
4.63875	0.00077	0.000797		4.63625	0.000651	0.000797		4.635	0.000818	0.001649		4.63458	0.00035	0.000996
4.64542	0.000763	0.000785		4.64292	0.000597	0.000768		4.64167	0.000785	0.00163		4.64125	0.000338	0.000971
4.65208	0.000755	0.000781		4.64958	0.00055	0.000737		4.64833	0.000759	0.001609		4.64792	0.000315	0.000946
4.65875	0.000732	0.000772		4.65625	0.000518	0.000712		4.655	0.00074	0.001582		4.65458	0.000301	0.000918
4.66542	0.000699	0.00076		4.66292	0.000503	0.00068		4.66167	0.000725	0.001546		4.66125	0.000286	0.000887
4.67208	0.000666	0.000753		4.66958	0.00052	0.000639		4.66833	0.000708	0.001504		4.66792	0.000278	0.000865
4.67875	0.000642	0.000744		4.67625	0.000547	0.000589		4.675	0.000689	0.001462		4.67458	0.000269	0.000846
4.68542	0.000619	0.000724		4.68292	0.00057	0.000551		4.68167	0.000669	0.001416		4.68125	0.000275	0.000823
4.69208	0.000593	0.000694		4.68958	0.000582	0.00051		4.68833	0.000652	0.001365		4.68792	0.000281	0.00079
4.69875	0.000557	0.000673		4.69625	0.00057	0.000472		4.695	0.000634	0.001312		4.69458	0.000281	0.000756
4.70542	0.000524	0.00066		4.70292	0.00054	0.000444		4.70167	0.000617	0.001263		4.70125	0.000278	0.000734
4.71208	0.000498	0.000641		4.70958	0.000516	0.000434		4.70833	0.000602	0.001217		4.70792	0.000269	0.000723
4.71875	0.000482	0.000632		4.71625	0.000513	0.000422		4.715	0.000588	0.001174		4.71458	0.000252	0.000726
4.72542	0.00047	0.000648		4.72292	0.00052	0.000406		4.72167	0.000573	0.001142		4.72125	0.000231	0.00074
4.73208	0.000463	0.000685		4.72958	0.000528	0.000394		4.72833	0.000563	0.001119		4.72792	0.000234	0.000759
4.73875	0.000467	0.000721		4.73625	0.000543	0.000409		4.735	0.00056	0.001102		4.73458	0.000272	0.000781
4.74542	0.000479	0.000751		4.74292	0.000562	0.000444		4.74167	0.000563	0.001083		4.74125	0.000327	0.000781
4.75208	0.0005	0.000783		4.74958	0.000565	0.000479		4.74833	0.000564	0.001064		4.74792	0.000379	0.00077
4.75875	0.000545	0.00082		4.75625	0.000543	0.000516		4.755	0.000562	0.00105		4.75458	0.000431	0.000765
4.76542	0.000614	0.000865		4.76292	0.000523	0.000542		4.76167	0.00056	0.001041		4.76125	0.000492	0.00079
4.77208	0.000694	0.000913		4.76958	0.000523	0.000573		4.76833	0.000565	0.001037		4.76792	0.000547	0.000837
4.77875	0.000772	0.000966		4.77625	0.00053	0.000592		4.775	0.000571	0.00104		4.77458	0.000573	0.000896
4.78542	0.00085	0.001034		4.78292	0.000535	0.000614		4.78167	0.000579	0.001048		4.78125	0.000581	0.000966
4.79208	0.000932	0.001123		4.78958	0.000538	0.000623		4.78833	0.000593	0.001061		4.78792	0.000581	0.001044
4.79875	0.001017	0.001233		4.79625	0.000555	0.000642		4.795	0.000624	0.001074		4.79458	0.000596	0.001125
4.80542	0.001102	0.001347		4.80292	0.000587	0.000686		4.80167	0.00066	0.001085		4.80125	0.000616	0.001197
4.81208	0.001199	0.001456		4.80958	0.000621	0.000734		4.80833	0.000693	0.001092		4.80792	0.000631	0.001259
4.81875	0.001291	0.00155		4.81625	0.00066	0.000774		4.815	0.000726	0.001101		4.81458	0.000651	0.001317
4.82542	0.001362	0.001628		4.82292	0.00071	0.00079		4.82167	0.000766	0.001118		4.82125	0.0007	0.001367
4.83208	0.001395	0.001685		4.82958	0.000778	0.000803		4.82833	0.000809	0.001144		4.82792	0.00079	0.001426
4.83875	0.001386	0.001717		4.83625	0.000842	0.000822		4.835	0.000845	0.001178		4.83458	0.000876	0.001487
4.84542	0.00135	0.00174		4.84292	0.000874	0.000837		4.84167	0.000876	0.001212		4.84125	0.00094	0.001552
4.85208	0.001303	0.001744		4.84958	0.000886	0.000853		4.84833	0.000912	0.00124		4.84792	0.000989	0.001619
4.85875	0.001268	0.001728		4.85625	0.000889	0.000866		4.855	0.00095	0.001263		4.85458	0.001033	0.001688
4.86542	0.001249	0.001692		4.86292	0.000884	0.000872		4.86167	0.000978	0.001282		4.86125	0.001067	0.001767
4.87208	0.001237	0.001651		4.86958	0.000872	0.000882		4.86833	0.000994	0.001306		4.86792	0.001076	0.001836
4.87875	0.001225	0.001612		4.87625	0.000864	0.000904		4.875	0.001005	0.001329		4.87458	0.001079	0.001881
4.88542	0.001202	0.00155		4.88292	0.000876	0.000926		4.88167	0.001005	0.001345		4.88125	0.001085	0.001903
4.89208	0.001157	0.001461		4.88958	0.000903	0.000938		4.88833	0.00099	0.001349		4.88792	0.00109	0.001903
4.89875	0.001091	0.001349		4.89625	0.000928	0.000963		4.895	0.000963	0.001347		4.89458	0.001093	0.001892
4.90542	0.001022	0.00123		4.90292	0.000933	0.001014		4.90167	0.000936	0.001338		4.90125	0.001082	0.001856
4.91208	0.000961	0.001107		4.90958	0.000918	0.001067		4.90833	0.000911	0.001324		4.90792	0.001064	0.001797
4.91875	0.000895	0.000982		4.91625	0.000894	0.001086		4.915	0.000884	0.001308		4.91458	0.001038	0.001739
4.92542	0.000833	0.000872		4.92292	0.000857	0.00108		4.92167	0.000851	0.001299		4.92125	0.001001	0.00168
4.93208	0.000774	0.000797		4.92958	0.000813	0.001064		4.92833	0.000813	0.001295		4.92792	0.000955	0.001616
4.93875	0.000711	0.000762		4.93625	0.000768	0.001042		4.935	0.00077	0.001294		4.93458	0.000894	0.001535
4.94542	0.000647	0.000744		4.94292	0.000739	0.000995		4.94167	0.000722	0.001284		4.94125	0.000836	0.00146
4.95208	0.000585	0.000731		4.94958	0.000727	0.000935		4.94833	0.000676	0.001257		4.94792	0.000787	0.001384
4.95875	0.000548	0.00071		4.95625	0.000719	0.000888		4.955	0.000638	0.001216		4.95458	0.000735	0.001306
4.96542	0.000522	0.000694		4.96292	0.000714	0.000853		4.96167	0.00061	0.001167		4.96125	0.00068	0.001225
4.97208	0.000505	0.000683		4.96958	0.000705	0.000815		4.96833	0.000594	0.001118		4.96792	0.000616	0.001147
4.97875	0.000493	0.000676		4.97625	0.000683	0.000765		4.975	0.00059	0.001067		4.97458	0.000564	0.001086
4.98542	0.000493	0.000683		4.98292	0.000648	0.000721		4.98167	0.000592	0.001024		4.98125	0.000512	0.001038
4.99208	0.0005	0.000694		4.98958	0.000611	0.000689		4.98833	0.000594	0.000993		4.98792	0.000451	0.001007
4.99875	0.000508	0.000703		4.99625	0.000579	0.000661		4.995	0.000589	0.00097		4.99458	0.00039	0.000988
5.00542	0.000508	0.000701		5.00292	0.00055	0.000645		5.00167	0.000577	0.000947		5.00125	0.000353	0.000963
5.01208	0.000508	0.000694		5.00958	0.000525	0.000639		5.00833	0.000562	0.000922		5.00792	0.000341	0.000932
5.01875	0.000505	0.000689		5.01625	0.000503	0.000642		5.015	0.000542	0.000893		5.01458	0.00035	0.000901
5.02542	0.0005	0.000701		5.02292	0.000489	0.000642		5.02167	0.000521	0.00086		5.02125	0.000359	0.000871
5.03208	0.000486	0.000726		5.02958	0.000476	0.000639		5.02833	0.000496	0.00082		5.02792	0.000359	0.000826
5.03875	0.000465	0.000749		5.03625	0.000462	0.000617		5.035	0.000478	0.000784		5.03458	0.000341	0.000776
5.04542	0.000439	0.000774		5.04292	0.000435	0.00057		5.04167	0.000472	0.000759		5.04125	0.000309	0.00074
5.05208	0.000413	0.000799		5.04958	0.000403	0.000507		5.04833	0.000475	0.000742		5.04792	0.000275	0.000712
5.05875	0.000382	0.000813		5.05625	0.000378	0.000438		5.055	0.000483	0.000733		5.05458	0.000243	0.000687
5.06542	0.000342	0.00081		5.06292	0.000363	0.000378		5.06167	0.000488	0.000723		5.06125	0.000223	0.000659
5.07208	0.000293	0.000797		5.06958	0.000354	0.000321		5.06833	0.000489	0.000715		5.06792	0.000202	0.000642
5.07875	0.000241	0.000785		5.07625	0.000344	0.000277		5.075	0.000483	0.000704		5.07458	0.000197	0.000634
5.08542	0.000203	0.000762		5.08292	0.000341	0.000258		5.08167	0.000473	0.000688		5.08125	0.000188	0.000622
5.09208	0.000179	0.000733		5.08958	0.000344	0.000261		5.08833	0.000459	0.000668		5.08792	0.000174	0.000617
5.09875	0.000168	0.000692		5.09625	0.000354	0.000274		5.095	0.000447	0.000643		5.09458	0.000156	0.000614
5.10542	0.000172	0.000637		5.10292	0.000366	0.000296		5.10167	0.000438	0.000619		5.10125	0.000136	0.000622
5.11208	0.000194	0.000575		5.10958	0.000368	0.000321		5.10833	0.000434	0.000595		5.10792	0.000113	0.000625
5.11875	0.000222	0.000518		5.11625	0.000366	0.00034		5.115	0.000431	0.000572		5.11458	0.000101	0.000622
5.12542	0.000229	0.000479		5.12292	0.000354	0.00034		5.12167	0.000425	0.000549		5.12125	0.00011	0.000625
5.13208	0.000208	0.000452		5.12958	0.000346	0.000337		5.12833	0.000412	0.00052		5.12792	0.000127	0.00062
5.13875	0.000172	0.000436		5.13625	0.000336	0.000327		5.135	0.000391	0.000487		5.13458	0.000127	0.0006
5.14542	0.000125	0.000436		5.14292	0.000312	0.000296		5.14167	0.000365	0.000447		5.14125	0.000127	0.000569
5.15208	7.08e-05	0.000452		5.14958	0.000285	0.000258		5.14833	0.000339	0.000411		5.14792	0.000133	0.000544
5.15875	2.12e-05	0.00047		5.15625	0.000263	0.000227		5.155	0.000319	0.00038		5.15458	0.000145	0.000516
5.16542	-2.4e-06	0.000482		5.16292	0.000255	0.000224		5.16167	0.000307	0.000356		5.16125	0.000139	0.000491
5.17208	4.72e-06	0.000493		5.16958	0.000255	0.000224		5.16833	0.000298	0.000347		5.16792	0.000121	0.000483
5.17875	2.6e-05	0.000498		5.17625	0.00025	0.000224		5.175	0.000289	0.000349		5.17458	9.55e-05	0.000486
5.18542	5.67e-05	0.000491		5.18292	0.000258	0.000233		5.18167	0.000281	0.000357		5.18125	7.52e-05	0.000488
5.19208	8.5e-05	0.000475		5.18958	0.000282	0.000249		5.18833	0.000272	0.000366		5.18792	5.5e-05	0.000474
5.19875	0.000113	0.000457		5.19625	0.000312	0.000271		5.195	0.000263	0.000374		5.19458	4.34e-05	0.00046
5.20542	0.000118	0.000436		5.20292	0.000339	0.00028		5.20167	0.000254	0.00038		5.20125	3.76e-05	0.000452
5.21208	0.000106	0.000406		5.20958	0.000358	0.000261		5.20833	0.000252	0.000377		5.20792	2.89e-05	0.000427
5.21875	7.79e-05	0.000377		5.21625	0.000383	0.000236		5.215	0.00026	0.000365		5.21458	1.74e-05	0.000394
5.22542	4.96e-05	0.000358		5.22292	0.0004	0.000227		5.22167	0.00027	0.000349		5.22125	-5.8e-06	0.00036
5.23208	3.54e-05	0.000358		5.22958	0.000403	0.000227		5.22833	0.00028	0.000333		5.22792	-3.2e-05	0.000368
5.23875	3.54e-05	0.000354		5.23625	0.000381	0.000233		5.235	0.000289	0.000314		5.23458	-4.9e-05	0.000405
5.24542	4.25e-05	0.00034		5.24292	0.000354	0.000246		5.24167	0.000294	0.000294		5.24125	-4.9e-05	0.000441
5.25208	5.19e-05	0.000315		5.24958	0.000324	0.000277		5.24833	0.00029	0.000282		5.24792	-4.3e-05	0.000472
5.25875	6.61e-05	0.000304		5.25625	0.0003	0.000312		5.255	0.000279	0.000277		5.25458	-2.9e-05	0.000505
5.26542	8.26e-05	0.000304		5.26292	0.00028	0.000324		5.26167	0.000267	0.000278		5.26125	5.79e-06	0.000553
5.27208	8.26e-05	0.00031		5.26958	0.000268	0.000324		5.26833	0.00026	0.000277		5.26792	5.21e-05	0.000578
5.27875	5.67e-05	0.000315		5.27625	0.000273	0.000293		5.275	0.000264	0.000278		5.27458	7.52e-05	0.000572
5.28542	3.07e-05	0.000315		5.28292	0.000282	0.000258		5.28167	0.000273	0.000276		5.28125	7.52e-05	0.000561
5.29208	2.12e-05	0.000329		5.28958	0.000287	0.00022		5.28833	0.000281	0.000271		5.28792	7.52e-05	0.000564
5.29875	1.89e-05	0.00034		5.29625	0.000277	0.000195		5.295	0.000288	0.000266		5.29458	9.55e-05	0.000567
5.30542	2.36e-06	0.00034		5.30292	0.000258	0.000179		5.30167	0.000297	0.00027		5.30125	0.00011	0.000553
5.31208	-2.1e-05	0.000326		5.30958	0.000236	0.000167		5.30833	0.000303	0.000279		5.30792	9.26e-05	0.000525
5.31875	-3.1e-05	0.00031		5.31625	0.000211	0.00017		5.315	0.000296	0.000288		5.31458	7.23e-05	0.000488
5.32542	-4e-05	0.000294		5.32292	0.000191	0.000189		5.32167	0.000285	0.000295		5.32125	6.65e-05	0.000441
5.33208	-5.4e-05	0.000263		5.32958	0.000179	0.00022		5.32833	0.00028	0.0003		5.32792	6.65e-05	0.000391
5.33875	-7.6e-05	0.000219		5.33625	0.000182	0.000242		5.335	0.000286	0.000301		5.33458	4.34e-05	0.000354
5.34542	-8e-05	0.000185		5.34292	0.000191	0.000242		5.34167	0.000288	0.00029		5.34125	2.6e-05	0.000329
5.35208	-8e-05	0.000162		5.34958	0.000214	0.000242		5.34833	0.000288	0.000271		5.34792	2.89e-05	0.000321
5.35875	-8.7e-05	0.00016		5.35625	0.000241	0.000233		5.355	0.000288	0.000251		5.35458	4.34e-05	0.000324
5.36542	-9.9e-05	0.000176		5.36292	0.00026	0.000208		5.36167	0.000295	0.000231		5.36125	4.63e-05	0.000343
5.37208	-0.0001	0.000224		5.36958	0.000265	0.000186		5.36833	0.000302	0.000219		5.36792	4.05e-05	0.000363
5.37875	-9.7e-05	0.000276		5.37625	0.000263	0.000176		5.375	0.000304	0.000218		5.37458	4.34e-05	0.000371
5.38542	-8.7e-05	0.000306		5.38292	0.00026	0.000186		5.38167	0.000304	0.00023		5.38125	6.07e-05	0.000377
5.39208	-7.3e-05	0.000315		5.38958	0.00026	0.000192		5.38833	0.000307	0.000252		5.38792	8.39e-05	0.000382
5.39875	-5.9e-05	0.000313		5.39625	0.000255	0.000208		5.395	0.000315	0.000275		5.39458	9.83e-05	0.000399
5.40542	-4.2e-05	0.000306		5.40292	0.000253	0.000239		5.40167	0.000318	0.000295		5.40125	0.000104	0.000427
5.41208	-3.3e-05	0.00029		5.40958	0.000263	0.000264		5.40833	0.000314	0.000306		5.40792	9.26e-05	0.00046
5.41875	-3.3e-05	0.000279		5.41625	0.000287	0.000258		5.415	0.00031	0.000309		5.41458	9.26e-05	0.000483
5.42542	-4e-05	0.000288		5.42292	0.0003	0.000239		5.42167	0.000307	0.000309		5.42125	9.83e-05	0.000491
5.43208	-4e-05	0.000315		5.42958	0.000287	0.000217		5.42833	0.000301	0.000314		5.42792	0.000101	0.000483
5.43875	-1.4e-05	0.000347		5.43625	0.00026	0.000192		5.435	0.000297	0.00032		5.43458	0.00011	0.000477
5.44542	3.07e-05	0.000363		5.44292	0.000241	0.000145		5.44167	0.000298	0.000325		5.44125	0.00013	0.000458
5.45208	8.03e-05	0.000374		5.44958	0.000236	9.76e-05		5.44833	0.000309	0.000331		5.44792	0.000171	0.000447
5.45875	0.000127	0.000386		5.45625	0.000241	6.3e-05		5.455	0.000322	0.000336		5.45458	0.000194	0.000452
5.46542	0.000179	0.000397		5.46292	0.00025	4.72e-05		5.46167	0.000336	0.000336		5.46125	0.000197	0.000486
5.47208	0.000227	0.00042		5.46958	0.000258	4.41e-05		5.46833	0.000349	0.000331		5.46792	0.000188	0.000527
5.47875	0.000262	0.000461		5.47625	0.000255	5.35e-05		5.475	0.000354	0.00033		5.47458	0.000185	0.000558
5.48542	0.000288	0.000525		5.48292	0.000236	8.82e-05		5.48167	0.000353	0.00033		5.48125	0.000194	0.000586
5.49208	0.000312	0.000598		5.48958	0.000204	0.000129		5.48833	0.000344	0.000337		5.48792	0.0002	0.000611
5.49875	0.000333	0.000669		5.49625	0.000177	0.000167		5.495	0.000338	0.000353		5.49458	0.000211	0.000636
5.50542	0.000356	0.000737		5.50292	0.000169	0.000198		5.50167	0.000339	0.000372		5.50125	0.000226	0.00065
5.51208	0.00039	0.000804		5.50958	0.000187	0.00023		5.50833	0.000351	0.000392		5.50792	0.000257	0.000659
5.51875	0.000437	0.000865		5.51625	0.000238	0.000255		5.515	0.000368	0.000414		5.51458	0.000298	0.000664
5.52542	0.0005	0.000925		5.52292	0.000309	0.000274		5.52167	0.000391	0.000447		5.52125	0.00035	0.000664
5.53208	0.000576	0.000988		5.52958	0.000393	0.000293		5.52833	0.00042	0.000482		5.52792	0.000411	0.00067
5.53875	0.000668	0.001075		5.53625	0.000462	0.000327		5.535	0.000449	0.000514		5.53458	0.000474	0.000684
5.54542	0.00077	0.001176		5.54292	0.000513	0.000381		5.54167	0.000476	0.000546		5.54125	0.000544	0.000712
5.55208	0.000873	0.001281		5.54958	0.00056	0.00045		5.54833	0.000505	0.000583		5.54792	0.000599	0.000754
5.55875	0.00097	0.001399		5.55625	0.000592	0.000516		5.555	0.000539	0.000627		5.55458	0.000631	0.000815
5.56542	0.001048	0.001532		5.56292	0.000624	0.000576		5.56167	0.000576	0.000669		5.56125	0.000654	0.000904
5.57208	0.001119	0.001669		5.56958	0.000651	0.00062		5.56833	0.000619	0.000718		5.56792	0.000677	0.001016
5.57875	0.00118	0.00179		5.57625	0.000685	0.000667		5.575	0.000668	0.000777		5.57458	0.000697	0.001141
5.58542	0.001246	0.001895		5.58292	0.000749	0.000715		5.58167	0.000719	0.000848		5.58125	0.00072	0.001278
5.59208	0.001315	0.001986		5.58958	0.000825	0.000759		5.58833	0.00077	0.000916		5.58792	0.000769	0.001415
5.59875	0.001379	0.002055		5.59625	0.000913	0.000803		5.595	0.000825	0.000977		5.59458	0.00085	0.001543
5.60542	0.001424	0.002093		5.60292	0.000994	0.000853		5.60167	0.000885	0.001038		5.60125	0.000937	0.001661
5.61208	0.001452	0.002105		5.60958	0.001073	0.000926		5.60833	0.000946	0.001095		5.60792	0.00103	0.001767
5.61875	0.001461	0.002091		5.61625	0.001149	0.001011		5.615	0.001002	0.001144		5.61458	0.001125	0.001853
5.62542	0.001442	0.00205		5.62292	0.001201	0.001086		5.62167	0.001051	0.001182		5.62125	0.001224	0.001914
5.63208	0.001393	0.001988		5.62958	0.001245	0.001149		5.62833	0.001095	0.001216		5.62792	0.001299	0.001968
5.63875	0.001329	0.001913		5.63625	0.001289	0.001206		5.635	0.001129	0.001246		5.63458	0.001351	0.002015
5.64542	0.001265	0.001829		5.64292	0.001338	0.001256		5.64167	0.00115	0.001278		5.64125	0.001391	0.002043
5.65208	0.001216	0.001742		5.64958	0.001375	0.001297		5.64833	0.001161	0.00131		5.64792	0.001435	0.002054
5.65875	0.001173	0.001671		5.65625	0.001399	0.00131		5.655	0.001166	0.001341		5.65458	0.001484	0.002068
5.66542	0.001133	0.001614		5.66292	0.001414	0.001319		5.66167	0.001167	0.001368		5.66125	0.001533	0.002096
5.67208	0.001088	0.001559		5.66958	0.001407	0.001316		5.66833	0.001166	0.001393		5.66792	0.001582	0.002124
5.67875	0.001043	0.0015		5.67625	0.001382	0.001303		5.675	0.001157	0.001411		5.67458	0.001628	0.002138
5.68542	0.001006	0.001445		5.68292	0.001358	0.001288		5.68167	0.001144	0.001415		5.68125	0.001675	0.002146
5.69208	0.000951	0.001406		5.68958	0.001345	0.001262		5.68833	0.001127	0.001401		5.68792	0.001715	0.002143
5.69875	0.000892	0.00137		5.69625	0.001331	0.001228		5.695	0.001107	0.001378		5.69458	0.001733	0.002127
5.70542	0.000848	0.001329		5.70292	0.001306	0.001184		5.70167	0.00109	0.001344		5.70125	0.001715	0.002088
5.71208	0.000829	0.001288		5.70958	0.001284	0.001146		5.70833	0.001075	0.001299		5.70792	0.001683	0.00204
5.71875	0.000819	0.001251		5.71625	0.001267	0.001118		5.715	0.001057	0.001239		5.71458	0.001649	0.002009
5.72542	0.0008	0.00121		5.72292	0.001245	0.001089		5.72167	0.001032	0.001176		5.72125	0.001617	0.001987
5.73208	0.0008	0.001171		5.72958	0.001196	0.001045		5.72833	0.001009	0.001124		5.72792	0.001582	0.001965
5.73875	0.000817	0.001146		5.73625	0.001129	0.001004		5.735	0.000984	0.001078		5.73458	0.001536	0.001942
5.74542	0.000822	0.001139		5.74292	0.001063	0.000963		5.74167	0.000951	0.001038		5.74125	0.001495	0.001906
5.75208	0.000814	0.001141		5.74958	0.001002	0.000922		5.74833	0.000911	0.001004		5.74792	0.001464	0.001848
5.75875	0.000812	0.001144		5.75625	0.000938	0.000894		5.755	0.000877	0.000979		5.75458	0.001438	0.001758
5.76542	0.000829	0.001153		5.76292	0.000879	0.000875		5.76167	0.000853	0.000958		5.76125	0.001397	0.001661
5.77208	0.00084	0.001162		5.76958	0.00083	0.000885		5.76833	0.000833	0.000933		5.76792	0.001342	0.001574
5.77875	0.000833	0.001153		5.77625	0.000795	0.00091		5.775	0.00081	0.000898		5.77458	0.001281	0.001496
5.78542	0.000824	0.001119		5.78292	0.000773	0.000935		5.78167	0.000791	0.000859		5.78125	0.001224	0.001437
5.79208	0.000831	0.001066		5.78958	0.000768	0.000941		5.78833	0.000776	0.000825		5.78792	0.001166	0.001401
5.79875	0.00084	0.001016		5.79625	0.000773	0.000929		5.795	0.000768	0.000799		5.79458	0.001108	0.001398
5.80542	0.000838	0.000972		5.80292	0.000793	0.0009		5.80167	0.000762	0.000779		5.80125	0.001073	0.001415
5.81208	0.000817	0.000934		5.80958	0.000815	0.000869		5.80833	0.00076	0.000759		5.80792	0.001064	0.001434
5.81875	0.000796	0.000897		5.81625	0.000842	0.000825		5.815	0.000759	0.000736		5.81458	0.00107	0.00144
5.82542	0.000774	0.000877		5.82292	0.000862	0.000774		5.82167	0.00076	0.00072		5.82125	0.001067	0.001437
5.83208	0.000746	0.000874		5.82958	0.000867	0.000743		5.82833	0.000766	0.000709		5.82792	0.001047	0.001434
5.83875	0.000701	0.000865		5.83625	0.000859	0.000724		5.835	0.000767	0.000705		5.83458	0.001024	0.001434
5.84542	0.000652	0.000842		5.84292	0.000842	0.000715		5.84167	0.000761	0.000703		5.84125	0.000992	0.00144
5.85208	0.000609	0.00081		5.84958	0.000825	0.000718		5.84833	0.000749	0.000698		5.84792	0.000969	0.00144
5.85875	0.000569	0.000778		5.85625	0.00081	0.000737		5.855	0.000737	0.00069		5.85458	0.000957	0.001451
5.86542	0.000541	0.000753		5.86292	0.000776	0.000778		5.86167	0.000727	0.000674		5.86125	0.000972	0.001482
5.87208	0.000512	0.000731		5.86958	0.000729	0.000806		5.86833	0.000714	0.000652		5.86792	0.001001	0.001515
5.87875	0.000489	0.000717		5.87625	0.000683	0.000809		5.875	0.000697	0.000622		5.87458	0.001044	0.001532
5.88542	0.000472	0.000708		5.88292	0.000636	0.000797		5.88167	0.000683	0.00059		5.88125	0.001102	0.001532
5.89208	0.00047	0.000699		5.88958	0.000602	0.000781		5.88833	0.000673	0.000567		5.88792	0.001151	0.001527
5.89875	0.000475	0.00068		5.89625	0.000574	0.000756		5.895	0.000666	0.000562		5.89458	0.001186	0.001518
5.90542	0.00047	0.000648		5.90292	0.000579	0.000708		5.90167	0.000661	0.000572		5.90125	0.001212	0.001501
5.91208	0.000458	0.000607		5.90958	0.000609	0.000664		5.90833	0.000658	0.000585		5.90792	0.001238	0.001487
5.91875	0.000441	0.000575		5.91625	0.000643	0.000649		5.915	0.000658	0.000591		5.91458	0.001244	0.001474
5.92542	0.000425	0.000552		5.92292	0.000663	0.000645		5.92167	0.000655	0.00059		5.92125	0.001221	0.00146
5.93208	0.000408	0.000532		5.92958	0.000658	0.000633		5.92833	0.000652	0.000584		5.92792	0.001183	0.001443
5.93875	0.00039	0.000511		5.93625	0.000646	0.000608		5.935	0.000651	0.000572		5.93458	0.001163	0.001423
5.94542	0.000368	0.000498		5.94292	0.000636	0.000601		5.94167	0.000649	0.000553		5.94125	0.001151	0.001407
5.95208	0.000345	0.0005		5.94958	0.000621	0.00062		5.94833	0.000641	0.000535		5.94792	0.001154	0.001387
5.95875	0.000323	0.000507		5.95625	0.000597	0.000639		5.955	0.000625	0.000529		5.95458	0.001163	0.00137
5.96542	0.000307	0.000511		5.96292	0.000577	0.000642		5.96167	0.000607	0.000536		5.96125	0.001166	0.001365
5.97208	0.000293	0.000525		5.96958	0.000579	0.000636		5.96833	0.000596	0.000547		5.96792	0.00116	0.001359
5.97875	0.000286	0.00055		5.97625	0.000602	0.000639		5.975	0.00059	0.000555		5.97458	0.001137	0.001342
5.98542	0.00029	0.000578		5.98292	0.000629	0.000627		5.98167	0.000583	0.000558		5.98125	0.001099	0.001323
5.99208	0.000295	0.000596		5.98958	0.000653	0.000592		5.98833	0.000572	0.000552		5.98792	0.00105	0.001292
5.99875	0.000312	0.000607		5.99625	0.000685	0.000548		5.995	0.000562	0.000541		5.99458	0.001009	0.001264
6.00542	0.000331	0.000619		6.00292	0.000712	0.000513		6.00167	0.000559	0.000528		6.00125	0.000983	0.001228
6.01208	0.000347	0.000612		6.00958	0.000729	0.000501		6.00833	0.000559	0.000517		6.00792	0.000963	0.001197
6.01875	0.000361	0.000582		6.01625	0.000722	0.000507		6.015	0.000557	0.000512		6.01458	0.000943	0.001172
6.02542	0.000373	0.000555		6.02292	0.000705	0.000542		6.02167	0.000558	0.000511		6.02125	0.000931	0.001147
6.03208	0.00039	0.000543		6.02958	0.0007	0.000579		6.02833	0.000567	0.000513		6.02792	0.000905	0.00113
6.03875	0.000406	0.000543		6.03625	0.000702	0.000614		6.035	0.000582	0.000516		6.03458	0.000874	0.001116
6.04542	0.000425	0.000541		6.04292	0.00071	0.000645		6.04167	0.000594	0.000511		6.04125	0.00083	0.0011
6.05208	0.000449	0.000546		6.04958	0.000714	0.000677		6.04833	0.000601	0.000504		6.04792	0.000784	0.001069
6.05875	0.00046	0.000568		6.05625	0.000729	0.000696		6.055	0.000606	0.000499		6.05458	0.000738	0.001049
6.06542	0.000472	0.000598		6.06292	0.000737	0.000702		6.06167	0.000608	0.0005		6.06125	0.000697	0.001049
6.07208	0.000486	0.00063		6.06958	0.000722	0.000705		6.06833	0.000614	0.000505		6.06792	0.000677	0.001061
6.07875	0.000505	0.000669		6.07625	0.000687	0.000712		6.075	0.000623	0.000507		6.07458	0.000665	0.001069
6.08542	0.000519	0.000726		6.08292	0.000648	0.000721		6.08167	0.000633	0.000506		6.08125	0.000662	0.00108
6.09208	0.000524	0.000801		6.08958	0.000616	0.000724		6.08833	0.000644	0.000502		6.08792	0.000665	0.001094
6.09875	0.000545	0.000867		6.09625	0.000589	0.000721		6.095	0.000652	0.000496		6.09458	0.000677	0.001102
6.10542	0.000583	0.000909		6.10292	0.000567	0.000718		6.10167	0.000659	0.000494		6.10125	0.000686	0.001094
6.11208	0.000637	0.000929		6.10958	0.000555	0.000702		6.10833	0.000667	0.000506		6.10792	0.000691	0.00108
6.11875	0.000687	0.000931		6.11625	0.000555	0.000674		6.115	0.000674	0.000526		6.11458	0.000703	0.001074
6.12542	0.000725	0.000911		6.12292	0.00056	0.000642		6.12167	0.000675	0.000548		6.12125	0.000726	0.001069
6.13208	0.000758	0.000877		6.12958	0.000572	0.000614		6.12833	0.000669	0.000568		6.12792	0.000755	0.001069
6.13875	0.000779	0.000852		6.13625	0.000604	0.000595		6.135	0.000663	0.000585		6.13458	0.000787	0.001083
6.14542	0.000788	0.000845		6.14292	0.000646	0.000592		6.14167	0.000657	0.000592		6.14125	0.000821	0.001111
6.15208	0.000788	0.000865		6.14958	0.000683	0.000595		6.14833	0.000655	0.000584		6.14792	0.000848	0.001147
6.15875	0.000798	0.000904		6.15625	0.000714	0.000611		6.155	0.000656	0.000572		6.15458	0.000862	0.001186
6.16542	0.000822	0.000957		6.16292	0.000739	0.000627		6.16167	0.000663	0.000573		6.16125	0.000874	0.001231
6.17208	0.00084	0.001016		6.16958	0.000756	0.000633		6.16833	0.000672	0.00058		6.16792	0.000882	0.001278
6.17875	0.000855	0.001071		6.17625	0.000739	0.00063		6.175	0.00069	0.000583		6.17458	0.000902	0.001303
6.18542	0.000864	0.001109		6.18292	0.000719	0.000636		6.18167	0.000714	0.000585		6.18125	0.000928	0.001314
6.19208	0.000871	0.001119		6.18958	0.000714	0.000674		6.18833	0.000734	0.000594		6.18792	0.000966	0.001317
6.19875	0.000876	0.001105		6.19625	0.000734	0.000721		6.195	0.000749	0.000606		6.19458	0.001009	0.001331
6.20542	0.000869	0.001091		6.20292	0.000764	0.000765		6.20167	0.000765	0.000612		6.20125	0.001059	0.001348
6.21208	0.000864	0.001093		6.20958	0.000783	0.000793		6.20833	0.000783	0.000614		6.20792	0.001096	0.001373
6.21875	0.000862	0.001105		6.21625	0.000808	0.000837		6.215	0.000801	0.000627		6.21458	0.001117	0.001418
6.22542	0.000866	0.001114		6.22292	0.000822	0.000869		6.22167	0.000813	0.000649		6.22125	0.001128	0.001474
6.23208	0.000857	0.001119		6.22958	0.00083	0.000882		6.22833	0.000826	0.000675		6.22792	0.001151	0.001532
6.23875	0.000833	0.001123		6.23625	0.000815	0.000882		6.235	0.000841	0.000697		6.23458	0.001174	0.001574
6.24542	0.000807	0.001121		6.24292	0.000793	0.000869		6.24167	0.000855	0.000712		6.24125	0.001195	0.001608
6.25208	0.000791	0.001119		6.24958	0.000786	0.000863		6.24833	0.000871	0.000727		6.24792	0.001215	0.001644
6.25875	0.000781	0.001123		6.25625	0.000783	0.000834		6.255	0.000886	0.000739		6.25458	0.001247	0.00168
6.26542	0.000767	0.001135		6.26292	0.000778	0.000803		6.26167	0.000902	0.000749		6.26125	0.001293	0.001691
6.27208	0.000753	0.001155		6.26958	0.000768	0.000774		6.26833	0.000921	0.000761		6.26792	0.001328	0.001688
6.27875	0.000739	0.001185		6.27625	0.000778	0.000771		6.275	0.000937	0.000781		6.27458	0.001354	0.001688
6.28542	0.000729	0.001205		6.28292	0.0008	0.000803		6.28167	0.000951	0.000813		6.28125	0.001368	0.0017
6.29208	0.000727	0.001205		6.28958	0.000822	0.000841		6.28833	0.000957	0.00085		6.28792	0.001374	0.001705
6.29875	0.000739	0.001192		6.29625	0.000859	0.000878		6.295	0.000961	0.00089		6.29458	0.001362	0.001697
6.30542	0.000758	0.001178		6.30292	0.000911	0.000907		6.30167	0.000964	0.000923		6.30125	0.001333	0.001697
6.31208	0.000767	0.001164		6.30958	0.000955	0.000926		6.30833	0.000968	0.000957		6.30792	0.001322	0.001714
6.31875	0.000772	0.001146		6.31625	0.000975	0.000926		6.315	0.000974	0.000988		6.31458	0.001345	0.001728
6.32542	0.000774	0.001132		6.32292	0.00098	0.00091		6.32167	0.000982	0.001021		6.32125	0.001397	0.001741
6.33208	0.000774	0.001121		6.32958	0.000992	0.000904		6.32833	0.000994	0.00105		6.32792	0.001449	0.001761
6.33875	0.000765	0.001105		6.33625	0.001002	0.000916		6.335	0.001009	0.001072		6.33458	0.001501	0.001789
6.34542	0.000748	0.00108		6.34292	0.001009	0.000941		6.34167	0.001022	0.001092		6.34125	0.001539	0.001811
6.35208	0.000727	0.001055		6.34958	0.001019	0.000976		6.34833	0.001035	0.00111		6.34792	0.001565	0.001825
6.35875	0.000699	0.00103		6.35625	0.001041	0.000998		6.355	0.001051	0.001128		6.35458	0.001553	0.001834
6.36542	0.000663	0.001004		6.36292	0.001078	0.000998		6.36167	0.00107	0.001139		6.36125	0.001521	0.001842
6.37208	0.000621	0.000977		6.36958	0.001122	0.000989		6.36833	0.001089	0.001143		6.36792	0.001504	0.001842
6.37875	0.000576	0.000947		6.37625	0.001151	0.000985		6.375	0.001105	0.001155		6.37458	0.001495	0.001845
6.38542	0.000538	0.000918		6.38292	0.001164	0.000979		6.38167	0.001113	0.001169		6.38125	0.00149	0.001853
6.39208	0.000512	0.00089		6.38958	0.001171	0.000957		6.38833	0.001116	0.001184		6.38792	0.001469	0.001856
6.39875	0.000491	0.000858		6.39625	0.001181	0.000941		6.395	0.001112	0.001192		6.39458	0.001455	0.001839
6.40542	0.000472	0.000822		6.40292	0.001178	0.000935		6.40167	0.001098	0.001202		6.40125	0.001452	0.001806
6.41208	0.000456	0.000792		6.40958	0.001156	0.000929		6.40833	0.00108	0.00121		6.40792	0.001435	0.001772
6.41875	0.000444	0.000772		6.41625	0.001137	0.000926		6.415	0.001055	0.001209		6.41458	0.001406	0.001739
6.42542	0.000437	0.000758		6.42292	0.001122	0.000916		6.42167	0.001027	0.001197		6.42125	0.001377	0.001697
6.43208	0.000441	0.000749		6.42958	0.001095	0.000904		6.42833	0.000993	0.001173		6.42792	0.001365	0.001666
6.43875	0.000463	0.000737		6.43625	0.001048	0.000882		6.435	0.00096	0.001144		6.43458	0.001336	0.001663
6.44542	0.000491	0.000733		6.44292	0.000992	0.000872		6.44167	0.000931	0.00111		6.44125	0.00129	0.001674
6.45208	0.000522	0.000724		6.44958	0.00094	0.000866		6.44833	0.000911	0.001084		6.44792	0.001247	0.001669
6.45875	0.00055	0.000717		6.45625	0.000881	0.000841		6.455	0.000902	0.001067		6.45458	0.001209	0.001638
6.46542	0.000569	0.000719		6.46292	0.000815	0.000803		6.46167	0.000898	0.001055		6.46125	0.001171	0.001602
6.47208	0.000571	0.000719		6.46958	0.000766	0.000778		6.46833	0.0009	0.001043		6.46792	0.001111	0.001566
6.47875	0.000543	0.000717		6.47625	0.000744	0.000774		6.475	0.000894	0.001025		6.47458	0.001053	0.00151
6.48542	0.0005	0.000705		6.48292	0.000734	0.000768		6.48167	0.000879	0.001001		6.48125	0.000998	0.001429
6.49208	0.00047	0.000694		6.48958	0.00071	0.000743		6.48833	0.000855	0.000969		6.48792	0.00094	0.001348
6.49875	0.00046	0.00068		6.49625	0.000675	0.000712		6.495	0.000833	0.000925		6.49458	0.0009	0.001289
6.50542	0.000477	0.00066		6.50292	0.000651	0.000674		6.50167	0.00081	0.000878		6.50125	0.000874	0.001256
6.51208	0.000503	0.000646		6.50958	0.000636	0.000636		6.50833	0.000786	0.000838		6.50792	0.000862	0.001228
6.51875	0.000531	0.000639		6.51625	0.000626	0.000589		6.515	0.000765	0.000807		6.51458	0.000845	0.001217
6.52542	0.000557	0.000639		6.52292	0.000616	0.000542		6.52167	0.000751	0.000779		6.52125	0.000839	0.001228
6.53208	0.000571	0.000644		6.52958	0.000619	0.000513		6.52833	0.000744	0.000753		6.52792	0.000839	0.001239
6.53875	0.000562	0.000646		6.53625	0.000631	0.000513		6.535	0.000732	0.000732		6.53458	0.00083	0.001231
6.54542	0.000519	0.000646		6.54292	0.000641	0.000523		6.54167	0.000709	0.000715		6.54125	0.000821	0.001189
6.55208	0.000463	0.000644		6.54958	0.000636	0.000523		6.54833	0.000684	0.000702		6.54792	0.000819	0.001133
6.55875	0.000427	0.00063		6.55625	0.000616	0.00051		6.555	0.000667	0.000687		6.55458	0.000824	0.001066
6.56542	0.000418	0.000616		6.56292	0.000597	0.000501		6.56167	0.000655	0.000674		6.56125	0.000816	0.001007
6.57208	0.000427	0.000603		6.56958	0.000582	0.000497		6.56833	0.000643	0.000663		6.56792	0.000793	0.000974
6.57875	0.000432	0.000598		6.57625	0.000587	0.000482		6.575	0.000636	0.000655		6.57458	0.000772	0.000968
6.58542	0.000437	0.000605		6.58292	0.000602	0.000463		6.58167	0.000639	0.000646		6.58125	0.000749	0.000994
6.59208	0.000446	0.000614		6.58958	0.000619	0.000463		6.58833	0.000646	0.000637		6.58792	0.000714	0.001038
6.59875	0.000453	0.000635		6.59625	0.000616	0.000482		6.595	0.000652	0.000631		6.59458	0.000671	0.0011
6.60542	0.000458	0.000662		6.60292	0.000611	0.000491		6.60167	0.000664	0.000631		6.60125	0.000648	0.001153
6.61208	0.000444	0.000683		6.60958	0.000609	0.000497		6.60833	0.000677	0.000637		6.60792	0.000657	0.001186
6.61875	0.00042	0.000678		6.61625	0.000602	0.000507		6.615	0.00069	0.000643		6.61458	0.000659	0.0012
6.62542	0.000406	0.000653		6.62292	0.000582	0.000523		6.62167	0.000689	0.000645		6.62125	0.000654	0.001203
6.63208	0.000415	0.00063		6.62958	0.000555	0.000532		6.62833	0.000677	0.00064		6.62792	0.000648	0.001192
6.63875	0.000451	0.000619		6.63625	0.000545	0.000532		6.635	0.000663	0.000634		6.63458	0.000657	0.001172
6.64542	0.000489	0.000619		6.64292	0.000552	0.000529		6.64167	0.000644	0.000631		6.64125	0.000671	0.001155
6.65208	0.000526	0.000635		6.64958	0.00057	0.000523		6.64833	0.000625	0.000625		6.64792	0.000677	0.00115
6.65875	0.000567	0.000669		6.65625	0.000577	0.000516		6.655	0.000611	0.00062		6.65458	0.00068	0.001144
6.66542	0.000614	0.000712		6.66292	0.000589	0.000516		6.66167	0.000611	0.000622		6.66125	0.000686	0.001133
6.67208	0.000649	0.000767		6.66958	0.000614	0.000507		6.66833	0.000622	0.000633		6.66792	0.000697	0.001125
6.67875	0.00067	0.000831		6.67625	0.000646	0.000507		6.675	0.000639	0.000645		6.67458	0.000709	0.001125
6.68542	0.000692	0.000895		6.68292	0.00068	0.000523		6.68167	0.000656	0.000655		6.68125	0.000723	0.00115
6.69208	0.000734	0.000954		6.68958	0.000707	0.000564		6.68833	0.000672	0.000667		6.68792	0.000735	0.001186
6.69875	0.000786	0.001016		6.69625	0.000741	0.000608		6.695	0.000695	0.00068		6.69458	0.00074	0.001222
6.70542	0.000838	0.001089		6.70292	0.000778	0.000655		6.70167	0.000725	0.00069		6.70125	0.000749	0.001253
6.71208	0.000888	0.001173		6.70958	0.000822	0.000718		6.70833	0.000761	0.000694		6.70792	0.000755	0.001298
6.71875	0.00094	0.001256		6.71625	0.000869	0.000793		6.715	0.0008	0.000699		6.71458	0.000755	0.001334
6.72542	0.001006	0.001345		6.72292	0.000921	0.000863		6.72167	0.000834	0.00071		6.72125	0.000752	0.001348
6.73208	0.001081	0.001431		6.72958	0.000975	0.000913		6.72833	0.000862	0.000726		6.72792	0.000746	0.001359
6.73875	0.001171	0.001525		6.73625	0.001019	0.000935		6.735	0.000881	0.000748		6.73458	0.000752	0.001387
6.74542	0.001282	0.001628		6.74292	0.001053	0.000941		6.74167	0.000895	0.000783		6.74125	0.000775	0.001432
6.75208	0.001416	0.001737		6.74958	0.00108	0.000941		6.74833	0.000908	0.000824		6.74792	0.000807	0.001465
6.75875	0.001551	0.001856		6.75625	0.00112	0.000954		6.755	0.000929	0.000863		6.75458	0.000845	0.001493
6.76542	0.001678	0.001975		6.76292	0.001164	0.000979		6.76167	0.000963	0.000904		6.76125	0.000874	0.001535
6.77208	0.001799	0.002112		6.76958	0.00122	0.001004		6.76833	0.00101	0.000955		6.76792	0.000902	0.001582
6.77875	0.001917	0.00226		6.77625	0.001289	0.001045		6.775	0.001061	0.001006		6.77458	0.000937	0.001621
6.78542	0.002023	0.002404		6.78292	0.001377	0.001092		6.78167	0.001111	0.001055		6.78125	0.000986	0.001663
6.79208	0.002108	0.002525		6.78958	0.001471	0.001137		6.78833	0.001163	0.001106		6.78792	0.001041	0.001711
6.79875	0.002188	0.002628		6.79625	0.001557	0.001168		6.795	0.001214	0.001163		6.79458	0.001096	0.001767
6.80542	0.002257	0.002726		6.80292	0.001628	0.001212		6.80167	0.001263	0.001221		6.80125	0.001166	0.00182
6.81208	0.002302	0.002828		6.80958	0.001677	0.001285		6.80833	0.00131	0.001271		6.80792	0.001244	0.001864
6.81875	0.00233	0.002924		6.81625	0.001726	0.001385		6.815	0.001368	0.001318		6.81458	0.001322	0.00192
6.82542	0.002358	0.003009		6.82292	0.00179	0.001505		6.82167	0.001436	0.001367		6.82125	0.001388	0.001987
6.83208	0.002389	0.003075		6.82958	0.001868	0.001634		6.82833	0.001511	0.001421		6.82792	0.001452	0.002071
6.83875	0.002429	0.003114		6.83625	0.001947	0.001754		6.835	0.001587	0.001475		6.83458	0.001519	0.00216
6.84542	0.002479	0.003128		6.84292	0.002016	0.001854		6.84167	0.001663	0.001529		6.84125	0.001591	0.002255
6.85208	0.002535	0.003116		6.84958	0.002077	0.001933		6.84833	0.001737	0.001589		6.84792	0.00166	0.002358
6.85875	0.00258	0.003089		6.85625	0.002134	0.00199		6.855	0.001804	0.001657		6.85458	0.001718	0.00245
6.86542	0.002602	0.003045		6.86292	0.002183	0.002037		6.86167	0.001867	0.001733		6.86125	0.00177	0.002526
6.87208	0.002611	0.002986		6.86958	0.002239	0.002078		6.86833	0.001925	0.001811		6.86792	0.001828	0.002576
6.87875	0.002599	0.002917		6.87625	0.002298	0.002125		6.875	0.001984	0.001889		6.87458	0.001889	0.002621
6.88542	0.002573	0.002842		6.88292	0.002362	0.002172		6.88167	0.002043	0.001963		6.88125	0.001952	0.002665
6.89208	0.002533	0.002758		6.88958	0.002428	0.002223		6.88833	0.002095	0.002031		6.88792	0.002019	0.002704
6.89875	0.002486	0.002655		6.89625	0.002499	0.002286		6.895	0.002137	0.002091		6.89458	0.002086	0.002732
6.90542	0.002422	0.002548		6.90292	0.002556	0.002352		6.90167	0.002175	0.002144		6.90125	0.002143	0.002749
6.91208	0.002349	0.002445		6.90958	0.002583	0.002418		6.90833	0.002208	0.002185		6.90792	0.002187	0.002752
6.91875	0.002264	0.002349		6.91625	0.002588	0.002484		6.915	0.002233	0.002215		6.91458	0.002216	0.002752
6.92542	0.002177	0.002251		6.92292	0.002585	0.002538		6.92167	0.002246	0.002234		6.92125	0.002224	0.002749
6.93208	0.002087	0.002141		6.92958	0.002578	0.002566		6.92833	0.002259	0.002244		6.92792	0.002216	0.002743
6.93875	0.001995	0.002036		6.93625	0.002551	0.00256		6.935	0.002268	0.002244		6.93458	0.002193	0.002746
6.94542	0.00191	0.001936		6.94292	0.002504	0.002528		6.94167	0.002268	0.002228		6.94125	0.002175	0.002743
6.95208	0.00183	0.001838		6.94958	0.002465	0.002487		6.94833	0.002254	0.002201		6.94792	0.002152	0.002729
6.95875	0.001752	0.001733		6.95625	0.002433	0.002437		6.955	0.002229	0.002163		6.95458	0.002138	0.002688
6.96542	0.001653	0.00163		6.96292	0.002391	0.002393		6.96167	0.002199	0.002119		6.96125	0.002123	0.002623
6.97208	0.001546	0.001545		6.96958	0.002337	0.002364		6.96833	0.002158	0.002069		6.96792	0.002109	0.002548
6.97875	0.001445	0.001472		6.97625	0.002283	0.002342		6.975	0.002104	0.002011		6.97458	0.002086	0.002461
6.98542	0.001355	0.001399		6.98292	0.002232	0.002327		6.98167	0.002044	0.001951		6.98125	0.002054	0.002381
6.99208	0.00127	0.001329		6.98958	0.002175	0.002308		6.98833	0.001977	0.001888		6.98792	0.002007	0.002328
6.99875	0.001195	0.001274		6.99625	0.002114	0.002289		6.995	0.001907	0.001829		6.99458	0.001941	0.002291
7.00542	0.001138	0.00123		7.00292	0.00205	0.00226		7.00167	0.001833	0.001772		7.00125	0.001848	0.002258
7.01208	0.001095	0.001192		7.00958	0.001979	0.00221		7.00833	0.00176	0.001714		7.00792	0.001756	0.002219
7.01875	0.001055	0.001162		7.01625	0.0019	0.002144		7.015	0.001689	0.001649		7.01458	0.001666	0.00218
7.02542	0.001006	0.001146		7.02292	0.001814	0.002068		7.02167	0.001622	0.001581		7.02125	0.001579	0.002141
7.03208	0.00097	0.00113		7.02958	0.001731	0.00198		7.02833	0.001561	0.001517		7.02792	0.00151	0.002088
7.03875	0.000947	0.001114		7.03625	0.001642	0.00187		7.035	0.0015	0.00145		7.03458	0.001449	0.002018
7.04542	0.000932	0.001096		7.04292	0.001557	0.001741		7.04167	0.001435	0.001378		7.04125	0.001403	0.001931
7.05208	0.000916	0.001066		7.04958	0.00149	0.001637		7.04833	0.00137	0.001311		7.04792	0.001351	0.00185
7.05875	0.000907	0.001018		7.05625	0.001441	0.001558		7.055	0.001308	0.001256		7.05458	0.001299	0.001775
7.06542	0.000899	0.000972		7.06292	0.001404	0.001489		7.06167	0.001256	0.00121		7.06125	0.001255	0.001705
7.07208	0.000885	0.00095		7.06958	0.001358	0.00142		7.06833	0.001213	0.001167		7.06792	0.001212	0.001638
7.07875	0.000864	0.000952		7.07625	0.001309	0.00136		7.075	0.001178	0.001125		7.07458	0.001171	0.001591
7.08542	0.00084	0.000972		7.08292	0.001255	0.001316		7.08167	0.00114	0.00109		7.08125	0.001137	0.001568
7.09208	0.000826	0.001016		7.08958	0.001203	0.001262		7.08833	0.001102	0.001056		7.08792	0.001122	0.001554
7.09875	0.000829	0.001089		7.09625	0.001159	0.001196		7.095	0.001061	0.001021		7.09458	0.001125	0.001529
7.10542	0.00085	0.001162		7.10292	0.001105	0.001127		7.10167	0.001014	0.000982		7.10125	0.001128	0.001496
7.11208	0.000881	0.001217		7.10958	0.001051	0.001067		7.10833	0.000968	0.00095		7.10792	0.001114	0.001468
7.11875	0.000921	0.001267		7.11625	0.000992	0.00102		7.115	0.000917	0.000925		7.11458	0.00109	0.001451
7.12542	0.000973	0.001324		7.12292	0.000953	0.000973		7.12167	0.000877	0.000904		7.12125	0.001076	0.001434
7.13208	0.001041	0.00139		7.12958	0.000921	0.000938		7.12833	0.000854	0.000887		7.12792	0.001067	0.001421
7.13875	0.001126	0.001461		7.13625	0.000894	0.000913		7.135	0.000846	0.000873		7.13458	0.001044	0.001426
7.14542	0.001223	0.001566		7.14292	0.000881	0.000907		7.14167	0.000845	0.00086		7.14125	0.001021	0.001451
7.15208	0.001327	0.00171		7.14958	0.000869	0.00091		7.14833	0.000843	0.000847		7.14792	0.001027	0.001485
7.15875	0.001449	0.001874		7.15625	0.000867	0.000922		7.155	0.000845	0.000841		7.15458	0.001044	0.001501
7.16542	0.001584	0.002052		7.16292	0.000867	0.000932		7.16167	0.000851	0.000839		7.16125	0.001041	0.001513
7.17208	0.001719	0.002244		7.16958	0.000879	0.000944		7.16833	0.00086	0.000841		7.16792	0.001033	0.001527
7.17875	0.001856	0.002454		7.17625	0.000903	0.000976		7.175	0.000868	0.000845		7.17458	0.001041	0.001546
7.18542	0.002018	0.002673		7.18292	0.000935	0.001001		7.18167	0.000872	0.000854		7.18125	0.001076	0.001577
7.19208	0.002221	0.002908		7.18958	0.00098	0.001011		7.18833	0.000879	0.000865		7.18792	0.001114	0.001624
7.19875	0.002443	0.003169		7.19625	0.001024	0.001004		7.195	0.000891	0.000868		7.19458	0.001148	0.001711
7.20542	0.002689	0.003452		7.20292	0.001066	0.001007		7.20167	0.000898	0.000867		7.20125	0.001209	0.001822
7.21208	0.002975	0.003764		7.20958	0.001102	0.001023		7.20833	0.00091	0.000875		7.20792	0.00129	0.001948
7.21875	0.003303	0.004091		7.21625	0.001139	0.001039		7.215	0.000928	0.000901		7.21458	0.001377	0.002074
7.22542	0.003636	0.004426		7.22292	0.001183	0.001055		7.22167	0.000967	0.000943		7.22125	0.001452	0.002199
7.23208	0.003954	0.004757		7.22958	0.00124	0.001089		7.22833	0.001027	0.000999		7.22792	0.001536	0.002316
7.23875	0.004273	0.005086		7.23625	0.001311	0.001149		7.235	0.0011	0.001068		7.23458	0.00162	0.002417
7.24542	0.004606	0.00541		7.24292	0.001402	0.001222		7.24167	0.001187	0.00115		7.24125	0.001692	0.002515
7.25208	0.004941	0.005723		7.24958	0.001507	0.001294		7.24833	0.00128	0.001236		7.24792	0.001762	0.002635
7.25875	0.005253	0.006018		7.25625	0.001633	0.00137		7.255	0.001386	0.001326		7.25458	0.001848	0.002788
7.26542	0.005541	0.006294		7.26292	0.001773	0.001458		7.26167	0.001497	0.001421		7.26125	0.00197	0.002964
7.27208	0.005822	0.006547		7.26958	0.001935	0.001571		7.26833	0.001614	0.001523		7.26792	0.002117	0.003151
7.27875	0.006098	0.006773		7.27625	0.002124	0.001713		7.275	0.001744	0.001631		7.27458	0.002302	0.003343
7.28542	0.006362	0.006981		7.28292	0.002332	0.001873		7.28167	0.001888	0.001758		7.28125	0.002534	0.003547
7.29208	0.006605	0.007168		7.28958	0.002546	0.002046		7.28833	0.002047	0.001907		7.28792	0.002788	0.003754
7.29875	0.00683	0.007333		7.29625	0.002762	0.002242		7.295	0.002213	0.002073		7.29458	0.003049	0.003969
7.30542	0.007037	0.007472		7.30292	0.002988	0.002462		7.30167	0.002394	0.00225		7.30125	0.003295	0.004203
7.31208	0.007214	0.007565		7.30958	0.003246	0.002698		7.30833	0.002588	0.002438		7.30792	0.00354	0.004488
7.31875	0.007349	0.007606		7.31625	0.003521	0.002934		7.315	0.002798	0.002638		7.31458	0.003792	0.004806
7.32542	0.007415	0.007584		7.32292	0.003803	0.003174		7.32167	0.003026	0.00284		7.32125	0.004055	0.005138
7.33208	0.007427	0.007515		7.32958	0.00409	0.003422		7.32833	0.003266	0.003036		7.32792	0.004327	0.005462
7.33875	0.007399	0.007408		7.33625	0.00437	0.00368		7.335	0.003509	0.003228		7.33458	0.004605	0.005774
7.34542	0.007342	0.007269		7.34292	0.00464	0.003948		7.34167	0.003743	0.003427		7.34125	0.004888	0.006062
7.35208	0.007257	0.007107		7.34958	0.004878	0.004228		7.34833	0.003972	0.003631		7.34792	0.005172	0.006318
7.35875	0.007144	0.006926		7.35625	0.005099	0.004515		7.355	0.004195	0.003833		7.35458	0.005438	0.00655
7.36542	0.007002	0.006728		7.36292	0.005313	0.004785		7.36167	0.00441	0.004029		7.36125	0.005661	0.00677
7.37208	0.006827	0.006497		7.36958	0.005519	0.00504		7.36833	0.004614	0.004225		7.36792	0.005846	0.006974
7.37875	0.00662	0.006239		7.37625	0.005718	0.005289		7.375	0.004807	0.004411		7.37458	0.006016	0.007161
7.38542	0.006391	0.005961		7.38292	0.005912	0.005513		7.38167	0.004987	0.004576		7.38125	0.006176	0.007317
7.39208	0.006152	0.005661		7.38958	0.006091	0.005702		7.38833	0.005146	0.004724		7.38792	0.006306	0.00744
7.39875	0.005907	0.005356		7.39625	0.006236	0.005846		7.395	0.005277	0.004858		7.39458	0.00641	0.007524
7.40542	0.005652	0.005054		7.40292	0.006337	0.005976		7.40167	0.005381	0.004977		7.40125	0.006502	0.007574
7.41208	0.005392	0.004771		7.40958	0.00641	0.006108		7.40833	0.005456	0.005068		7.40792	0.006578	0.007602
7.41875	0.005135	0.004511		7.41625	0.006459	0.00624		7.415	0.005509	0.00513		7.41458	0.006609	0.007594
7.42542	0.004882	0.004267		7.42292	0.006467	0.006369		7.42167	0.005541	0.005167		7.42125	0.006589	0.007541
7.43208	0.004625	0.004054		7.42958	0.006418	0.006479		7.42833	0.005543	0.005182		7.42792	0.006523	0.007457
7.43875	0.004351	0.00386		7.43625	0.006332	0.006558		7.435	0.005512	0.005171		7.43458	0.00641	0.007343
7.44542	0.004072	0.00368		7.44292	0.006226	0.006583		7.44167	0.005453	0.005136		7.44125	0.006274	0.007203
7.45208	0.003808	0.003497		7.44958	0.006076	0.006545		7.44833	0.005366	0.005081		7.44792	0.006109	0.007005
7.45875	0.003565	0.003328		7.45625	0.005882	0.006438		7.455	0.005253	0.005002		7.45458	0.005924	0.00677
7.46542	0.003336	0.003182		7.46292	0.005664	0.00629		7.46167	0.005115	0.004901		7.46125	0.005727	0.006533
7.47208	0.003116	0.003043		7.46958	0.005441	0.00612		7.46833	0.004969	0.004778		7.46792	0.005533	0.006302
7.47875	0.002923	0.002908		7.47625	0.005215	0.005938		7.475	0.004819	0.004635		7.47458	0.005348	0.006062
7.48542	0.002757	0.002781		7.48292	0.004977	0.005733		7.48167	0.00466	0.004478		7.48125	0.005157	0.00581
7.49208	0.002623	0.002664		7.48958	0.004746	0.00551		7.48833	0.004486	0.004317		7.48792	0.004958	0.005579
7.49875	0.002498	0.002555		7.49625	0.004525	0.005277		7.495	0.004293	0.004162		7.49458	0.004755	0.005356
7.50542	0.002365	0.002443		7.50292	0.004311	0.005022		7.50167	0.004093	0.004004		7.50125	0.004547	0.005129
7.51208	0.002233	0.002338		7.50958	0.004098	0.004757		7.50833	0.003891	0.003839		7.50792	0.004333	0.004898
7.51875	0.002111	0.002239		7.51625	0.003882	0.004483		7.515	0.003687	0.003666		7.51458	0.004099	0.004669
7.52542	0.002	0.002144		7.52292	0.003673	0.004225		7.52167	0.003486	0.003488		7.52125	0.003856	0.004457
7.53208	0.001889	0.00205		7.52958	0.003467	0.004008		7.52833	0.003291	0.003311		7.52792	0.00363	0.00425
7.53875	0.001763	0.001952		7.53625	0.003243	0.003822		7.535	0.003107	0.003136		7.53458	0.003422	0.004063
7.54542	0.001643	0.001851		7.54292	0.003017	0.003649		7.54167	0.002928	0.002963		7.54125	0.003222	0.00389
7.55208	0.001544	0.001749		7.54958	0.002804	0.003463		7.54833	0.002758	0.002799		7.54792	0.003028	0.003717
7.55875	0.001473	0.001664		7.55625	0.00261	0.003268		7.555	0.002602	0.002653		7.55458	0.002855	0.003558
7.56542	0.001419	0.0016		7.56292	0.002431	0.003079		7.56167	0.002456	0.002524		7.56125	0.002696	0.003416
7.57208	0.001374	0.001545		7.56958	0.002273	0.00289		7.56833	0.002318	0.002406		7.56792	0.002554	0.003293
7.57875	0.001341	0.001498		7.57625	0.002146	0.002701		7.575	0.002188	0.002286		7.57458	0.002438	0.003159
7.58542	0.001317	0.001452		7.58292	0.002048	0.002519		7.58167	0.002072	0.002171		7.58125	0.002349	0.00302
7.59208	0.001284	0.001413		7.58958	0.001954	0.002352		7.58833	0.001961	0.002063		7.58792	0.002276	0.0029
7.59875	0.001235	0.001379		7.59625	0.001856	0.002201		7.595	0.001854	0.001958		7.59458	0.002207	0.002808
7.60542	0.001176	0.001342		7.60292	0.001755	0.002056		7.60167	0.001753	0.001858		7.60125	0.002146	0.002738
7.61208	0.001114	0.001301		7.60958	0.001655	0.001898		7.60833	0.001671	0.00176		7.60792	0.002086	0.002665
7.61875	0.001055	0.001265		7.61625	0.001561	0.001735		7.615	0.001603	0.001678		7.61458	0.002028	0.002604
7.62542	0.001003	0.001242		7.62292	0.001476	0.001577		7.62167	0.001538	0.001609		7.62125	0.001976	0.002559
7.63208	0.00097	0.001224		7.62958	0.001402	0.001445		7.62833	0.001474	0.001549		7.62792	0.001926	0.00252
7.63875	0.000944	0.001198		7.63625	0.00134	0.001351		7.635	0.001412	0.001492		7.63458	0.001897	0.002473
7.64542	0.000902	0.001173		7.64292	0.001279	0.001272		7.64167	0.001358	0.001434		7.64125	0.001883	0.002425
7.65208	0.000848	0.001153		7.64958	0.001213	0.001206		7.64833	0.001301	0.00138		7.64792	0.001871	0.002395
7.65875	0.000793	0.001137		7.65625	0.001137	0.00114		7.655	0.00124	0.00133		7.65458	0.001848	0.002395
7.66542	0.000744	0.001132		7.66292	0.001063	0.001089		7.66167	0.001184	0.001287		7.66125	0.001817	0.002411
7.67208	0.000704	0.001137		7.66958	0.001004	0.001036		7.66833	0.001131	0.001252		7.66792	0.001793	0.002434
7.67875	0.000692	0.001151		7.67625	0.000957	0.000973		7.675	0.001077	0.001221		7.67458	0.00177	0.002459
7.68542	0.000715	0.001162		7.68292	0.000928	0.000922		7.68167	0.001021	0.00119		7.68125	0.001744	0.002464
7.69208	0.000753	0.001176		7.68958	0.000908	0.000891		7.68833	0.000973	0.001157		7.68792	0.001718	0.00245
7.69875	0.000805	0.001192		7.69625	0.000906	0.000856		7.695	0.000942	0.001124		7.69458	0.001709	0.002428
7.70542	0.000869	0.001196		7.70292	0.000906	0.000822		7.70167	0.000923	0.001084		7.70125	0.001718	0.002408
7.71208	0.000928	0.001187		7.70958	0.000894	0.000803		7.70833	0.000912	0.001041		7.70792	0.001736	0.002378
7.71875	0.000958	0.001171		7.71625	0.000872	0.000806		7.715	0.000906	0.00101		7.71458	0.001744	0.00233
7.72542	0.000966	0.001178		7.72292	0.00084	0.000797		7.72167	0.000904	0.000995		7.72125	0.001727	0.002283
7.73208	0.000984	0.001208		7.72958	0.000808	0.000759		7.72833	0.000898	0.000989		7.72792	0.001704	0.002258
7.73875	0.00101	0.00124		7.73625	0.000783	0.000734		7.735	0.000888	0.000983		7.73458	0.001686	0.002261
7.74542	0.001022	0.001276		7.74292	0.000766	0.000712		7.74167	0.000878	0.000981		7.74125	0.001678	0.002277
7.75208	0.001017	0.001322		7.74958	0.000759	0.000686		7.74833	0.00087	0.000982		7.74792	0.001657	0.002297
7.75875	0.001032	0.001372		7.75625	0.000764	0.000639		7.755	0.000867	0.000976		7.75458	0.001646	0.002325
7.76542	0.001074	0.001411		7.76292	0.000773	0.000598		7.76167	0.000868	0.000964		7.76125	0.001675	0.002367
7.77208	0.001121	0.001434		7.76958	0.000786	0.000579		7.76833	0.000875	0.000947		7.76792	0.00173	0.002417
7.77875	0.001154	0.001454		7.77625	0.000798	0.000567		7.775	0.000884	0.000939		7.77458	0.001779	0.002453
7.78542	0.001187	0.001466		7.78292	0.000805	0.000545		7.78167	0.000889	0.000937		7.78125	0.001817	0.002489
7.79208	0.001225	0.00147		7.78958	0.00082	0.00051		7.78833	0.000891	0.00094		7.78792	0.00186	0.00252
7.79875	0.001263	0.001468		7.79625	0.000832	0.000494		7.795	0.000888	0.000949		7.79458	0.001918	0.002556
7.80542	0.00128	0.001472		7.80292	0.000849	0.00051		7.80167	0.000886	0.000961		7.80125	0.001973	0.00259
7.81208	0.001277	0.001488		7.80958	0.000879	0.000542		7.80833	0.000886	0.000976		7.80792	0.00201	0.002612
7.81875	0.00127	0.001504		7.81625	0.000916	0.000573		7.815	0.000893	0.000993		7.81458	0.002048	0.002635
7.82542	0.001268	0.001534		7.82292	0.000945	0.000611		7.82167	0.000901	0.001011		7.82125	0.002094	0.002662
7.83208	0.001275	0.001573		7.82958	0.000955	0.000645		7.82833	0.000911	0.001031		7.82792	0.002138	0.002701
7.83875	0.001284	0.001619		7.83625	0.000957	0.000658		7.835	0.000928	0.001052		7.83458	0.00219	0.002757
7.84542	0.001291	0.001644		7.84292	0.000962	0.000639		7.84167	0.000952	0.001072		7.84125	0.002256	0.002835
7.85208	0.001296	0.001641		7.84958	0.000972	0.000614		7.84833	0.000976	0.001094		7.84792	0.00234	0.002933
7.85875	0.001308	0.001616		7.85625	0.000977	0.000608		7.855	0.001002	0.001119		7.85458	0.002433	0.003031
7.86542	0.001322	0.00158		7.86292	0.000985	0.00062		7.86167	0.001032	0.001145		7.86125	0.002531	0.003109
7.87208	0.001322	0.00153		7.86958	0.001007	0.000642		7.86833	0.001066	0.001167		7.86792	0.002632	0.00317
7.87875	0.001308	0.001466		7.87625	0.001039	0.000683		7.875	0.001097	0.001185		7.87458	0.002719	0.003221
7.88542	0.001298	0.001409		7.88292	0.00107	0.000749		7.88167	0.001119	0.001197		7.88125	0.002788	0.003262
7.89208	0.001291	0.001358		7.88958	0.001097	0.000834		7.88833	0.001139	0.001206		7.88792	0.002843	0.00329
7.89875	0.001272	0.00131		7.89625	0.001137	0.000926		7.895	0.001156	0.001217		7.89458	0.002895	0.003315
7.90542	0.001239	0.001265		7.90292	0.001183	0.001001		7.90167	0.001178	0.001227		7.90125	0.002939	0.003355
7.91208	0.001202	0.001226		7.90958	0.001225	0.00107		7.90833	0.001206	0.001232		7.90792	0.002982	0.003416
7.91875	0.001169	0.00121		7.91625	0.00125	0.001111		7.915	0.001241	0.001234		7.91458	0.003034	0.003483
7.92542	0.001119	0.001198		7.92292	0.001262	0.001124		7.92167	0.001275	0.001246		7.92125	0.003092	0.003533
7.93208	0.001065	0.001183		7.92958	0.001269	0.001118		7.92833	0.001303	0.001269		7.92792	0.003144	0.003558
7.93875	0.001022	0.001162		7.93625	0.001262	0.001102		7.935	0.001324	0.001292		7.93458	0.00317	0.003575
7.94542	0.000975	0.001141		7.94292	0.00125	0.001086		7.94167	0.00134	0.00131		7.94125	0.003173	0.003586
7.95208	0.000928	0.001114		7.94958	0.001237	0.00107		7.94833	0.001343	0.001329		7.94792	0.003156	0.003592
7.95875	0.000883	0.001073		7.95625	0.00124	0.001083		7.955	0.001336	0.001355		7.95458	0.003127	0.003578
7.96542	0.000852	0.00102		7.96292	0.001237	0.001118		7.96167	0.001328	0.001378		7.96125	0.003081	0.003547
7.97208	0.000819	0.000975		7.96958	0.001225	0.001149		7.96833	0.001323	0.001387		7.96792	0.003031	0.003511
7.97875	0.000774	0.000952		7.97625	0.001213	0.001165		7.975	0.001321	0.00139		7.97458	0.002976	0.003458
7.98542	0.000722	0.000936		7.98292	0.00121	0.001159		7.98167	0.001315	0.00139		7.98125	0.002919	0.003391
7.99208	0.000675	0.000913		7.98958	0.00122	0.001133		7.98833	0.001308	0.00139		7.98792	0.002858	0.003304
7.99875	0.000626	0.000872		7.99625	0.00124	0.001102		7.995	0.001298	0.001389		7.99458	0.002788	0.003218
8.00542	0.000574	0.000831		8.00292	0.001262	0.001067		8.00167	0.001288	0.001383		8.00125	0.00271	0.003131
8.01208	0.000526	0.000799		8.00958	0.001267	0.001033		8.00833	0.001273	0.001369		8.00792	0.002626	0.003036
8.01875	0.000486	0.000762		8.01625	0.001255	0.001011		8.015	0.001248	0.001345		8.01458	0.002554	0.002928
8.02542	0.000451	0.000728		8.02292	0.00123	0.00102		8.02167	0.001214	0.001317		8.02125	0.002496	0.002813
8.03208	0.000406	0.000701		8.02958	0.001186	0.001052		8.02833	0.00118	0.001288		8.02792	0.002436	0.002693
8.03875	0.000359	0.000676		8.03625	0.00112	0.001074		8.035	0.001151	0.001256		8.03458	0.002378	0.002562
8.04542	0.000314	0.000644		8.04292	0.001043	0.00107		8.04167	0.00113	0.001221		8.04125	0.00232	0.002439
8.05208	0.000274	0.000603		8.04958	0.000982	0.001052		8.04833	0.001112	0.00119		8.04792	0.002253	0.002344
8.05875	0.000241	0.000557		8.05625	0.000938	0.001011		8.055	0.001095	0.001168		8.05458	0.002166	0.002275
8.06542	0.00022	0.000518		8.06292	0.000899	0.000938		8.06167	0.001079	0.001148		8.06125	0.002057	0.002213
8.07208	0.000212	0.000489		8.06958	0.000867	0.000841		8.06833	0.001058	0.001121		8.06792	0.001926	0.00216
8.07875	0.000208	0.000477		8.07625	0.000847	0.000749		8.075	0.001029	0.001094		8.07458	0.001779	0.002113
8.08542	0.000205	0.000489		8.08292	0.000837	0.000686		8.08167	0.000992	0.001068		8.08125	0.001631	0.00206
8.09208	0.000198	0.000505		8.08958	0.000827	0.000645		8.08833	0.000951	0.001043		8.08792	0.001504	0.001995
8.09875	0.000205	0.000507		8.09625	0.000803	0.000608		8.095	0.000912	0.001016		8.09458	0.001406	0.001926
8.10542	0.000224	0.000484		8.10292	0.000771	0.000573		8.10167	0.000878	0.000998		8.10125	0.001339	0.001861
8.11208	0.000243	0.000454		8.10958	0.000737	0.00056		8.10833	0.000849	0.000983		8.10792	0.001313	0.001803
8.11875	0.00025	0.000427		8.11625	0.00071	0.00056		8.115	0.000824	0.000965		8.11458	0.001313	0.001747
8.12542	0.000246	0.000404		8.12292	0.00069	0.000554		8.12167	0.000799	0.000945		8.12125	0.001325	0.001697
8.13208	0.00025	0.000395		8.12958	0.000678	0.000535		8.12833	0.000774	0.000927		8.12792	0.00131	0.001655
8.13875	0.000253	0.000397		8.13625	0.000673	0.000535		8.135	0.000749	0.000916		8.13458	0.001267	0.001619
8.14542	0.000246	0.000399		8.14292	0.000668	0.000551		8.14167	0.000726	0.000896		8.14125	0.001209	0.00158
8.15208	0.000229	0.000402		8.14958	0.000658	0.000564		8.14833	0.000711	0.000865		8.14792	0.001137	0.001538
8.15875	0.000212	0.000402		8.15625	0.000643	0.000551		8.155	0.0007	0.000833		8.15458	0.001062	0.001493
8.16542	0.000208	0.000402		8.16292	0.000621	0.00051		8.16167	0.000685	0.000805		8.16125	0.000986	0.001448
8.17208	0.000198	0.000388		8.16958	0.000594	0.000466		8.16833	0.000663	0.000783		8.16792	0.000937	0.001415
8.17875	0.000179	0.000379		8.17625	0.00057	0.000397		8.175	0.000639	0.000764		8.17458	0.000923	0.001395
8.18542	0.000153	0.00039		8.18292	0.000552	0.000305		8.18167	0.000615	0.000751		8.18125	0.000917	0.001387
8.19208	0.000125	0.000422		8.18958	0.000538	0.000198		8.18833	0.00059	0.000741		8.18792	0.000911	0.00139
8.19875	9.68e-05	0.000459		8.19625	0.00052	0.000113		8.195	0.000564	0.000738		8.19458	0.000905	0.001412
8.20542	6.37e-05	0.000505		8.20292	0.000489	6.93e-05		8.20167	0.00055	0.000736		8.20125	0.000905	0.00146
8.21208	3.54e-05	0.000562		8.20958	0.000444	5.67e-05		8.20833	0.000551	0.00073		8.20792	0.000905	0.001499
8.21875	2.6e-05	0.000616		8.21625	0.000405	5.67e-05		8.215	0.000556	0.000716		8.21458	0.000905	0.001499
8.22542	4.96e-05	0.000657		8.22292	0.000371	7.56e-05		8.22167	0.000554	0.000703		8.22125	0.000905	0.001468
8.23208	9.21e-05	0.000676		8.22958	0.000341	0.000104		8.22833	0.000545	0.000702		8.22792	0.000908	0.001434
8.23875	0.000144	0.000676		8.23625	0.000314	0.000135		8.235	0.000539	0.000704		8.23458	0.000911	0.001407
8.24542	0.000186	0.000664		8.24292	0.000309	0.000154		8.24167	0.000539	0.000703		8.24125	0.000911	0.001365
8.25208	0.00022	0.000651		8.24958	0.000312	0.000167		8.24833	0.00054	0.000708		8.24792	0.0009	0.001323
8.25875	0.000231	0.000655		8.25625	0.000309	0.000176		8.255	0.000534	0.000715		8.25458	0.000879	0.001295
8.26542	0.000227	0.00068		8.26292	0.000297	0.000167		8.26167	0.000528	0.000714		8.26125	0.000865	0.001301
8.27208	0.000234	0.000724		8.26958	0.00029	0.00017		8.26833	0.00052	0.000703		8.26792	0.000856	0.001312
8.27875	0.00026	0.000783		8.27625	0.000287	0.000179		8.275	0.000507	0.000693		8.27458	0.000859	0.001317
8.28542	0.000316	0.000865		8.28292	0.00029	0.000183		8.28167	0.000489	0.000691		8.28125	0.000859	0.001323
8.29208	0.000394	0.000966		8.28958	0.000297	0.000176		8.28833	0.000472	0.000691		8.28792	0.000862	0.001317
8.29875	0.000491	0.001091		8.29625	0.000302	0.000164		8.295	0.000463	0.000694		8.29458	0.000853	0.001298
8.30542	0.000597	0.001235		8.30292	0.0003	0.000154		8.30167	0.000458	0.000708		8.30125	0.000833	0.001259
8.31208	0.000699	0.001402		8.30958	0.000285	0.000148		8.30833	0.000454	0.000722		8.30792	0.000816	0.001211
8.31875	0.0008	0.001596		8.31625	0.000253	0.000135		8.315	0.000447	0.00073		8.31458	0.000795	0.001183
8.32542	0.000911	0.001803		8.32292	0.000209	0.000126		8.32167	0.000438	0.00073		8.32125	0.000772	0.001175
8.33208	0.001036	0.002016		8.32958	0.000164	0.00012		8.32833	0.000423	0.000728		8.32792	0.000749	0.001186
8.33875	0.001171	0.002226		8.33625	0.000135	0.000116		8.335	0.000412	0.000718		8.33458	0.000732	0.001203
8.34542	0.001327	0.002459		8.34292	0.000125	0.000113		8.34167	0.000414	0.000702		8.34125	0.000729	0.001228
8.35208	0.001513	0.002739		8.34958	0.000135	0.000107		8.34833	0.000429	0.000679		8.34792	0.00072	0.001261
8.35875	0.001745	0.003057		8.35625	0.000169	9.13e-05		8.355	0.000447	0.000662		8.35458	0.000703	0.001284
8.36542	0.002	0.003404		8.36292	0.000228	6.61e-05		8.36167	0.000465	0.000656		8.36125	0.000691	0.001287
8.37208	0.002278	0.003771		8.36958	0.000292	5.35e-05		8.36833	0.000484	0.000655		8.36792	0.000697	0.001281
8.37875	0.002578	0.004164		8.37625	0.000356	7.56e-05		8.375	0.0005	0.00066		8.37458	0.000723	0.001289
8.38542	0.002892	0.00457		8.38292	0.000412	0.000139		8.38167	0.000509	0.000673		8.38125	0.000755	0.001323
8.39208	0.003215	0.004972		8.38958	0.000469	0.000227		8.38833	0.000511	0.000698		8.38792	0.000784	0.001354
8.39875	0.003534	0.005374		8.39625	0.000525	0.000302		8.395	0.000518	0.000733		8.39458	0.000798	0.00139
8.40542	0.003848	0.005803		8.40292	0.000584	0.000368		8.40167	0.000534	0.000767		8.40125	0.000801	0.001434
8.41208	0.004169	0.006264		8.40958	0.000643	0.000419		8.40833	0.000556	0.000802		8.40792	0.000807	0.001499
8.41875	0.004509	0.006744		8.41625	0.000705	0.00046		8.415	0.000581	0.000837		8.41458	0.000813	0.001571
8.42542	0.004882	0.007239		8.42292	0.000776	0.000491		8.42167	0.00061	0.000873		8.42125	0.000827	0.001641
8.43208	0.005276	0.007746		8.42958	0.000852	0.000526		8.42833	0.000643	0.000916		8.42792	0.000865	0.001722
8.43875	0.005689	0.00825		8.43625	0.000921	0.000589		8.435	0.000683	0.000967		8.43458	0.00094	0.00182
8.44542	0.00611	0.008736		8.44292	0.001002	0.000686		8.44167	0.000731	0.001023		8.44125	0.001041	0.001931
8.45208	0.006523	0.009191		8.44958	0.001115	0.000806		8.44833	0.000786	0.001083		8.44792	0.001145	0.00206
8.45875	0.006938	0.00962		8.45625	0.001274	0.000938		8.455	0.000853	0.001146		8.45458	0.001267	0.002208
8.46542	0.007342	0.010029		8.46292	0.001466	0.001077		8.46167	0.00093	0.001212		8.46125	0.001412	0.002381
8.47208	0.007724	0.010408		8.46958	0.001674	0.001222		8.46833	0.001016	0.001282		8.46792	0.001568	0.002568
8.47875	0.008076	0.010752		8.47625	0.001903	0.001373		8.475	0.001107	0.001356		8.47458	0.001712	0.002763
8.48542	0.008409	0.011058		8.48292	0.002146	0.001543		8.48167	0.001198	0.001443		8.48125	0.001863	0.002967
8.49208	0.008718	0.01133		8.48958	0.002384	0.001732		8.48833	0.001293	0.001543		8.48792	0.002016	0.003198
8.49875	0.00898	0.011558		8.49625	0.002605	0.001933		8.495	0.00139	0.001663		8.49458	0.002164	0.003441
8.50542	0.009205	0.011734		8.50292	0.002823	0.002147		8.50167	0.001485	0.0018		8.50125	0.002317	0.003687
8.51208	0.0094	0.011843		8.50958	0.003057	0.002377		8.50833	0.001584	0.001945		8.50792	0.002493	0.003929
8.51875	0.00958	0.011896		8.51625	0.003312	0.002632		8.515	0.001695	0.002095		8.51458	0.002716	0.004189
8.52542	0.009731	0.011894		8.52292	0.003572	0.002915		8.52167	0.001822	0.002247		8.52125	0.002962	0.004462
8.53208	0.009849	0.011841		8.52958	0.00384	0.003227		8.52833	0.001957	0.002404		8.52792	0.003219	0.004733
8.53875	0.009936	0.011748		8.53625	0.004122	0.003561		8.535	0.0021	0.002566		8.53458	0.003471	0.005015
8.54542	0.009969	0.011615		8.54292	0.004419	0.003898		8.54167	0.002252	0.002733		8.54125	0.003717	0.005322
8.55208	0.009951	0.011451		8.54958	0.004716	0.004234		8.54833	0.002408	0.00291		8.54792	0.003928	0.00566
8.55875	0.009882	0.011257		8.55625	0.004999	0.004562		8.555	0.002562	0.003093		8.55458	0.00411	0.006
8.56542	0.009771	0.011035		8.56292	0.005269	0.004883		8.56167	0.002706	0.003276		8.56125	0.004284	0.006316
8.57208	0.00962	0.01078		8.56958	0.005536	0.005204		8.56833	0.002843	0.003452		8.56792	0.004478	0.006603
8.57875	0.009431	0.010476		8.57625	0.005797	0.005516		8.575	0.002979	0.00362		8.57458	0.00468	0.006871
8.58542	0.009214	0.010129		8.58292	0.006035	0.005818		8.58167	0.003111	0.00378		8.58125	0.004877	0.007111
8.59208	0.008957	0.009757		8.58958	0.006258	0.006127		8.58833	0.003242	0.003927		8.58792	0.005076	0.007315
8.59875	0.008678	0.009371		8.59625	0.006474	0.006451		8.595	0.003372	0.004062		8.59458	0.005279	0.007479
8.60542	0.008381	0.008978		8.60292	0.006695	0.006781		8.60167	0.003499	0.00419		8.60125	0.005478	0.007624
8.61208	0.008064	0.008579		8.60958	0.006906	0.00709		8.60833	0.003621	0.004313		8.60792	0.005649	0.00777
8.61875	0.007734	0.00817		8.61625	0.00709	0.007367		8.615	0.003736	0.004426		8.61458	0.005802	0.007898
8.62542	0.007403	0.007757		8.62292	0.00723	0.007625		8.62167	0.00384	0.004527		8.62125	0.005938	0.007998
8.63208	0.007075	0.007337		8.62958	0.007329	0.007855		8.62833	0.003923	0.004611		8.62792	0.006063	0.008071
8.63875	0.00674	0.006928		8.63625	0.007387	0.008041		8.635	0.003986	0.00468		8.63458	0.006161	0.00813
8.64542	0.006402	0.006527		8.64292	0.007414	0.00817		8.64167	0.004035	0.004732		8.64125	0.006233	0.008163
8.65208	0.006069	0.006139		8.64958	0.007414	0.008274		8.64833	0.004074	0.004764		8.64792	0.006259	0.008163
8.65875	0.005748	0.005764		8.65625	0.0074	0.008365		8.655	0.004098	0.004786		8.65458	0.006245	0.008116
8.66542	0.005432	0.005413		8.66292	0.007378	0.008438		8.66167	0.004104	0.0048		8.66125	0.006184	0.008029
8.67208	0.005116	0.005084		8.66958	0.007341	0.008485		8.66833	0.004097	0.004804		8.66792	0.006077	0.007912
8.67875	0.004814	0.004771		8.67625	0.007277	0.008507		8.675	0.004076	0.004788		8.67458	0.00595	0.007767
8.68542	0.004528	0.004461		8.68292	0.007184	0.008491		8.68167	0.004034	0.004755		8.68125	0.005828	0.007608
8.69208	0.004252	0.004173		8.68958	0.007039	0.008415		8.68833	0.003968	0.00471		8.68792	0.005739	0.007435
8.69875	0.00399	0.003929		8.69625	0.006857	0.008302		8.695	0.003886	0.004648		8.69458	0.005661	0.007262
8.70542	0.003742	0.003723		8.70292	0.006648	0.008151		8.70167	0.003792	0.004564		8.70125	0.00558	0.007086
8.71208	0.00352	0.003536		8.70958	0.006432	0.007978		8.70833	0.003697	0.004462		8.70792	0.005496	0.006899
8.71875	0.003307	0.00336		8.71625	0.006199	0.007773		8.715	0.003601	0.004352		8.71458	0.005389	0.006704
8.72542	0.003104	0.003212		8.72292	0.005941	0.007547		8.72167	0.003501	0.004237		8.72125	0.005241	0.006477
8.73208	0.00293	0.003091		8.72958	0.005679	0.007314		8.72833	0.003397	0.004114		8.72792	0.005053	0.006246
8.73875	0.002776	0.002972		8.73625	0.005406	0.007074		8.735	0.003287	0.003981		8.73458	0.004848	0.006014
8.74542	0.002637	0.002854		8.74292	0.005119	0.006813		8.74167	0.00317	0.003837		8.74125	0.004651	0.005783
8.75208	0.002502	0.002744		8.74958	0.004834	0.006523		8.74833	0.003049	0.00369		8.74792	0.004454	0.005548
8.75875	0.002391	0.002657		8.75625	0.004567	0.006221		8.755	0.002923	0.003541		8.75458	0.004249	0.005314
8.76542	0.002297	0.002573		8.76292	0.004328	0.005938		8.76167	0.002794	0.00339		8.76125	0.004035	0.00509
8.77208	0.002212	0.002486		8.76958	0.0041	0.005664		8.76833	0.002667	0.003238		8.76792	0.003821	0.004864
8.77875	0.002132	0.002402		8.77625	0.003889	0.00538		8.775	0.002546	0.003087		8.77458	0.003619	0.004649
8.78542	0.002061	0.002331		8.78292	0.003702	0.005091		8.78167	0.002433	0.002944		8.78125	0.003428	0.004435
8.79208	0.002011	0.002283		8.78958	0.003528	0.004823		8.78833	0.002325	0.002809		8.78792	0.003248	0.004231
8.79875	0.001985	0.002237		8.79625	0.003351	0.004578		8.795	0.002214	0.002678		8.79458	0.003092	0.004041
8.80542	0.001969	0.00221		8.80292	0.003187	0.004323		8.80167	0.002109	0.002553		8.80125	0.002956	0.003876
8.81208	0.001967	0.002192		8.80958	0.003042	0.004064		8.80833	0.002015	0.002436		8.80792	0.002835	0.003737
8.81875	0.001981	0.002194		8.81625	0.002914	0.003822		8.815	0.001931	0.002323		8.81458	0.002722	0.003606
8.82542	0.002009	0.002205		8.82292	0.002789	0.003617		8.82167	0.001854	0.002216		8.82125	0.002624	0.00348
8.83208	0.00204	0.002217		8.82958	0.002666	0.003429		8.82833	0.001783	0.002117		8.82792	0.002534	0.003352
8.83875	0.002066	0.002226		8.83625	0.002546	0.003249		8.835	0.001726	0.002021		8.83458	0.00245	0.003235
8.84542	0.002099	0.002217		8.84292	0.002416	0.003085		8.84167	0.001678	0.001928		8.84125	0.002389	0.00312
8.85208	0.002125	0.002208		8.84958	0.002276	0.002937		8.84833	0.001634	0.001846		8.84792	0.002346	0.003022
8.85875	0.002144	0.002194		8.85625	0.002158	0.002805		8.855	0.001591	0.001786		8.85458	0.002323	0.002947
8.86542	0.00216	0.002185		8.86292	0.002084	0.002679		8.86167	0.001552	0.00174		8.86125	0.002302	0.0029
8.87208	0.002188	0.002182		8.86958	0.002035	0.00256		8.86833	0.001524	0.001698		8.86792	0.0023	0.002883
8.87875	0.002224	0.002192		8.87625	0.001989	0.002449		8.875	0.001503	0.001662		8.87458	0.002314	0.002894
8.88542	0.002266	0.002214		8.88292	0.001957	0.002368		8.88167	0.001491	0.001633		8.88125	0.002349	0.002933
8.89208	0.002337	0.002237		8.88958	0.001952	0.002308		8.88833	0.001485	0.001607		8.88792	0.002386	0.002972
8.89875	0.002432	0.002267		8.89625	0.001952	0.002264		8.895	0.001488	0.001571		8.89458	0.002433	0.003008
8.90542	0.002524	0.002297		8.90292	0.001935	0.00222		8.90167	0.0015	0.001534		8.90125	0.002493	0.003034
8.91208	0.002594	0.002322		8.90958	0.00191	0.002182		8.90833	0.001517	0.001512		8.90792	0.002563	0.003078
8.91875	0.002651	0.002349		8.91625	0.00192	0.00215		8.915	0.001537	0.001509		8.91458	0.002647	0.003134
8.92542	0.002698	0.002379		8.92292	0.001967	0.002125		8.92167	0.001564	0.001515		8.92125	0.002748	0.003204
8.93208	0.00272	0.002411		8.92958	0.002038	0.002109		8.92833	0.0016	0.001525		8.92792	0.002861	0.00329
8.93875	0.002731	0.002436		8.93625	0.002106	0.002109		8.935	0.001643	0.001552		8.93458	0.002979	0.003399
8.94542	0.002746	0.002445		8.94292	0.002178	0.002144		8.94167	0.001693	0.00159		8.94125	0.003098	0.003533
8.95208	0.002781	0.00244		8.94958	0.002254	0.002207		8.94833	0.001754	0.001633		8.94792	0.003225	0.003664
8.95875	0.002828	0.002431		8.95625	0.002325	0.002283		8.955	0.001826	0.00167		8.95458	0.003352	0.003793
8.96542	0.002878	0.002431		8.96292	0.002381	0.002352		8.96167	0.001904	0.001706		8.96125	0.003474	0.003913
8.97208	0.002918	0.002438		8.96958	0.002428	0.002396		8.96833	0.001974	0.001746		8.96792	0.003604	0.004035
8.97875	0.002944	0.002456		8.97625	0.002477	0.002431		8.975	0.00204	0.001786		8.97458	0.003752	0.004156
8.98542	0.002956	0.002495		8.98292	0.002531	0.002456		8.98167	0.002102	0.001823		8.98125	0.003914	0.004273
8.99208	0.002958	0.002543		8.98958	0.002588	0.002475		8.98833	0.002162	0.001854		8.98792	0.004055	0.004384
8.99875	0.002956	0.002584		8.99625	0.002664	0.002509		8.995	0.002221	0.001884		8.99458	0.004177	0.004493
9.00542	0.002953	0.002602		9.00292	0.002752	0.00256		9.00167	0.002285	0.001918		9.00125	0.004301	0.004591
9.01208	0.002967	0.002609		9.00958	0.002838	0.002632		9.00833	0.00236	0.001952		9.00792	0.004437	0.004677
9.01875	0.003003	0.002609		9.01625	0.002922	0.002708		9.015	0.002444	0.001985		9.01458	0.004562	0.004761
9.02542	0.003052	0.002618		9.02292	0.002998	0.00278		9.02167	0.002521	0.002022		9.02125	0.004686	0.004848
9.03208	0.003111	0.002637		9.02958	0.003074	0.002849		9.02833	0.002587	0.002066		9.02792	0.004822	0.004931
9.03875	0.00317	0.002664		9.03625	0.003128	0.002915		9.035	0.002649	0.002119		9.03458	0.004964	0.005009
9.04542	0.003248	0.002717		9.04292	0.00316	0.002972		9.04167	0.002706	0.002168		9.04125	0.005068	0.005082
9.05208	0.003338	0.002781		9.04958	0.003177	0.003019		9.04833	0.002752	0.002208		9.04792	0.005126	0.005155
9.05875	0.003433	0.002849		9.05625	0.003182	0.003063		9.055	0.002791	0.002234		9.05458	0.005169	0.005227
9.06542	0.003527	0.002911		9.06292	0.003184	0.003107		9.06167	0.002833	0.002252		9.06125	0.005207	0.005291
9.07208	0.003636	0.002977		9.06958	0.003189	0.003142		9.06833	0.002872	0.002272		9.06792	0.005241	0.005356
9.07875	0.003763	0.003059		9.07625	0.003204	0.003167		9.075	0.002902	0.002294		9.07458	0.005276	0.005409
9.08542	0.003898	0.00315		9.08292	0.003231	0.003199		9.08167	0.002928	0.002316		9.08125	0.005337	0.005456
9.09208	0.004039	0.003255		9.08958	0.003265	0.003246		9.08833	0.002952	0.002343		9.08792	0.005412	0.005495
9.09875	0.004197	0.003369		9.09625	0.003292	0.003293		9.095	0.002977	0.002379		9.09458	0.005502	0.005534
9.10542	0.004367	0.003495		9.10292	0.003317	0.00334		9.10167	0.003	0.002421		9.10125	0.005591	0.005576
9.11208	0.004547	0.00363		9.10958	0.003354	0.003372		9.10833	0.003027	0.002461		9.10792	0.005687	0.005615
9.11875	0.004733	0.003771		9.11625	0.003398	0.0034		9.115	0.003053	0.002496		9.11458	0.005779	0.005676
9.12542	0.004929	0.003924		9.12292	0.00344	0.003419		9.12167	0.003074	0.002527		9.12125	0.005869	0.005766
9.13208	0.00513	0.004084		9.12958	0.003484	0.003429		9.12833	0.003096	0.002554		9.12792	0.005953	0.00588
9.13875	0.005349	0.004262		9.13625	0.003557	0.003422		9.135	0.003122	0.002582		9.13458	0.006045	0.006
9.14542	0.005588	0.004452		9.14292	0.003646	0.003406		9.14167	0.003158	0.002607		9.14125	0.006155	0.006126
9.15208	0.005833	0.00465		9.14958	0.003722	0.003406		9.14833	0.003203	0.002629		9.14792	0.006271	0.006277
9.15875	0.006072	0.00484		9.15625	0.003778	0.003435		9.155	0.003263	0.002648		9.15458	0.006407	0.00645
9.16542	0.006303	0.005006		9.16292	0.003828	0.003479		9.16167	0.003335	0.002678		9.16125	0.006572	0.006625
9.17208	0.006532	0.005146		9.16958	0.003894	0.003542		9.16833	0.003416	0.002722		9.16792	0.006766	0.006798
9.17875	0.006742	0.005273		9.17625	0.003965	0.003627		9.175	0.003504	0.002775		9.17458	0.00698	0.006999
9.18542	0.006936	0.005399		9.18292	0.004068	0.003737		9.18167	0.003596	0.002831		9.18125	0.007202	0.007231
9.19208	0.00712	0.005515		9.18958	0.004206	0.00385		9.18833	0.00369	0.002882		9.18792	0.007466	0.007482
9.19875	0.007299	0.00562		9.19625	0.004377	0.003957		9.195	0.00378	0.002928		9.19458	0.007775	0.007742
9.20542	0.007469	0.005719		9.20292	0.004586	0.004064		9.20167	0.00388	0.002975		9.20125	0.008116	0.008035
9.21208	0.007618	0.005824		9.20958	0.00481	0.004172		9.20833	0.003997	0.003024		9.20792	0.008472	0.008375
9.21875	0.00775	0.005924		9.21625	0.005038	0.004301		9.215	0.004123	0.003074		9.21458	0.008848	0.008744
9.22542	0.007866	0.006006		9.22292	0.005252	0.004445		9.22167	0.004255	0.003127		9.22125	0.009247	0.009109
9.23208	0.007972	0.006077		9.22958	0.00546	0.004615		9.22833	0.004395	0.00319		9.22792	0.009638	0.009458
9.23875	0.008067	0.006155		9.23625	0.005669	0.004807		9.235	0.004545	0.003262		9.23458	0.010008	0.009807
9.24542	0.008152	0.006234		9.24292	0.00587	0.005018		9.24167	0.004698	0.003335		9.24125	0.010373	0.010145
9.25208	0.008225	0.006303		9.24958	0.006062	0.005245		9.24833	0.004849	0.00341		9.24792	0.010743	0.01046
9.25875	0.00827	0.006355		9.25625	0.006251	0.005462		9.255	0.004997	0.003488		9.25458	0.011113	0.010747
9.26542	0.008296	0.006399		9.26292	0.00644	0.005667		9.26167	0.005145	0.003571		9.26125	0.011466	0.011029
9.27208	0.008315	0.006438		9.26958	0.006624	0.005853		9.26833	0.005293	0.003655		9.26792	0.01181	0.011319
9.27875	0.008343	0.006467		9.27625	0.006791	0.006023		9.275	0.005443	0.003738		9.27458	0.012146	0.011585
9.28542	0.008357	0.006499		9.28292	0.006948	0.00618		9.28167	0.005594	0.003825		9.28125	0.012467	0.01183
9.29208	0.008357	0.006531		9.28958	0.00711	0.00635		9.28833	0.005744	0.003907		9.28792	0.012768	0.012045
9.29875	0.008341	0.006549		9.29625	0.007272	0.006536		9.295	0.005891	0.003985		9.29458	0.013048	0.012227
9.30542	0.008315	0.006563		9.30292	0.007432	0.006725		9.30167	0.00603	0.004059		9.30125	0.013311	0.012369
9.31208	0.008272	0.006584		9.30958	0.007589	0.006911		9.30833	0.006159	0.00413		9.30792	0.013525	0.012475
9.31875	0.008201	0.006618		9.31625	0.007753	0.007093		9.315	0.006276	0.004198		9.31458	0.013687	0.012561
9.32542	0.008104	0.006632		9.32292	0.007908	0.007276		9.32167	0.006376	0.00426		9.32125	0.013792	0.012589
9.33208	0.008001	0.006613		9.32958	0.008031	0.007427		9.32833	0.006458	0.004315		9.32792	0.013841	0.012573
9.33875	0.007901	0.006577		9.33625	0.008126	0.007531		9.335	0.006517	0.004364		9.33458	0.013844	0.012517
9.34542	0.007795	0.006531		9.34292	0.00821	0.007616		9.34167	0.006559	0.004411		9.34125	0.013803	0.012433
9.35208	0.007668	0.006472		9.34958	0.008279	0.00771		9.34833	0.006583	0.004456		9.34792	0.013725	0.012313
9.35875	0.007543	0.006394		9.35625	0.008335	0.007814		9.355	0.006595	0.004498		9.35458	0.013621	0.012154
9.36542	0.007427	0.00631		9.36292	0.008389	0.007896		9.36167	0.0066	0.004531		9.36125	0.013485	0.011989
9.37208	0.007318	0.00623		9.36958	0.008446	0.007962		9.36833	0.006607	0.004558		9.36792	0.013314	0.011825
9.37875	0.007203	0.006148		9.37625	0.008487	0.008038		9.375	0.006616	0.004583		9.37458	0.013097	0.011652
9.38542	0.007087	0.00605		9.38292	0.008509	0.008123		9.38167	0.006622	0.004608		9.38125	0.012834	0.011439
9.39208	0.006976	0.005922		9.38958	0.008519	0.008186		9.38833	0.006623	0.004629		9.38792	0.012533	0.011188
9.39875	0.006849	0.005771		9.39625	0.008519	0.008205		9.395	0.006614	0.00465		9.39458	0.012206	0.010915
9.40542	0.006702	0.005616		9.40292	0.008505	0.008208		9.40167	0.006589	0.004674		9.40125	0.011874	0.010639
9.41208	0.006551	0.005465		9.40958	0.008492	0.008211		9.40833	0.006542	0.004695		9.40792	0.011532	0.010362
9.41875	0.0064	0.00533		9.41625	0.008495	0.008211		9.415	0.006482	0.004709		9.41458	0.011185	0.010078
9.42542	0.006235	0.005207		9.42292	0.008505	0.008195		9.42167	0.006418	0.004719		9.42125	0.010838	0.009793
9.43208	0.006069	0.005086		9.42958	0.008487	0.00817		9.42833	0.00635	0.00473		9.42792	0.010503	0.009505
9.43875	0.005904	0.004954		9.43625	0.008448	0.00816		9.435	0.00628	0.004737		9.43458	0.010182	0.009212
9.44542	0.005737	0.004799		9.44292	0.008384	0.00816		9.44167	0.006212	0.004737		9.44125	0.009849	0.008925
9.45208	0.005552	0.00462		9.44958	0.008313	0.00816		9.44833	0.006151	0.004737		9.44792	0.009516	0.008635
9.45875	0.005361	0.004429		9.45625	0.008237	0.008151		9.455	0.006091	0.004739		9.45458	0.009178	0.008344
9.46542	0.005177	0.004235		9.46292	0.008161	0.008126		9.46167	0.006033	0.004744		9.46125	0.008831	0.008065
9.47208	0.004998	0.004045		9.46958	0.008102	0.008097		9.46833	0.005976	0.004746		9.46792	0.008475	0.007803
9.47875	0.004821	0.003867		9.47625	0.008058	0.008066		9.475	0.005922	0.004745		9.47458	0.008134	0.007555
9.48542	0.004648	0.003703		9.48292	0.008023	0.008025		9.48167	0.005864	0.004752		9.48125	0.007816	0.007312
9.49208	0.004481	0.003561		9.48958	0.007979	0.007965		9.48833	0.005803	0.004762		9.48792	0.007515	0.007083
9.49875	0.004306	0.003443		9.49625	0.007908	0.00789		9.495	0.005737	0.004766		9.49458	0.007243	0.006871
9.50542	0.004122	0.003324		9.50292	0.0078	0.007811		9.50167	0.005664	0.004757		9.50125	0.007	0.006664
9.51208	0.003931	0.003189		9.50958	0.007672	0.00772		9.50833	0.005586	0.004746		9.50792	0.006774	0.006463
9.51875	0.003737	0.003052		9.51625	0.007545	0.007619		9.515	0.005504	0.004731		9.51458	0.00656	0.006285
9.52542	0.003546	0.002936		9.52292	0.007414	0.007518		9.52167	0.00542	0.004701		9.52125	0.006352	0.006115
9.53208	0.003378	0.002828		9.52958	0.007284	0.00743		9.52833	0.005333	0.004654		9.52792	0.006164	0.005933
9.53875	0.003241	0.002705		9.53625	0.007162	0.007348		9.535	0.005245	0.004599		9.53458	0.005985	0.005755
9.54542	0.003114	0.00257		9.54292	0.007051	0.007257		9.54167	0.005156	0.004539		9.54125	0.005817	0.005612
9.55208	0.002984	0.002452		9.54958	0.006923	0.00714		9.54833	0.005069	0.004467		9.54792	0.005655	0.005492
9.55875	0.002847	0.002342		9.55625	0.006759	0.007002		9.555	0.004978	0.004391		9.55458	0.005504	0.005364
9.56542	0.002717	0.002219		9.56292	0.006563	0.006854		9.56167	0.004886	0.004322		9.56125	0.005363	0.00523
9.57208	0.002585	0.002089		9.56958	0.006356	0.0067		9.56833	0.00479	0.004255		9.56792	0.005212	0.005104
9.57875	0.002448	0.001979		9.57625	0.006148	0.006549		9.575	0.00469	0.004184		9.57458	0.005056	0.004987
9.58542	0.002311	0.001902		9.58292	0.005936	0.006404		9.58167	0.004584	0.004108		9.58125	0.004894	0.004864
9.59208	0.002186	0.001838		9.58958	0.005747	0.006271		9.58833	0.004478	0.004029		9.58792	0.004755	0.004742
9.59875	0.002077	0.001792		9.59625	0.005588	0.006136		9.595	0.004365	0.003939		9.59458	0.00464	0.004633
9.60542	0.001969	0.001771		9.60292	0.005443	0.005976		9.60167	0.004246	0.00384		9.60125	0.004535	0.004532
9.61208	0.00187	0.001765		9.60958	0.005288	0.00579		9.60833	0.004126	0.003735		9.60792	0.00444	0.004437
9.61875	0.001792	0.001753		9.61625	0.005126	0.005601		9.615	0.004007	0.003635		9.61458	0.00435	0.004345
9.62542	0.001738	0.001724		9.62292	0.004957	0.005425		9.62167	0.003892	0.003538		9.62125	0.004266	0.004267
9.63208	0.0017	0.001678		9.62958	0.004783	0.005242		9.62833	0.003785	0.003437		9.62792	0.004177	0.004203
9.63875	0.00166	0.001616		9.63625	0.004611	0.005047		9.635	0.003682	0.00334		9.63458	0.004078	0.004147
9.64542	0.001619	0.001543		9.64292	0.004449	0.004858		9.64167	0.003587	0.003247		9.64125	0.00398	0.004105
9.65208	0.001575	0.001472		9.64958	0.004304	0.004685		9.64833	0.003494	0.00316		9.64792	0.003905	0.004072
9.65875	0.001527	0.001418		9.65625	0.004161	0.004518		9.655	0.003401	0.003075		9.65458	0.003838	0.004035
9.66542	0.001473	0.001386		9.66292	0.004019	0.004348		9.66167	0.003307	0.002994		9.66125	0.003772	0.003991
9.67208	0.001421	0.001358		9.66958	0.003879	0.004178		9.66833	0.003207	0.002919		9.66792	0.003714	0.003935
9.67875	0.001379	0.00134		9.67625	0.003737	0.004024		9.675	0.003103	0.002842		9.67458	0.003662	0.003868
9.68542	0.001336	0.001322		9.68292	0.003597	0.003888		9.68167	0.003003	0.002759		9.68125	0.003601	0.00379
9.69208	0.00131	0.001297		9.68958	0.003459	0.003765		9.68833	0.002912	0.002671		9.68792	0.003523	0.003698
9.69875	0.001303	0.001262		9.69625	0.003339	0.00363		9.695	0.002826	0.002578		9.69458	0.003442	0.003606
9.70542	0.001301	0.001219		9.70292	0.003236	0.003482		9.70167	0.002744	0.002487		9.70125	0.003373	0.003525
9.71208	0.001275	0.00118		9.70958	0.003147	0.003353		9.70833	0.002667	0.002406		9.70792	0.003306	0.003472
9.71875	0.001232	0.001141		9.71625	0.003069	0.00324		9.715	0.002599	0.002331		9.71458	0.003234	0.003435
9.72542	0.001192	0.001107		9.72292	0.003	0.00312		9.72167	0.002531	0.002263		9.72125	0.003164	0.003419
9.73208	0.001152	0.001078		9.72958	0.002936	0.002981		9.72833	0.002466	0.002199		9.72792	0.003104	0.003408
9.73875	0.001098	0.001055		9.73625	0.002877	0.002859		9.735	0.002413	0.002142		9.73458	0.003063	0.003388
9.74542	0.001046	0.001041		9.74292	0.002831	0.002771		9.74167	0.002372	0.002087		9.74125	0.003037	0.003352
9.75208	0.001025	0.001048		9.74958	0.002791	0.002714		9.74833	0.002336	0.002027		9.74792	0.003028	0.003293
9.75875	0.001027	0.001075		9.75625	0.002747	0.002679		9.755	0.002295	0.001965		9.75458	0.003017	0.003235
9.76542	0.001039	0.001116		9.76292	0.002693	0.002651		9.76167	0.002252	0.001914		9.76125	0.002997	0.003182
9.77208	0.001041	0.001155		9.76958	0.002629	0.002638		9.76833	0.002205	0.001876		9.76792	0.002971	0.003145
9.77875	0.001043	0.001194		9.77625	0.002563	0.002607		9.775	0.002154	0.001847		9.77458	0.002942	0.003106
9.78542	0.001043	0.001217		9.78292	0.002492	0.00256		9.78167	0.002099	0.001816		9.78125	0.002901	0.003067
9.79208	0.001046	0.001224		9.78958	0.002426	0.002487		9.78833	0.002043	0.001784		9.78792	0.002861	0.003031
9.79875	0.001053	0.001228		9.79625	0.002364	0.002393		9.795	0.002	0.001754		9.79458	0.002835	0.002986
9.80542	0.001065	0.00124		9.80292	0.002308	0.002295		9.80167	0.001967	0.001727		9.80125	0.002823	0.002933
9.81208	0.001076	0.001258		9.80958	0.002264	0.002207		9.80833	0.001946	0.001696		9.80792	0.002823	0.002869
9.81875	0.001091	0.001281		9.81625	0.002234	0.002138		9.815	0.00193	0.001667		9.81458	0.002826	0.00283
9.82542	0.00111	0.001322		9.82292	0.00221	0.00209		9.82167	0.00192	0.001649		9.82125	0.002826	0.002819
9.83208	0.001128	0.001377		9.82958	0.002185	0.002065		9.82833	0.00191	0.001644		9.82792	0.002806	0.002822
9.83875	0.001152	0.001436		9.83625	0.002158	0.002062		9.835	0.0019	0.001646		9.83458	0.002771	0.002835
9.84542	0.001183	0.001488		9.84292	0.002131	0.002059		9.84167	0.001892	0.001645		9.84125	0.002731	0.002849
9.85208	0.001232	0.00153		9.84958	0.002099	0.002053		9.84833	0.001884	0.00164		9.84792	0.002693	0.002855
9.85875	0.001296	0.001584		9.85625	0.002062	0.002037		9.855	0.001875	0.001636		9.85458	0.002658	0.002852
9.86542	0.001374	0.001657		9.86292	0.002018	0.002018		9.86167	0.001864	0.001631		9.86125	0.002632	0.002835
9.87208	0.001483	0.001751		9.86958	0.001974	0.00199		9.86833	0.001855	0.00163		9.86792	0.002615	0.002816
9.87875	0.001624	0.001872		9.87625	0.00193	0.001949		9.875	0.001848	0.001627		9.87458	0.002595	0.002802
9.88542	0.001797	0.00202		9.88292	0.001898	0.001911		9.88167	0.001838	0.001628		9.88125	0.002566	0.002794
9.89208	0.001997	0.00223		9.88958	0.001868	0.001873		9.88833	0.001824	0.00163		9.88792	0.002528	0.002796
9.89875	0.002219	0.002495		9.89625	0.001844	0.001835		9.895	0.001815	0.001626		9.89458	0.002511	0.002796
9.90542	0.002474	0.002792		9.90292	0.001814	0.001791		9.90167	0.001811	0.001614		9.90125	0.002514	0.002794
9.91208	0.002767	0.003116		9.90958	0.001785	0.001744		9.90833	0.001806	0.00159		9.90792	0.002528	0.002782
9.91875	0.0031	0.003474		9.91625	0.00176	0.001706		9.915	0.001798	0.001569		9.91458	0.002548	0.002766
9.92542	0.003492	0.003888		9.92292	0.001743	0.001678		9.92167	0.001791	0.001549		9.92125	0.002574	0.002768
9.93208	0.003964	0.004344		9.92958	0.001736	0.001665		9.92833	0.001787	0.001537		9.92792	0.002609	0.002785
9.93875	0.004523	0.004849		9.93625	0.001738	0.001669		9.935	0.00178	0.001535		9.93458	0.002626	0.002819
9.94542	0.005172	0.005415		9.94292	0.001753	0.001672		9.94167	0.001771	0.001541		9.94125	0.002618	0.002866
9.95208	0.005923	0.006068		9.94958	0.00177	0.001678		9.94833	0.001764	0.001553		9.94792	0.002597	0.002928
9.95875	0.006794	0.006817		9.95625	0.001795	0.001691		9.955	0.001765	0.001563		9.95458	0.002592	0.003003
9.96542	0.007793	0.00767		9.96292	0.001819	0.001697		9.96167	0.001775	0.001573		9.96125	0.002618	0.003084
9.97208	0.008914	0.008625		9.96958	0.001844	0.001694		9.96833	0.001797	0.001594		9.96792	0.002681	0.003184
9.97875	0.010175	0.009695		9.97625	0.001876	0.001694		9.975	0.001823	0.001625		9.97458	0.002783	0.003318
9.98542	0.011594	0.010896		9.98292	0.001925	0.001716		9.98167	0.001861	0.001664		9.98125	0.002924	0.003497
9.99208	0.013187	0.012236		9.98958	0.002006	0.00175		9.98833	0.001913	0.00171		9.98792	0.003118	0.003715
9.99875	0.01496	0.013706		9.99625	0.002109	0.001791		9.995	0.001984	0.001765		9.99458	0.00337	0.003974
10.0054	0.01691	0.015288		10.0029	0.002249	0.001854		10.0017	0.002067	0.001824		10.0013	0.003694	0.004281
10.0121	0.019054	0.017003		10.0096	0.002428	0.001946		10.0083	0.00216	0.001882		10.0079	0.00409	0.004647
10.0188	0.021407	0.01887		10.0162	0.002659	0.002046		10.015	0.002267	0.001932		10.0146	0.004553	0.00509
10.0254	0.023978	0.020893		10.0229	0.002927	0.00215		10.0217	0.002391	0.001979		10.0213	0.005076	0.005621
10.0321	0.026761	0.023043		10.0296	0.003228	0.002279		10.0283	0.002538	0.002035		10.0279	0.005666	0.006246
10.0388	0.029767	0.025324		10.0363	0.003572	0.002446		10.035	0.002709	0.002109		10.0346	0.006349	0.006977
10.0454	0.033015	0.027766		10.0429	0.003967	0.002632		10.0417	0.002922	0.002211		10.0412	0.007139	0.007825
10.0521	0.036516	0.030376		10.0496	0.004409	0.002846		10.0483	0.003192	0.002341		10.0479	0.008047	0.008788
10.0587	0.04027	0.033126		10.0563	0.004905	0.003126		10.055	0.00352	0.002499		10.0546	0.009088	0.009871
10.0654	0.044276	0.036003		10.0629	0.00549	0.003473		10.0617	0.0039	0.00269		10.0612	0.0103	0.011102
10.0721	0.04853	0.039007		10.0696	0.006182	0.003876		10.0683	0.004336	0.002915		10.0679	0.011723	0.012511
10.0787	0.053018	0.042137		10.0762	0.006987	0.004338		10.075	0.004837	0.003174		10.0746	0.013366	0.014121
10.0854	0.057723	0.045363		10.0829	0.007896	0.004883		10.0817	0.005408	0.003463		10.0813	0.015232	0.015938
10.0921	0.062619	0.048675		10.0896	0.008922	0.005522		10.0883	0.006046	0.003788		10.0879	0.017335	0.018009
10.0988	0.06769	0.052056		10.0962	0.010095	0.006243		10.095	0.006762	0.004164		10.0946	0.019718	0.020364
10.1054	0.072919	0.055494		10.1029	0.011414	0.007071		10.1017	0.007579	0.004598		10.1013	0.022437	0.023024
10.1121	0.078292	0.058977		10.1096	0.012877	0.008012		10.1083	0.00851	0.005092		10.1079	0.025503	0.026002
10.1188	0.083795	0.062468		10.1163	0.0145	0.009086		10.115	0.009556	0.005649		10.1146	0.028928	0.029309
10.1254	0.08939	0.065936		10.1229	0.016319	0.010304		10.1217	0.01073	0.006278		10.1212	0.032743	0.032993
10.1321	0.095053	0.069337		10.1296	0.01835	0.011671		10.1283	0.012051	0.006986		10.1279	0.036981	0.037056
10.1387	0.100752	0.072663		10.1363	0.020591	0.013191		10.135	0.013533	0.007779		10.1346	0.041661	0.041491
10.1454	0.106439	0.075891		10.1429	0.023056	0.014879		10.1417	0.015177	0.008657		10.1412	0.046784	0.046311
10.1521	0.112046	0.078993		10.1496	0.025754	0.016749		10.1483	0.016988	0.009622		10.1479	0.052369	0.051549
10.1587	0.117518	0.081957		10.1562	0.028696	0.018802		10.155	0.018977	0.010682		10.1546	0.058452	0.057237
10.1654	0.122832	0.084762		10.1629	0.031885	0.021053		10.1617	0.021153	0.011844		10.1613	0.06505	0.063362
10.1721	0.127971	0.087399		10.1696	0.035327	0.023509		10.1683	0.023521	0.013122		10.1679	0.072171	0.06994
10.1788	0.132886	0.089816		10.1762	0.039027	0.0262		10.175	0.026085	0.01451		10.1746	0.079837	0.07697
10.1854	0.13753	0.091994		10.1829	0.04297	0.029122		10.1817	0.028855	0.016009		10.1813	0.088063	0.08445
10.1921	0.141862	0.093921		10.1896	0.047153	0.032274		10.1883	0.031842	0.017623		10.1879	0.096868	0.092364
10.1988	0.145859	0.095583		10.1962	0.05157	0.035671		10.195	0.035042	0.019362		10.1946	0.106237	0.100695
10.2054	0.149478	0.096955		10.2029	0.056225	0.039329		10.2017	0.03845	0.021228		10.2012	0.116143	0.10943
10.2121	0.152669	0.098019		10.2096	0.061103	0.043252		10.2083	0.042059	0.023207		10.2079	0.126571	0.118531
10.2188	0.155422	0.098788		10.2163	0.066185	0.047417		10.215	0.045868	0.025298		10.2146	0.137484	0.127975
10.2254	0.157726	0.099265		10.2229	0.071469	0.051815		10.2217	0.049873	0.027503		10.2212	0.148849	0.137734
10.2321	0.159579	0.099427		10.2296	0.076934	0.056443		10.2283	0.054059	0.029818		10.2279	0.160616	0.147776
10.2387	0.160958	0.099265		10.2363	0.082571	0.061288		10.235	0.058425	0.032235		10.2346	0.172727	0.158038
10.2454	0.161839	0.098783		10.2429	0.088345	0.066329		10.2417	0.062953	0.034742		10.2413	0.185127	0.168456
10.2521	0.162209	0.098012		10.2496	0.094223	0.071546		10.2483	0.067633	0.03733		10.2479	0.197756	0.17898
10.2587	0.162058	0.096957		10.2562	0.100189	0.076926		10.255	0.072425	0.039991		10.2546	0.210567	0.189546
10.2654	0.161395	0.095629		10.2629	0.106192	0.082458		10.2617	0.077304	0.042719		10.2613	0.223473	0.200084
10.2721	0.160229	0.094042		10.2696	0.112194	0.088125		10.2683	0.082238	0.045501		10.2679	0.236377	0.210505
10.2788	0.158585	0.092239		10.2762	0.118136	0.093896		10.275	0.087193	0.048313		10.2746	0.249188	0.220747
10.2854	0.156496	0.090248		10.2829	0.123967	0.099726		10.2817	0.092142	0.051129		10.2812	0.261846	0.230741
10.2921	0.153991	0.088075		10.2896	0.12965	0.105567		10.2883	0.097056	0.053931		10.2879	0.27426	0.240416
10.2988	0.151109	0.085714		10.2963	0.13514	0.111375		10.295	0.101905	0.056707		10.2946	0.286328	0.249679
10.3054	0.147863	0.08318		10.3029	0.140399	0.117127		10.3017	0.106649	0.059435		10.3012	0.297947	0.258448
10.3121	0.144289	0.080496		10.3096	0.145397	0.122778		10.3083	0.111257	0.062092		10.3079	0.309034	0.266658
10.3187	0.140408	0.077695		10.3163	0.150109	0.128288		10.315	0.115702	0.064655		10.3146	0.319511	0.274233
10.3254	0.136255	0.074795		10.3229	0.154491	0.133628		10.3217	0.119946	0.067121		10.3212	0.329291	0.281109
10.3321	0.131883	0.071832		10.3296	0.158496	0.138763		10.3283	0.123949	0.069474		10.3279	0.338292	0.28724
10.3387	0.127327	0.068828		10.3362	0.162083	0.143639		10.335	0.127681	0.071688		10.3346	0.346437	0.292582
10.3454	0.122622	0.065805		10.3429	0.16523	0.148226		10.3417	0.131117	0.073738		10.3413	0.353654	0.297092
10.3521	0.117782	0.062792		10.3496	0.167923	0.152467		10.3483	0.134235	0.075615		10.3479	0.359882	0.300731
10.3588	0.112841	0.05979		10.3562	0.170138	0.15633		10.355	0.136992	0.077306		10.3546	0.365059	0.303483
10.3654	0.107834	0.056806		10.3629	0.171864	0.159784		10.3617	0.139367	0.078792		10.3613	0.369152	0.305319
10.3721	0.10281	0.05385		10.3696	0.173086	0.162803		10.3683	0.141349	0.080052		10.3679	0.37212	0.306229
10.3788	0.097815	0.050946		10.3763	0.173813	0.165375		10.375	0.142927	0.081086		10.3746	0.373945	0.306226
10.3854	0.092879	0.048134		10.3829	0.174034	0.167478		10.3817	0.14409	0.08189		10.3812	0.374611	0.305328
10.3921	0.088049	0.045417		10.3896	0.17373	0.169087		10.3883	0.144824	0.08246		10.3879	0.374139	0.303539
10.3987	0.083351	0.042799		10.3963	0.172905	0.170192		10.395	0.145133	0.082787		10.3946	0.372554	0.300868
10.4054	0.078783	0.040281		10.4029	0.171574	0.170787		10.4017	0.145022	0.082872		10.4012	0.369878	0.297365
10.4121	0.074338	0.037882		10.4096	0.16977	0.170882		10.4083	0.144488	0.082721		10.4079	0.366153	0.293065
10.4187	0.070003	0.035606		10.4162	0.167499	0.170488		10.415	0.143537	0.08234		10.4146	0.361432	0.288
10.4254	0.065806	0.033453		10.4229	0.164793	0.169613		10.4217	0.142183	0.08173		10.4213	0.355786	0.28222
10.4321	0.061755	0.031417		10.4296	0.161685	0.168275		10.4283	0.140448	0.080897		10.4279	0.349266	0.275795
10.4388	0.057869	0.02951		10.4362	0.158213	0.166484		10.435	0.138349	0.07986		10.4346	0.341922	0.268799
10.4454	0.054177	0.02775		10.4429	0.154403	0.164248		10.4417	0.135906	0.078628		10.4413	0.333814	0.261278
10.4521	0.050678	0.026127		10.4496	0.150283	0.161585		10.4483	0.133148	0.077201		10.4479	0.325018	0.253296
10.4588	0.047385	0.024634		10.4563	0.145884	0.158515		10.455	0.130104	0.07559		10.4546	0.315618	0.244926
10.4654	0.044304	0.02326		10.4629	0.141248	0.155049		10.4617	0.126796	0.073815		10.4612	0.305682	0.236233
10.4721	0.041443	0.022018		10.4696	0.136424	0.151227		10.4683	0.123243	0.071897		10.4679	0.295301	0.22728
10.4787	0.038796	0.020911		10.4763	0.131435	0.147109		10.475	0.119479	0.069858		10.4746	0.284561	0.218123
10.4854	0.036351	0.019932		10.4829	0.126311	0.142761		10.4817	0.115544	0.067717		10.4812	0.273543	0.208844
10.4921	0.034113	0.019087		10.4896	0.121097	0.138234		10.4883	0.111475	0.065497		10.4879	0.262323	0.199517
10.4987	0.032087	0.018375		10.4962	0.115843	0.133536		10.495	0.107306	0.063212		10.4946	0.25097	0.190196
10.5054	0.030255	0.017809		10.5029	0.110572	0.12871		10.5017	0.103061	0.060868		10.5013	0.239556	0.180933
10.5121	0.0286	0.017382		10.5096	0.105313	0.123786		10.5083	0.098771	0.058487		10.5079	0.228154	0.171774
10.5188	0.027125	0.017089		10.5162	0.100105	0.11878		10.515	0.094463	0.056069		10.5146	0.216826	0.162785
10.5254	0.025819	0.016927		10.5229	0.095004	0.113683		10.5217	0.090154	0.053637		10.5213	0.205638	0.153991
10.5321	0.024672	0.016891		10.5296	0.090017	0.108532		10.5283	0.085859	0.051207		10.5279	0.194649	0.145415
10.5388	0.023681	0.016982		10.5363	0.085149	0.103394		10.535	0.081597	0.048797		10.5346	0.183918	0.137067
10.5454	0.022843	0.017192		10.5429	0.080418	0.098325		10.5417	0.077399	0.046422		10.5412	0.173491	0.128991
10.5521	0.022156	0.017521		10.5496	0.075834	0.093354		10.5483	0.073298	0.044086		10.5479	0.163387	0.121213
10.5587	0.02162	0.017957		10.5563	0.071417	0.088493		10.555	0.069312	0.041804		10.5546	0.153628	0.113734
10.5654	0.021254	0.018507		10.5629	0.067155	0.083764		10.5617	0.065446	0.039584		10.5612	0.14425	0.106581
10.5721	0.021067	0.019178		10.5696	0.063065	0.079184		10.5683	0.061709	0.03743		10.5679	0.135277	0.099768
10.5787	0.021053	0.019973		10.5762	0.059166	0.074748		10.575	0.058114	0.035348		10.5746	0.126713	0.093324
10.5854	0.021197	0.02089		10.5829	0.055466	0.070447		10.5817	0.054671	0.033343		10.5813	0.118564	0.087249
10.5921	0.021492	0.021922		10.5896	0.051975	0.066297		10.5883	0.051376	0.031426		10.5879	0.110818	0.081525
10.5988	0.021931	0.023064		10.5962	0.048695	0.062309		10.595	0.048233	0.029606		10.5946	0.103486	0.07615
10.6054	0.022493	0.024299		10.6029	0.045624	0.05849		10.6017	0.045249	0.027888		10.6013	0.09657	0.07111
10.6121	0.023173	0.025611		10.6096	0.042756	0.054838		10.6083	0.042434	0.026274		10.6079	0.090073	0.066404
10.6188	0.023969	0.027002		10.6163	0.040092	0.051368		10.615	0.039793	0.024762		10.6146	0.083993	0.062031
10.6254	0.024878	0.028481		10.6229	0.03764	0.048091		10.6217	0.037321	0.023355		10.6212	0.078321	0.057987
10.6321	0.025897	0.030049		10.6296	0.035378	0.045021		10.6283	0.03502	0.022048		10.6279	0.073062	0.05427
10.6387	0.027031	0.031704		10.6363	0.033301	0.042166		10.635	0.032889	0.020832		10.6346	0.068209	0.050871
10.6454	0.028277	0.033441		10.6429	0.031404	0.039521		10.6417	0.030929	0.0197		10.6412	0.063731	0.047765
10.6521	0.029627	0.035259		10.6496	0.029685	0.03709		10.6483	0.029131	0.018662		10.6479	0.059603	0.04494
10.6587	0.031072	0.037126		10.6562	0.028148	0.034852		10.655	0.027486	0.017722		10.6546	0.055803	0.042376
10.6654	0.03259	0.038991		10.6629	0.026778	0.032793		10.6617	0.025986	0.016881		10.6613	0.052317	0.040079
10.6721	0.034174	0.040858		10.6696	0.025573	0.030904		10.6683	0.024629	0.016145		10.6679	0.049158	0.038036
10.6788	0.035824	0.042751		10.6762	0.024532	0.029188		10.675	0.023413	0.015512		10.6746	0.046312	0.036241
10.6854	0.037548	0.044655		10.6829	0.023648	0.027658		10.6817	0.022332	0.014984		10.6813	0.043761	0.034698
10.6921	0.039337	0.046556		10.6896	0.022919	0.026292		10.6883	0.021385	0.014556		10.6879	0.041476	0.033384
10.6988	0.041169	0.048444		10.6962	0.022329	0.025073		10.695	0.020576	0.014221		10.6946	0.039477	0.032276
10.7054	0.043034	0.050321		10.7029	0.02189	0.024009		10.7017	0.019907	0.013978		10.7012	0.037765	0.03136
10.7121	0.04493	0.052154		10.7096	0.021608	0.023109		10.7083	0.019371	0.013828		10.7079	0.036307	0.030643
10.7188	0.046847	0.053905		10.7163	0.021487	0.022372		10.715	0.01897	0.013773		10.7146	0.035081	0.030118
10.7254	0.048759	0.055562		10.7229	0.021519	0.021771		10.7217	0.018706	0.01381		10.7212	0.034074	0.029778
10.7321	0.050636	0.057128		10.7296	0.021711	0.021302		10.7283	0.018576	0.013939		10.7279	0.033293	0.029633
10.7387	0.052468	0.058589		10.7363	0.022067	0.020984		10.735	0.01857	0.014167		10.7346	0.0327	0.029669
10.7454	0.054252	0.059939		10.7429	0.02257	0.020814		10.7417	0.01869	0.014504		10.7413	0.032289	0.029878
10.7521	0.055973	0.061176		10.7496	0.023206	0.020773		10.7483	0.018941	0.014945		10.7479	0.032067	0.030224
10.7587	0.057607	0.062283		10.7562	0.023972	0.020848		10.755	0.019313	0.015488		10.7546	0.032061	0.03071
10.7654	0.059132	0.063242		10.7629	0.024858	0.021059		10.7617	0.019795	0.016125		10.7613	0.032255	0.03133
10.7721	0.060548	0.064041		10.7696	0.02586	0.021418		10.7683	0.020391	0.016868		10.7679	0.032636	0.032083
10.7788	0.061859	0.064682		10.7762	0.026979	0.021912		10.775	0.021101	0.017714		10.7746	0.033183	0.032982
10.7854	0.063065	0.065169		10.7829	0.028227	0.022529		10.7817	0.021921	0.018663		10.7812	0.033889	0.03402
10.7921	0.064151	0.065497		10.7896	0.029601	0.023263		10.7883	0.02285	0.019701		10.7879	0.034739	0.035198
10.7988	0.065095	0.065673		10.7963	0.031082	0.024122		10.795	0.023887	0.020831		10.7946	0.03572	0.036501
10.8054	0.065895	0.065696		10.8029	0.032668	0.025108		10.8017	0.025033	0.022055		10.8012	0.036839	0.037924
10.8121	0.066556	0.06557		10.8096	0.034357	0.02621		10.8083	0.026281	0.023381		10.8079	0.038083	0.039448
10.8187	0.067066	0.065301		10.8163	0.036132	0.027444		10.815	0.02763	0.024798		10.8146	0.039451	0.041055
10.8254	0.067406	0.064883		10.8229	0.037973	0.028804		10.8217	0.029066	0.026298		10.8212	0.040929	0.04273
10.8321	0.067572	0.064315		10.8296	0.039871	0.030287		10.8283	0.030583	0.027886		10.8279	0.042509	0.044466
10.8387	0.067581	0.063598		10.8362	0.04184	0.031861		10.835	0.032179	0.029561		10.8346	0.044169	0.046269
10.8454	0.067428	0.062737		10.8429	0.043883	0.033514		10.8417	0.033857	0.031308		10.8413	0.045893	0.048122
10.8521	0.067111	0.061731		10.8496	0.045989	0.035223		10.8483	0.035611	0.03311		10.8479	0.047692	0.050011
10.8588	0.066639	0.060578		10.8562	0.048135	0.036999		10.855	0.037428	0.034956		10.8546	0.049563	0.05192
10.8654	0.066018	0.059292		10.8629	0.050303	0.038847		10.8617	0.039299	0.036852		10.8613	0.05149	0.05384
10.8721	0.06526	0.057909		10.8696	0.052478	0.040765		10.8683	0.041211	0.03879		10.8679	0.053445	0.055746
10.8788	0.064361	0.056437		10.8763	0.054646	0.042745		10.875	0.043156	0.040756		10.8746	0.055409	0.057619
10.8854	0.063334	0.05488		10.8829	0.056794	0.044785		10.8817	0.045112	0.04274		10.8812	0.057385	0.059447
10.8921	0.062182	0.05325		10.8896	0.058906	0.046869		10.8883	0.047066	0.044737		10.8879	0.059349	0.061225
10.8987	0.060917	0.051567		10.8963	0.060968	0.048979		10.895	0.049013	0.046732		10.8946	0.061275	0.062947
10.9054	0.05954	0.049851		10.9029	0.062967	0.051085		10.9017	0.050946	0.048712		10.9012	0.063144	0.064593
10.9121	0.058063	0.0481		10.9096	0.064894	0.053172		10.9083	0.052855	0.050662		10.9079	0.064949	0.066153
10.9187	0.056495	0.046319		10.9162	0.066728	0.055237		10.915	0.054723	0.052574		10.9146	0.066676	0.067616
10.9254	0.054854	0.044513		10.9229	0.068451	0.057271		10.9217	0.056532	0.054437		10.9213	0.068307	0.068955
10.9321	0.053164	0.042705		10.9296	0.070047	0.059267		10.9283	0.058275	0.056242		10.9279	0.069837	0.070144
10.9388	0.051426	0.040918		10.9362	0.071506	0.061216		10.935	0.059934	0.057975		10.9346	0.07126	0.071182
10.9454	0.049658	0.039135		10.9429	0.072836	0.063099		10.9417	0.061501	0.05962		10.9413	0.072562	0.072092
10.9521	0.047866	0.037343		10.9496	0.074025	0.064893		10.9483	0.06297	0.06116		10.9479	0.073733	0.072871
10.9588	0.046061	0.03556		10.9563	0.075051	0.066581		10.955	0.064336	0.062578		10.9546	0.074766	0.07349
10.9654	0.044245	0.033818		10.9629	0.075905	0.068142		10.9617	0.065585	0.063872		10.9612	0.075648	0.073937
10.9721	0.04242	0.032127		10.9696	0.0766	0.069578		10.9683	0.066705	0.065037		10.9679	0.076351	0.074241
10.9787	0.040595	0.030476		10.9763	0.07714	0.070891		10.975	0.067683	0.066067		10.9746	0.076872	0.074394
10.9854	0.038792	0.028883		10.9829	0.077501	0.072068		10.9817	0.068511	0.066957		10.9812	0.07723	0.07438
10.9921	0.037026	0.027362		10.9896	0.077673	0.073104		10.9883	0.069174	0.067701		10.9879	0.077433	0.074188
10.9987	0.035298	0.025903		10.9962	0.077653	0.073989		10.995	0.069672	0.06829		10.9946	0.077473	0.073845
11.0054	0.033598	0.024488		11.0029	0.077452	0.074722		11.0017	0.070008	0.068717		11.0013	0.077343	0.073359
11.0121	0.031931	0.023123		11.0096	0.077064	0.075289		11.0083	0.070185	0.068979		11.0079	0.077063	0.07272
11.0188	0.030317	0.021826		11.0162	0.076497	0.075673		11.015	0.070205	0.069067		11.0146	0.076623	0.071922
11.0254	0.028761	0.020584		11.0229	0.075763	0.075872		11.0217	0.070065	0.068986		11.0213	0.076018	0.070959
11.0321	0.027264	0.019409		11.0296	0.074874	0.075894		11.0283	0.069767	0.068738		11.0279	0.075246	0.069859
11.0388	0.025834	0.018304		11.0363	0.073833	0.075736		11.035	0.069309	0.068339		11.0346	0.074318	0.068623
11.0454	0.024471	0.017281		11.0429	0.072655	0.075399		11.0417	0.068691	0.067794		11.0412	0.07325	0.067267
11.0521	0.023187	0.016313		11.0496	0.071346	0.074883		11.0483	0.067924	0.067099		11.0479	0.072053	0.065807
11.0587	0.021969	0.01538		11.0563	0.0699	0.074203		11.055	0.067021	0.066265		11.0546	0.070731	0.064261
11.0654	0.020805	0.014482		11.0629	0.068324	0.073372		11.0617	0.065989	0.065292		11.0612	0.069296	0.06264
11.0721	0.019691	0.013629		11.0696	0.066635	0.07238		11.0683	0.064838	0.064191		11.0679	0.067754	0.06094
11.0787	0.018636	0.012834		11.0762	0.064847	0.071256		11.075	0.063572	0.062963		11.0746	0.066126	0.059182
11.0854	0.017647	0.012097		11.0829	0.062964	0.070038		11.0817	0.0622	0.06162		11.0813	0.064419	0.057379
11.0921	0.016712	0.011417		11.0896	0.061005	0.068719		11.0883	0.060731	0.060178		11.0879	0.062623	0.055534
11.0988	0.015829	0.010796		11.0962	0.059004	0.067292		11.095	0.05918	0.058651		11.0946	0.060757	0.053662
11.1054	0.015003	0.010236		11.1029	0.056976	0.065743		11.1017	0.057558	0.057053		11.1013	0.058854	0.051769
11.1121	0.01424	0.009732		11.1096	0.054924	0.064094		11.1083	0.055873	0.055393		11.1079	0.056931	0.04988
11.1188	0.013539	0.009264		11.1163	0.052854	0.062343		11.115	0.054134	0.053674		11.1146	0.054975	0.047988
11.1254	0.012894	0.008825		11.1229	0.050789	0.060495		11.1217	0.05235	0.051903		11.1212	0.052994	0.04611
11.1321	0.012309	0.008405		11.1296	0.048732	0.058571		11.1283	0.050526	0.050087		11.1279	0.05101	0.044245
11.1387	0.011771	0.008011		11.1363	0.046667	0.056591		11.135	0.048669	0.048237		11.1346	0.049037	0.042392
11.1454	0.011261	0.007641		11.1429	0.044605	0.054579		11.1417	0.046787	0.046369		11.1412	0.047073	0.04057
11.1521	0.01077	0.007312		11.1496	0.042565	0.052555		11.1483	0.044904	0.044498		11.1479	0.045115	0.038792
11.1587	0.010307	0.007017		11.1562	0.040576	0.050524		11.155	0.043034	0.042637		11.1546	0.043188	0.037076
11.1654	0.00988	0.006741		11.1629	0.038639	0.048497		11.1617	0.041188	0.040796		11.1613	0.041343	0.035418
11.1721	0.009481	0.006488		11.1696	0.036739	0.046488		11.1683	0.039366	0.038978		11.1679	0.039584	0.033816
11.1788	0.009124	0.006253		11.1762	0.03488	0.044514		11.175	0.037579	0.037182		11.1746	0.037892	0.032273
11.1854	0.00882	0.006031		11.1829	0.03308	0.04255		11.1817	0.035833	0.035408		11.1813	0.03624	0.030777
11.1921	0.008572	0.005814		11.1896	0.03134	0.040588		11.1883	0.034126	0.033665		11.1879	0.034658	0.02934
11.1988	0.008357	0.005604		11.1962	0.029646	0.038643		11.195	0.032457	0.031964		11.1946	0.03316	0.027967
11.2054	0.008154	0.005408		11.2029	0.027998	0.036713		11.2017	0.03083	0.030314		11.2012	0.031722	0.026663
11.2121	0.007953	0.005232		11.2096	0.026415	0.034817		11.2083	0.029254	0.028715		11.2079	0.030319	0.025433
11.2188	0.007753	0.005088		11.2163	0.024929	0.032976		11.215	0.027735	0.027171		11.2146	0.028948	0.02428
11.2254	0.007554	0.004967		11.2229	0.023535	0.031213		11.2217	0.026273	0.025682		11.2212	0.02765	0.023225
11.2321	0.007351	0.004856		11.2296	0.022214	0.029538		11.2283	0.024868	0.024246		11.2279	0.026429	0.022257
11.2387	0.007148	0.004753		11.2363	0.020962	0.027938		11.235	0.023524	0.022867		11.2346	0.025272	0.021341
11.2454	0.006955	0.004659		11.2429	0.019786	0.026421		11.2417	0.022249	0.021547		11.2413	0.024158	0.020459
11.2521	0.006797	0.004566		11.2496	0.018681	0.024969		11.2483	0.021046	0.020295		11.2479	0.023108	0.019617
11.2587	0.006674	0.004468		11.2562	0.017625	0.023587		11.255	0.019913	0.019113		11.2546	0.022148	0.01883
11.2654	0.006563	0.004372		11.2629	0.016629	0.022274		11.2617	0.018841	0.017999		11.2613	0.021263	0.018087
11.2721	0.006454	0.00428		11.2696	0.015703	0.02104		11.2683	0.017825	0.016952		11.2679	0.02043	0.017378
11.2788	0.006339	0.0042		11.2762	0.014851	0.019872		11.275	0.016864	0.015972		11.2746	0.019649	0.016717
11.2854	0.006228	0.004134		11.2829	0.014061	0.01877		11.2817	0.015962	0.015056		11.2812	0.01894	0.016122
11.2921	0.006112	0.004068		11.2896	0.013326	0.017731		11.2883	0.015117	0.014191		11.2879	0.018281	0.015592
11.2988	0.005994	0.004		11.2963	0.012632	0.016746		11.295	0.014325	0.013375		11.2946	0.017653	0.015098
11.3054	0.005883	0.003933		11.3029	0.011971	0.015786		11.3017	0.013582	0.012602		11.3012	0.01706	0.014632
11.3121	0.005793	0.003881		11.3096	0.011335	0.01486		11.3083	0.012892	0.011879		11.3079	0.016525	0.014205
11.3187	0.005734	0.003826		11.3163	0.010731	0.013997		11.315	0.012259	0.011199		11.3146	0.016042	0.013814
11.3254	0.005687	0.003755		11.3229	0.010169	0.013191		11.3217	0.011674	0.010566		11.3212	0.015596	0.013454
11.3321	0.005628	0.003689		11.3296	0.009654	0.012439		11.3283	0.011122	0.009988		11.3279	0.015194	0.013128
11.3387	0.005552	0.003646		11.3362	0.00918	0.011737		11.335	0.010599	0.009463		11.3346	0.01485	0.012835
11.3454	0.005486	0.003605		11.3429	0.008753	0.011117		11.3417	0.010106	0.008981		11.3413	0.014538	0.012559
11.3521	0.005434	0.003552		11.3496	0.008367	0.010566		11.3483	0.009647	0.008523		11.3479	0.014223	0.012296
11.3588	0.005387	0.003493		11.3562	0.008023	0.010065		11.355	0.009223	0.008087		11.3546	0.013899	0.012059
11.3654	0.00534	0.003454		11.3629	0.007707	0.00959		11.3617	0.008829	0.007676		11.3613	0.013601	0.011844
11.3721	0.005309	0.003438		11.3696	0.007412	0.00914		11.3683	0.008468	0.007295		11.3679	0.013343	0.011646
11.3788	0.005283	0.003427		11.3763	0.007144	0.008711		11.375	0.008142	0.006942		11.3746	0.013135	0.011456
11.3854	0.005246	0.003408		11.3829	0.006904	0.008296		11.3817	0.007855	0.006628		11.3812	0.012953	0.011283
11.3921	0.005187	0.003385		11.3896	0.006683	0.007896		11.3883	0.007599	0.006355		11.3879	0.012788	0.011127
11.3987	0.005118	0.003379		11.3963	0.006477	0.007525		11.395	0.007358	0.006115		11.3946	0.012646	0.010976
11.4054	0.005052	0.003383		11.4029	0.006288	0.0072		11.4017	0.007129	0.005895		11.4012	0.01251	0.010834
11.4121	0.005	0.003381		11.4096	0.006121	0.006926		11.4083	0.006916	0.005689		11.4079	0.012348	0.010703
11.4187	0.004967	0.003369		11.4162	0.005978	0.006693		11.415	0.006723	0.005495		11.4146	0.012149	0.01058
11.4254	0.004955	0.003351		11.4229	0.005851	0.006492		11.4217	0.006541	0.00531		11.4213	0.01194	0.010457
11.4321	0.004953	0.003322		11.4296	0.00573	0.006319		11.4283	0.00636	0.005141		11.4279	0.011752	0.01034
11.4388	0.004955	0.003269		11.4362	0.005612	0.006155		11.435	0.006191	0.004989		11.4346	0.011579	0.010237
11.4454	0.004958	0.00321		11.4429	0.005497	0.005985		11.4417	0.00604	0.004847		11.4413	0.011414	0.010122
11.4521	0.00495	0.003162		11.4496	0.005391	0.005821		11.4483	0.005903	0.00471		11.4479	0.011252	0.009983
11.4588	0.004929	0.003134		11.4563	0.005306	0.005673		11.455	0.005771	0.004582		11.4546	0.011107	0.00984
11.4654	0.004906	0.003118		11.4629	0.005239	0.005541		11.4617	0.005648	0.004457		11.4612	0.010986	0.009718
11.4721	0.004894	0.003116		11.4696	0.00518	0.005421		11.4683	0.005547	0.004336		11.4679	0.010873	0.009617
11.4787	0.004896	0.003134		11.4763	0.005131	0.005327		11.475	0.00546	0.004221		11.4746	0.010752	0.009528
11.4854	0.004906	0.003155		11.4829	0.005077	0.005267		11.4817	0.005377	0.004119		11.4812	0.010618	0.009461
11.4921	0.004925	0.003166		11.4896	0.005026	0.005195		11.4883	0.005297	0.004023		11.4879	0.010506	0.009411
11.4987	0.004948	0.003171		11.4962	0.004972	0.0051		11.495	0.005221	0.00393		11.4946	0.01041	0.009358
11.5054	0.004958	0.003178		11.5029	0.004913	0.004996		11.5017	0.005149	0.003843		11.5013	0.010303	0.009285
11.5121	0.004958	0.003191		11.5096	0.004851	0.004908		11.5083	0.005079	0.00377		11.5079	0.010176	0.009187
11.5188	0.00495	0.003205		11.5162	0.004792	0.00482		11.515	0.005009	0.003707		11.5146	0.01006	0.009087
11.5254	0.004953	0.003226		11.5229	0.004775	0.004735		11.5217	0.004942	0.003643		11.5213	0.009973	0.008986
11.5321	0.00496	0.003251		11.5296	0.004792	0.004682		11.5283	0.004882	0.003584		11.5279	0.00989	0.008891
11.5388	0.004976	0.00328		11.5363	0.00481	0.004678		11.535	0.004826	0.003536		11.5346	0.009803	0.008816
11.5454	0.005007	0.003322		11.5429	0.004815	0.0047		11.5417	0.004775	0.003497		11.5412	0.00973	0.008771
11.5521	0.005043	0.003374		11.5496	0.004827	0.004716		11.5483	0.004735	0.003463		11.5479	0.009675	0.00876
11.5587	0.005073	0.003427		11.5563	0.004859	0.004726		11.555	0.004709	0.003433		11.5546	0.009635	0.008758
11.5654	0.005094	0.003461		11.5629	0.004869	0.004729		11.5617	0.004689	0.003408		11.5612	0.009597	0.008746
11.5721	0.005106	0.003479		11.5696	0.004846	0.004732		11.5683	0.004669	0.003388		11.5679	0.009566	0.008746
11.5787	0.005118	0.003493		11.5762	0.004817	0.004716		11.575	0.004654	0.003364		11.5746	0.009548	0.008752
11.5854	0.005135	0.003495		11.5829	0.00481	0.004688		11.5817	0.00464	0.00334		11.5813	0.009528	0.008735
11.5921	0.005168	0.003495		11.5896	0.004819	0.00465		11.5883	0.004625	0.00331		11.5879	0.009508	0.008682
11.5988	0.005213	0.003506		11.5962	0.004832	0.004606		11.595	0.004604	0.003279		11.5946	0.009487	0.008615
11.6054	0.005264	0.003527		11.6029	0.004844	0.004562		11.6017	0.004583	0.003249		11.6013	0.009482	0.008568
11.6121	0.005307	0.003557		11.6096	0.004866	0.004521		11.6083	0.004565	0.003226		11.6079	0.009467	0.008529
11.6188	0.005328	0.003584		11.6163	0.004888	0.00449		11.615	0.004551	0.003211		11.6146	0.009444	0.00849
11.6254	0.005345	0.003616		11.6229	0.004898	0.004471		11.6217	0.004536	0.003203		11.6212	0.009435	0.008462
11.6321	0.005364	0.003641		11.6296	0.004903	0.00449		11.6283	0.004514	0.003192		11.6279	0.009444	0.008465
11.6387	0.00539	0.003659		11.6363	0.004908	0.004552		11.635	0.004494	0.003178		11.6346	0.009456	0.008492
11.6454	0.00542	0.003687		11.6429	0.004913	0.004631		11.6417	0.004477	0.003159		11.6412	0.009444	0.008509
11.6521	0.005465	0.003716		11.6496	0.004923	0.004707		11.6483	0.004466	0.003143		11.6479	0.009421	0.008512
11.6587	0.005529	0.003748		11.6562	0.004947	0.004776		11.655	0.004465	0.003127		11.6546	0.009401	0.008509
11.6654	0.0056	0.003783		11.6629	0.004984	0.004836		11.6617	0.004474	0.003109		11.6613	0.009386	0.00852
11.6721	0.005666	0.003826		11.6696	0.005023	0.004874		11.6683	0.004494	0.003093		11.6679	0.009366	0.008557
11.6788	0.005725	0.003867		11.6762	0.005055	0.00488		11.675	0.004521	0.003082		11.6746	0.009352	0.00859
11.6854	0.005789	0.003908		11.6829	0.005085	0.004877		11.6817	0.004549	0.003074		11.6813	0.009366	0.008618
11.6921	0.005862	0.003942		11.6896	0.005129	0.004893		11.6883	0.00458	0.003068		11.6879	0.009404	0.008643
11.6988	0.005937	0.003968		11.6962	0.005185	0.004908		11.695	0.004602	0.003068		11.6946	0.009453	0.008679
11.7054	0.006001	0.003979		11.7029	0.005244	0.004924		11.7017	0.004624	0.003075		11.7012	0.009487	0.008716
11.7121	0.006048	0.003977		11.7096	0.005298	0.00493		11.7083	0.004647	0.00309		11.7079	0.009505	0.008735
11.7188	0.006088	0.003977		11.7163	0.00535	0.00494		11.715	0.004666	0.003105		11.7146	0.009528	0.00876
11.7254	0.006133	0.003979		11.7229	0.005399	0.004955		11.7217	0.004684	0.003117		11.7212	0.009566	0.008811
11.7321	0.006185	0.003997		11.7296	0.005445	0.004965		11.7283	0.004699	0.003127		11.7279	0.009603	0.008883
11.7387	0.006237	0.004032		11.7363	0.00549	0.004981		11.735	0.00472	0.003133		11.7346	0.009638	0.008958
11.7454	0.006294	0.00407		11.7429	0.005531	0.005025		11.7417	0.004748	0.003142		11.7413	0.009687	0.009028
11.7521	0.006362	0.004107		11.7496	0.005578	0.005081		11.7483	0.004779	0.00315		11.7479	0.009751	0.009098
11.7587	0.006438	0.004139		11.7562	0.00563	0.005135		11.755	0.004814	0.003163		11.7546	0.009811	0.009162
11.7654	0.006499	0.004166		11.7629	0.005691	0.005179		11.7617	0.00485	0.003178		11.7613	0.009861	0.009212
11.7721	0.006549	0.004178		11.7696	0.005747	0.005217		11.7683	0.00489	0.003199		11.7679	0.009921	0.009252
11.7788	0.006596	0.004182		11.7762	0.005792	0.005258		11.775	0.004936	0.003228		11.7746	0.010008	0.009291
11.7854	0.006638	0.004175		11.7829	0.005833	0.005292		11.7817	0.004981	0.003255		11.7812	0.010112	0.009335
11.7921	0.006671	0.004157		11.7896	0.005887	0.005343		11.7883	0.005025	0.003279		11.7879	0.010219	0.009374
11.7988	0.006686	0.00413		11.7963	0.005959	0.005418		11.795	0.005065	0.003306		11.7946	0.010338	0.009413
11.8054	0.00669	0.0041		11.8029	0.006037	0.005513		11.8017	0.00511	0.003342		11.8012	0.010456	0.009469
11.8121	0.006693	0.004077		11.8096	0.006103	0.00561		11.8083	0.005158	0.003376		11.8079	0.010563	0.009553
11.8187	0.006705	0.004054		11.8163	0.006167	0.005705		11.815	0.005205	0.003402		11.8146	0.010647	0.009645
11.8254	0.006716	0.004034		11.8229	0.006241	0.005802		11.8217	0.005254	0.003422		11.8212	0.010723	0.009734
11.8321	0.00674	0.004013		11.8296	0.006319	0.005872		11.8283	0.005307	0.003448		11.8279	0.010824	0.009829
11.8387	0.006785	0.00399		11.8362	0.006388	0.005919		11.835	0.005368	0.003476		11.8346	0.010945	0.009946
11.8454	0.006837	0.003968		11.8429	0.00645	0.00596		11.8417	0.005439	0.003508		11.8413	0.011067	0.010069
11.8521	0.006872	0.003938		11.8496	0.006531	0.006007		11.8483	0.005508	0.003541		11.8479	0.011177	0.010192
11.8588	0.006884	0.003911		11.8562	0.006629	0.006067		11.855	0.005572	0.003586		11.8546	0.01129	0.010323
11.8654	0.006879	0.003879		11.8629	0.006725	0.00613		11.8617	0.005629	0.003638		11.8613	0.011414	0.01046
11.8721	0.00686	0.003842		11.8696	0.006806	0.006205		11.8683	0.005686	0.003692		11.8679	0.011527	0.010599
11.8788	0.006823	0.003801		11.8763	0.006879	0.0063		11.875	0.005748	0.003734		11.8746	0.011628	0.010725
11.8854	0.006785	0.003758		11.8829	0.006963	0.006423		11.8817	0.005812	0.003763		11.8812	0.011735	0.010837
11.8921	0.006756	0.003716		11.8896	0.007044	0.006552		11.8883	0.005879	0.003789		11.8879	0.011871	0.01094
11.8987	0.00674	0.003675		11.8963	0.00712	0.006674		11.895	0.005951	0.003811		11.8946	0.012027	0.01104
11.9054	0.006719	0.00363		11.9029	0.007201	0.006797		11.9017	0.006027	0.003831		11.9012	0.012178	0.011138
11.9121	0.006681	0.003584		11.9096	0.007287	0.006901		11.9083	0.006103	0.003848		11.9079	0.012316	0.011216
11.9187	0.006624	0.003545		11.9162	0.007375	0.006977		11.915	0.006173	0.003873		11.9146	0.012438	0.011292
11.9254	0.006551	0.003497		11.9229	0.007464	0.007027		11.9217	0.006243	0.003907		11.9213	0.012554	0.011364
11.9321	0.006459	0.003424		11.9296	0.007552	0.007074		11.9283	0.006308	0.003938		11.9279	0.012661	0.011451
11.9388	0.006353	0.003328		11.9362	0.007645	0.007125		11.935	0.006371	0.003963		11.9346	0.012753	0.01154
11.9454	0.006239	0.003239		11.9429	0.007743	0.007166		11.9417	0.006431	0.003981		11.9413	0.012854	0.011643
11.9521	0.006124	0.003175		11.9496	0.007837	0.007222		11.9483	0.006492	0.004		11.9479	0.01297	0.011752
11.9588	0.006015	0.003123		11.9563	0.00793	0.007298		11.955	0.006553	0.004024		11.9546	0.013106	0.01185
11.9654	0.0059	0.003075		11.9629	0.008031	0.007392		11.9617	0.006597	0.004047		11.9612	0.013242	0.011925
11.9721	0.005777	0.003032		11.9696	0.008124	0.007484		11.9683	0.006631	0.004075		11.9679	0.013369	0.011981
11.9787	0.005659	0.002988		11.9763	0.0082	0.007578		11.975	0.006663	0.00411		11.9746	0.01347	0.012023
11.9854	0.00555	0.002927		11.9829	0.008249	0.007698		11.9817	0.006699	0.004148		11.9812	0.013543	0.012045
11.9921	0.005434	0.002844		11.9896	0.008293	0.007842		11.9883	0.006731	0.004179		11.9879	0.013598	0.012067
11.9987	0.005309	0.002758		11.9962	0.00834	0.007994		11.995	0.006753	0.004207		11.9946	0.013638	0.012095
12.0054	0.005182	0.002675		12.0029	0.008379	0.008123		12.0017	0.006777	0.004231		12.0013	0.013679	0.012137
12.0121	0.005059	0.002598		12.0096	0.008409	0.00822		12.0083	0.006806	0.00425		12.0079	0.013713	0.012182
12.0188	0.004934	0.002541		12.0162	0.008424	0.008302		12.015	0.006833	0.004256		12.0146	0.013745	0.012221
12.0254	0.004814	0.002516		12.0229	0.008443	0.008365		12.0217	0.00685	0.00425		12.0213	0.013768	0.012252
12.0321	0.004696	0.002504		12.0296	0.008465	0.008409		12.0283	0.006857	0.00424		12.0279	0.013774	0.012271
12.0388	0.004573	0.002486		12.0363	0.008485	0.008438		12.035	0.006857	0.004227		12.0346	0.013766	0.012263
12.0454	0.004457	0.002468		12.0429	0.008497	0.008475		12.0417	0.006852	0.004212		12.0412	0.013751	0.012221
12.0521	0.004341	0.002456		12.0496	0.008512	0.008519		12.0483	0.006842	0.004194		12.0479	0.013731	0.012148
12.0587	0.004228	0.002445		12.0563	0.008536	0.008551		12.055	0.006824	0.004188		12.0546	0.013705	0.01207
12.0654	0.004105	0.002411		12.0629	0.008559	0.00857		12.0617	0.006793	0.004191		12.0612	0.013673	0.011989
12.0721	0.00399	0.002351		12.0696	0.008563	0.008579		12.0683	0.00676	0.004198		12.0679	0.013624	0.011908
12.0787	0.003891	0.002297		12.0762	0.008546	0.008579		12.075	0.006728	0.0042		12.0746	0.013549	0.011827
12.0854	0.003796	0.002269		12.0829	0.008519	0.008576		12.0817	0.006705	0.004191		12.0813	0.013447	0.011744
12.0921	0.003704	0.002262		12.0896	0.008487	0.008576		12.0883	0.006681	0.004177		12.0879	0.013355	0.011654
12.0988	0.003619	0.002258		12.0962	0.008438	0.008592		12.095	0.00665	0.004154		12.0946	0.013265	0.011557
12.1054	0.003536	0.002246		12.1029	0.008367	0.008611		12.1017	0.006612	0.004123		12.1013	0.013178	0.011453
12.1121	0.003451	0.002246		12.1096	0.008293	0.00862		12.1083	0.006564	0.004083		12.1079	0.013089	0.011336
12.1188	0.003366	0.002249		12.1163	0.008215	0.008614		12.115	0.006505	0.004042		12.1146	0.012982	0.011208
12.1254	0.003277	0.002239		12.1229	0.008119	0.008595		12.1217	0.006431	0.004005		12.1212	0.012854	0.011079
12.1321	0.003192	0.002228		12.1296	0.008011	0.008576		12.1283	0.006345	0.003969		12.1279	0.012684	0.010948
12.1387	0.0031	0.00223		12.1363	0.00791	0.008541		12.135	0.006258	0.00393		12.1346	0.012484	0.010806
12.1454	0.00301	0.002255		12.1429	0.007829	0.008485		12.1417	0.006176	0.003887		12.1412	0.012273	0.010644
12.1521	0.002927	0.00229		12.1496	0.007741	0.008403		12.1483	0.006102	0.003848		12.1479	0.01207	0.010477
12.1587	0.002857	0.002331		12.1562	0.00764	0.008308		12.155	0.00603	0.003805		12.1546	0.011885	0.010315
12.1654	0.002797	0.002365		12.1629	0.00754	0.008208		12.1617	0.005952	0.003759		12.1613	0.0117	0.010159
12.1721	0.002743	0.002388		12.1696	0.007437	0.008097		12.1683	0.005869	0.003713		12.1679	0.011509	0.010019
12.1788	0.002691	0.00239		12.1762	0.007319	0.007981		12.175	0.005781	0.003666		12.1746	0.011316	0.009882
12.1854	0.002637	0.002388		12.1829	0.007189	0.007877		12.1817	0.005687	0.003618		12.1813	0.011113	0.009743
12.1921	0.002576	0.002386		12.1896	0.007068	0.007798		12.1883	0.005586	0.003566		12.1879	0.010896	0.009589
12.1988	0.002519	0.002386		12.1962	0.006965	0.007742		12.195	0.005476	0.003515		12.1946	0.010673	0.009433
12.2054	0.002469	0.002399		12.2029	0.006872	0.007695		12.2017	0.005365	0.00346		12.2012	0.010454	0.009279
12.2121	0.002429	0.002434		12.2096	0.006771	0.007644		12.2083	0.005262	0.003404		12.2079	0.010245	0.009109
12.2188	0.002396	0.002491		12.2163	0.006661	0.007594		12.215	0.005166	0.003346		12.2146	0.010037	0.008925
12.2254	0.002375	0.002545		12.2229	0.006545	0.007525		12.2217	0.005076	0.003293		12.2212	0.009811	0.008744
12.2321	0.002365	0.00258		12.2296	0.00642	0.007417		12.2283	0.004988	0.00325		12.2279	0.009592	0.008587
12.2387	0.002347	0.002593		12.2363	0.006288	0.007269		12.235	0.004909	0.00321		12.2346	0.00938	0.008439
12.2454	0.002309	0.002584		12.2429	0.006162	0.00709		12.2417	0.004835	0.003172		12.2413	0.009172	0.00828
12.2521	0.002266	0.002557		12.2496	0.006049	0.00692		12.2483	0.004761	0.00313		12.2479	0.008958	0.008127
12.2587	0.002233	0.002525		12.2562	0.005941	0.006766		12.255	0.004684	0.003087		12.2546	0.008747	0.007984
12.2654	0.002214	0.002495		12.2629	0.005828	0.006637		12.2617	0.004605	0.003042		12.2613	0.00855	0.007851
12.2721	0.002188	0.002472		12.2696	0.005703	0.00653		12.2683	0.004529	0.002997		12.2679	0.00838	0.007708
12.2788	0.00216	0.002445		12.2762	0.005573	0.006432		12.275	0.004457	0.00296		12.2746	0.008221	0.007569
12.2854	0.002136	0.002418		12.2829	0.005443	0.006344		12.2817	0.004388	0.002928		12.2812	0.008067	0.007449
12.2921	0.002113	0.002383		12.2896	0.005308	0.00624		12.2883	0.004323	0.002909		12.2879	0.007908	0.007345
12.2988	0.00208	0.002344		12.2963	0.005188	0.006123		12.295	0.004264	0.002901		12.2946	0.007752	0.007242
12.3054	0.002023	0.002308		12.3029	0.005094	0.005976		12.3017	0.004211	0.002896		12.3012	0.007581	0.007147
12.3121	0.001964	0.002283		12.3096	0.005026	0.005828		12.3083	0.004162	0.002889		12.3079	0.00739	0.007077
12.3187	0.001907	0.002271		12.3163	0.004959	0.005692		12.315	0.004119	0.002877		12.3146	0.007188	0.007016
12.3254	0.001851	0.002271		12.3229	0.004883	0.005563		12.3217	0.004083	0.002867		12.3212	0.00698	0.006944
12.3321	0.001789	0.002262		12.3296	0.00481	0.005447		12.3283	0.004049	0.002865		12.3279	0.006789	0.006851
12.3387	0.00174	0.002237		12.3362	0.004733	0.005333		12.335	0.004016	0.002872		12.3346	0.006627	0.006773
12.3454	0.0017	0.002201		12.3429	0.004665	0.00521		12.3417	0.003992	0.002885		12.3413	0.006499	0.006709
12.3521	0.001681	0.002162		12.3496	0.004601	0.005078		12.3483	0.003982	0.002903		12.3479	0.006381	0.006645
12.3588	0.001678	0.002125		12.3562	0.004554	0.004955		12.355	0.003984	0.002925		12.3546	0.006265	0.006572
12.3654	0.001683	0.002091		12.3629	0.00452	0.004864		12.3617	0.00399	0.00294		12.3613	0.006164	0.0065
12.3721	0.001671	0.00205		12.3696	0.004488	0.004789		12.3683	0.004	0.00295		12.3679	0.006083	0.006441
12.3788	0.001641	0.002004		12.3763	0.004466	0.004726		12.375	0.004016	0.002957		12.3746	0.006011	0.006383
12.3854	0.001596	0.001945		12.3829	0.004434	0.004688		12.3817	0.004034	0.002973		12.3812	0.005927	0.006316
12.3921	0.001534	0.001877		12.3896	0.00439	0.004682		12.3883	0.004053	0.002996		12.3879	0.005849	0.006249
12.3987	0.001459	0.00181		12.3963	0.004338	0.004675		12.395	0.004072	0.003024		12.3946	0.005782	0.006193
12.4054	0.001383	0.001742		12.4029	0.004289	0.004644		12.4017	0.004089	0.003065		12.4012	0.005739	0.006148
12.4121	0.001334	0.001687		12.4096	0.00425	0.0046		12.4083	0.004106	0.003117		12.4079	0.005707	0.006109
12.4187	0.001303	0.001635		12.4162	0.004215	0.004565		12.415	0.004123	0.003172		12.4146	0.005675	0.006059
12.4254	0.001282	0.001582		12.4229	0.004203	0.004524		12.4217	0.004144	0.003217		12.4213	0.005649	0.006011
12.4321	0.00127	0.001523		12.4296	0.004198	0.004477		12.4283	0.004173	0.003256		12.4279	0.005623	0.00597
12.4388	0.001261	0.00145		12.4362	0.004188	0.004427		12.435	0.004204	0.003288		12.4346	0.005606	0.00593
12.4454	0.00123	0.001367		12.4429	0.004174	0.004392		12.4417	0.004239	0.003322		12.4413	0.005574	0.005897
12.4521	0.001171	0.001283		12.4496	0.004157	0.004357		12.4483	0.004278	0.003351		12.4479	0.005513	0.005875
12.4588	0.001095	0.001212		12.4563	0.004125	0.004307		12.455	0.004323	0.003375		12.4546	0.005438	0.005863
12.4654	0.00101	0.001144		12.4629	0.004078	0.004269		12.4617	0.00437	0.003396		12.4612	0.005363	0.005852
12.4721	0.000928	0.001084		12.4696	0.004026	0.004263		12.4683	0.00441	0.003422		12.4679	0.005299	0.005816
12.4787	0.000848	0.001039		12.4763	0.003992	0.004279		12.475	0.004444	0.003454		12.4746	0.005238	0.005757
12.4854	0.000788	0.001018		12.4829	0.003965	0.004288		12.4817	0.004478	0.003486		12.4812	0.005186	0.005685
12.4921	0.000746	0.001004		12.4896	0.00394	0.004285		12.4883	0.004513	0.003523		12.4879	0.005126	0.005612
12.4987	0.000696	0.000977		12.4962	0.003923	0.004263		12.495	0.004541	0.00356		12.4946	0.00505	0.005545
12.5054	0.000635	0.000952		12.5029	0.003916	0.004212		12.5017	0.004561	0.003596		12.5013	0.004966	0.005478
12.5121	0.000569	0.000922		12.5096	0.003909	0.004153		12.5083	0.004573	0.003631		12.5079	0.00488	0.005431
12.5188	0.000512	0.000886		12.5162	0.003886	0.004093		12.515	0.004583	0.003662		12.5146	0.004787	0.0054
12.5254	0.000463	0.000831		12.5229	0.003855	0.004039		12.5217	0.00459	0.003685		12.5213	0.004683	0.00537
12.5321	0.000432	0.000767		12.5296	0.003808	0.003979		12.5283	0.004592	0.003692		12.5279	0.004605	0.005311
12.5388	0.000418	0.000701		12.5363	0.003751	0.003929		12.535	0.004588	0.003686		12.5346	0.00457	0.005219
12.5454	0.000413	0.000637		12.5429	0.003683	0.003888		12.5417	0.00458	0.003678		12.5412	0.004556	0.005121
12.5521	0.000404	0.000589		12.5496	0.003609	0.003841		12.5483	0.00457	0.003661		12.5479	0.00453	0.005023
12.5587	0.000375	0.000566		12.5563	0.003538	0.003794		12.555	0.004556	0.003636		12.5546	0.004469	0.00492
12.5654	0.000321	0.000559		12.5629	0.003454	0.00374		12.5617	0.004534	0.003605		12.5612	0.004405	0.004809
12.5721	0.000246	0.000564		12.5696	0.003371	0.003687		12.5683	0.004499	0.003571		12.5679	0.004327	0.004708
12.5787	0.00017	0.000575		12.5762	0.003287	0.003636		12.575	0.004456	0.003536		12.5746	0.004232	0.004622
12.5854	0.000116	0.000591		12.5829	0.003221	0.003599		12.5817	0.004403	0.003493		12.5813	0.004122	0.004521
12.5921	8.03e-05	0.000591		12.5896	0.003157	0.00357		12.5883	0.00434	0.003444		12.5879	0.004009	0.004401
12.5988	6.37e-05	0.000559		12.5962	0.003093	0.003536		12.595	0.004272	0.00339		12.5946	0.003905	0.004281
12.6054	6.85e-05	0.000502		12.6029	0.003037	0.003479		12.6017	0.004208	0.003339		12.6013	0.003801	0.004172
12.6121	8.26e-05	0.000441		12.6096	0.002978	0.003425		12.6083	0.00415	0.003292		12.6079	0.003688	0.004066
12.6188	9.44e-05	0.00039		12.6163	0.002914	0.003356		12.615	0.00409	0.003245		12.6146	0.003572	0.003963
12.6254	8.5e-05	0.000361		12.6229	0.002833	0.003274		12.6217	0.004024	0.003201		12.6212	0.003459	0.003868
12.6321	5.9e-05	0.000347		12.6296	0.002742	0.003164		12.6283	0.003949	0.003155		12.6279	0.003347	0.003776
12.6387	2.6e-05	0.000349		12.6363	0.002649	0.003041		12.635	0.003865	0.003101		12.6346	0.00324	0.003689
12.6454	-1.2e-05	0.00037		12.6429	0.002556	0.002928		12.6417	0.003771	0.003034		12.6412	0.003141	0.003597
12.6521	-5.2e-05	0.000393		12.6496	0.002472	0.002827		12.6483	0.003671	0.002958		12.6479	0.003031	0.003494
12.6587	-8.5e-05	0.000397		12.6562	0.002389	0.002745		12.655	0.003577	0.002882		12.6546	0.00291	0.00338
12.6654	-0.0001	0.000379		12.6629	0.00231	0.002663		12.6617	0.003494	0.002806		12.6613	0.002797	0.003268
12.6721	-9.9e-05	0.000356		12.6696	0.002232	0.002582		12.6683	0.003415	0.002732		12.6679	0.002702	0.003168
12.6788	-9.2e-05	0.000342		12.6762	0.002161	0.0025		12.675	0.003333	0.002659		12.6746	0.002606	0.003067
12.6854	-8e-05	0.000331		12.6829	0.002092	0.002427		12.6817	0.003249	0.002588		12.6813	0.002514	0.002972
12.6921	-6.1e-05	0.000324		12.6896	0.002008	0.002346		12.6883	0.003165	0.002513		12.6879	0.002441	0.002897
12.6988	-4.7e-05	0.000326		12.6962	0.001917	0.002251		12.695	0.003072	0.002437		12.6946	0.002395	0.00283
12.7054	-4.7e-05	0.000331		12.7029	0.001834	0.002147		12.7017	0.002965	0.00236		12.7012	0.002337	0.002757
12.7121	-6.1e-05	0.000333		12.7096	0.001765	0.002053		12.7083	0.002854	0.002284		12.7079	0.002253	0.002674
12.7188	-6.8e-05	0.000331		12.7163	0.001699	0.001968		12.715	0.00275	0.002214		12.7146	0.002164	0.002581
12.7254	-5.9e-05	0.000326		12.7229	0.001625	0.00187		12.7217	0.002656	0.00215		12.7212	0.002088	0.002487
12.7321	-4.7e-05	0.000324		12.7296	0.001547	0.001776		12.7283	0.002563	0.002089		12.7279	0.002005	0.002381
12.7387	-5e-05	0.000336		12.7363	0.001471	0.00171		12.735	0.002469	0.002022		12.7346	0.001906	0.002275
12.7454	-5.4e-05	0.000374		12.7429	0.001397	0.001662		12.7417	0.002377	0.001946		12.7413	0.001811	0.002182
12.7521	-5.7e-05	0.000425		12.7496	0.001316	0.001599		12.7483	0.002285	0.001866		12.7479	0.001738	0.002101
12.7587	-6.4e-05	0.000454		12.7562	0.001225	0.001495		12.755	0.002188	0.001784		12.7546	0.001681	0.002021
12.7654	-8.5e-05	0.00045		12.7629	0.001142	0.001379		12.7617	0.002086	0.001708		12.7613	0.001628	0.001954
12.7721	-0.00011	0.000443		12.7696	0.001088	0.001285		12.7683	0.001985	0.001632		12.7679	0.001565	0.001912
12.7788	-0.00011	0.000457		12.7762	0.001048	0.001206		12.775	0.001893	0.001559		12.7746	0.001507	0.001884
12.7854	-0.00012	0.000484		12.7829	0.000999	0.001127		12.7817	0.001812	0.001491		12.7812	0.001449	0.00185
12.7921	-0.00012	0.000509		12.7896	0.00093	0.001055		12.7883	0.001737	0.001431		12.7879	0.001403	0.001811
12.7988	-0.00013	0.000525		12.7963	0.000862	0.001001		12.795	0.00167	0.001378		12.7946	0.001362	0.001778
12.8054	-0.00011	0.000543		12.8029	0.000803	0.000957		12.8017	0.001602	0.001322		12.8012	0.001319	0.001739
12.8121	-9.4e-05	0.000555		12.8096	0.000744	0.000897		12.8083	0.001527	0.001269		12.8079	0.001273	0.001672
12.8187	-7.3e-05	0.000552		12.8163	0.000683	0.000822		12.815	0.001448	0.001221		12.8146	0.001226	0.001594
12.8254	-3.5e-05	0.00053		12.8229	0.000636	0.000746		12.8217	0.001375	0.001179		12.8212	0.001177	0.001535
12.8321	2.36e-06	0.000507		12.8296	0.000614	0.000667		12.8283	0.001309	0.001143		12.8279	0.001119	0.001496
12.8387	1.89e-05	0.000507		12.8362	0.000602	0.000598		12.835	0.00124	0.001106		12.8346	0.00105	0.001471
12.8454	2.36e-05	0.000532		12.8429	0.000577	0.000542		12.8417	0.001173	0.001068		12.8413	0.000986	0.001451
12.8521	1.89e-05	0.000559		12.8496	0.000543	0.000507		12.8483	0.001121	0.001034		12.8479	0.000949	0.001446
12.8588	7.08e-06	0.000568		12.8562	0.000513	0.000469		12.855	0.001081	0.001005		12.8546	0.000928	0.00144
12.8654	-1.2e-05	0.000575		12.8629	0.000491	0.000428		12.8617	0.00104	0.000979		12.8613	0.000911	0.001421
12.8721	-1.9e-05	0.000591		12.8696	0.000466	0.000403		12.8683	0.000995	0.000944		12.8679	0.000885	0.001404
12.8788	-2.4e-06	0.000612		12.8763	0.000439	0.00039		12.875	0.000955	0.000907		12.8746	0.00085	0.001398
12.8854	1.65e-05	0.000632		12.8829	0.000432	0.000378		12.8817	0.000927	0.000874		12.8812	0.000807	0.00139
12.8921	4.01e-05	0.000653		12.8896	0.000435	0.00034		12.8883	0.000898	0.000853		12.8879	0.000761	0.001381
12.8987	6.61e-05	0.000683		12.8963	0.000449	0.000302		12.895	0.000868	0.000833		12.8946	0.00072	0.00137
12.9054	9.68e-05	0.000715		12.9029	0.000466	0.000283		12.9017	0.000839	0.000812		12.9012	0.000691	0.001362
12.9121	0.00012	0.000744		12.9096	0.000493	0.00028		12.9083	0.000817	0.000789		12.9079	0.000674	0.001356
12.9187	0.000113	0.000781		12.9162	0.00053	0.000271		12.915	0.000799	0.000769		12.9146	0.000671	0.001342
12.9254	9.92e-05	0.000822		12.9229	0.000552	0.000252		12.9217	0.000781	0.000754		12.9213	0.000688	0.001345
12.9321	7.55e-05	0.000867		12.9296	0.00056	0.00023		12.9283	0.000761	0.000743		12.9279	0.000714	0.001362
12.9388	7.08e-05	0.000897		12.9362	0.000528	0.000208		12.935	0.00074	0.000733		12.9346	0.00074	0.001393
12.9454	8.03e-05	0.000913		12.9429	0.000466	0.000179		12.9417	0.000714	0.000723		12.9413	0.000755	0.001423
12.9521	0.000104	0.00092		12.9496	0.0004	0.000148		12.9483	0.000689	0.000722		12.9479	0.000775	0.001448
12.9588	0.000149	0.000925		12.9563	0.000349	0.000129		12.955	0.000667	0.000735		12.9546	0.000795	0.001471
12.9654	0.000191	0.000931		12.9629	0.000327	0.000135		12.9617	0.000649	0.000748		12.9612	0.000807	0.001496
12.9721	0.00022	0.000938		12.9696	0.000322	0.000151		12.9683	0.000635	0.000753		12.9679	0.00081	0.001527
12.9787	0.000238	0.000959		12.9763	0.000331	0.000157		12.975	0.000628	0.000751		12.9746	0.000827	0.001568
12.9854	0.000253	0.000988		12.9829	0.000356	0.000145		12.9817	0.000632	0.000748		12.9812	0.000856	0.001621
12.9921	0.00026	0.001023		12.9896	0.00039	0.000126		12.9883	0.000639	0.000749		12.9879	0.000879	0.001672
12.9987	0.000255	0.001059		12.9962	0.000422	0.000104		12.995	0.000649	0.000752		12.9946	0.000888	0.001716
13.0054	0.00025	0.001091		13.0029	0.000447	6.93e-05		13.0017	0.000658	0.000754		13.0013	0.000894	0.001744
13.0121	0.000267	0.001119		13.0096	0.000466	3.46e-05		13.0083	0.000663	0.00076		13.0079	0.000905	0.001761
13.0188	0.000295	0.001137		13.0162	0.000481	1.26e-05		13.015	0.000664	0.000775		13.0146	0.000914	0.001781
13.0254	0.000321	0.00116		13.0229	0.000493	1.26e-05		13.0217	0.000667	0.0008		13.0213	0.000908	0.001797
13.0321	0.000349	0.001185		13.0296	0.000493	2.2e-05		13.0283	0.000676	0.000829		13.0279	0.0009	0.001817
13.0388	0.000382	0.001208		13.0363	0.000489	2.2e-05		13.035	0.000681	0.00085		13.0346	0.000902	0.001842
13.0454	0.000427	0.001224		13.0429	0.000471	1.57e-05		13.0417	0.000681	0.000867		13.0412	0.000914	0.001887
13.0521	0.000453	0.001226		13.0496	0.000459	2.2e-05		13.0483	0.000676	0.000884		13.0479	0.00092	0.00194
13.0587	0.000465	0.001228		13.0563	0.000457	3.78e-05		13.055	0.000672	0.000901		13.0546	0.00092	0.001987
13.0654	0.000456	0.001226		13.0629	0.000471	4.72e-05		13.0617	0.000665	0.000914		13.0612	0.000928	0.002021
13.0721	0.000449	0.001219		13.0696	0.000501	4.41e-05		13.0683	0.000658	0.000921		13.0679	0.000955	0.00204
13.0787	0.00046	0.001214		13.0762	0.000528	4.09e-05		13.075	0.000651	0.000926		13.0746	0.000998	0.002054
13.0854	0.000493	0.001228		13.0829	0.00055	5.35e-05		13.0817	0.000646	0.000928		13.0813	0.001044	0.002054
13.0921	0.000536	0.001269		13.0896	0.000557	7.24e-05		13.0883	0.000646	0.000925		13.0879	0.001088	0.002037
13.0988	0.000588	0.001322		13.0962	0.000577	8.5e-05		13.095	0.000656	0.000921		13.0946	0.001128	0.002021
13.1054	0.000647	0.00137		13.1029	0.000619	9.76e-05		13.1017	0.000672	0.000921		13.1013	0.001166	0.002018
13.1121	0.000699	0.001404		13.1096	0.00066	0.00012		13.1083	0.000686	0.000932		13.1079	0.001177	0.002026
13.1188	0.000734	0.001415		13.1163	0.00069	0.000167		13.115	0.000699	0.000947		13.1146	0.001163	0.002032
13.1254	0.000753	0.001409		13.1229	0.000727	0.00023		13.1217	0.000717	0.000968		13.1212	0.001137	0.002051
13.1321	0.000767	0.001393		13.1296	0.000781	0.000296		13.1283	0.000741	0.000993		13.1279	0.001114	0.002096
13.1387	0.000765	0.001381		13.1363	0.000827	0.000349		13.135	0.000759	0.001019		13.1346	0.001093	0.002146
13.1454	0.000748	0.001379		13.1429	0.000849	0.0004		13.1417	0.000769	0.001038		13.1412	0.001088	0.002199
13.1521	0.000732	0.00139		13.1496	0.000864	0.000457		13.1483	0.000779	0.001048		13.1479	0.001108	0.002241
13.1587	0.000722	0.001409		13.1562	0.000896	0.000504		13.155	0.000794	0.001056		13.1546	0.001143	0.00228
13.1654	0.000722	0.00142		13.1629	0.000955	0.000545		13.1617	0.000811	0.001068		13.1613	0.001166	0.002294
13.1721	0.000727	0.001418		13.1696	0.001029	0.000586		13.1683	0.000826	0.00108		13.1679	0.001174	0.002269
13.1788	0.000751	0.001404		13.1762	0.001102	0.000636		13.175	0.000842	0.001091		13.1746	0.001174	0.002221
13.1854	0.000784	0.001397		13.1829	0.001171	0.000689		13.1817	0.000864	0.001103		13.1813	0.001166	0.002177
13.1921	0.000807	0.001399		13.1896	0.001232	0.000737		13.1883	0.000887	0.001121		13.1879	0.001154	0.002141
13.1988	0.000817	0.001402		13.1962	0.001279	0.000774		13.195	0.000906	0.001138		13.1946	0.001145	0.002104
13.2054	0.000812	0.001409		13.2029	0.001316	0.000809		13.2017	0.000922	0.001151		13.2012	0.001151	0.002079
13.2121	0.0008	0.001409		13.2096	0.001348	0.000831		13.2083	0.000942	0.001172		13.2079	0.001148	0.00206
13.2188	0.000784	0.001402		13.2163	0.001387	0.000863		13.215	0.000968	0.001199		13.2146	0.001131	0.002043
13.2254	0.000774	0.001379		13.2229	0.001441	0.0009		13.2217	0.000992	0.001233		13.2212	0.001111	0.002001
13.2321	0.00077	0.001351		13.2296	0.001512	0.000954		13.2283	0.001015	0.001265		13.2279	0.00109	0.001942
13.2387	0.00076	0.001319		13.2363	0.001596	0.001011		13.235	0.001041	0.0013		13.2346	0.001067	0.001898
13.2454	0.000737	0.001274		13.2429	0.001689	0.001061		13.2417	0.001078	0.001331		13.2413	0.001041	0.001867
13.2521	0.000701	0.001226		13.2496	0.001797	0.001111		13.2483	0.001116	0.001351		13.2479	0.001044	0.001845
13.2587	0.000675	0.001185		13.2562	0.00191	0.001155		13.255	0.00115	0.001365		13.2546	0.001064	0.001831
13.2654	0.000659	0.001139		13.2629	0.002021	0.0012		13.2617	0.001183	0.00138		13.2613	0.001064	0.001842
13.2721	0.000644	0.001078		13.2696	0.002116	0.001247		13.2683	0.001223	0.001405		13.2679	0.001041	0.001867
13.2788	0.000628	0.001011		13.2762	0.002207	0.001313		13.275	0.001267	0.001434		13.2746	0.001012	0.001889
13.2854	0.000614	0.000963		13.2829	0.002278	0.001385		13.2817	0.001305	0.001469		13.2812	0.000998	0.001903
13.2921	0.000609	0.000925		13.2896	0.002325	0.001464		13.2883	0.001332	0.001505		13.2879	0.00096	0.001914
13.2988	0.000604	0.000883		13.2963	0.002362	0.001552		13.295	0.001358	0.001537		13.2946	0.000911	0.001909
13.3054	0.0006	0.000838		13.3029	0.002401	0.00165		13.3017	0.001378	0.001555		13.3012	0.000871	0.001884
13.3121	0.00059	0.000799		13.3096	0.002453	0.001735		13.3083	0.001394	0.00156		13.3079	0.000845	0.001839
13.3187	0.000585	0.000765		13.3163	0.002509	0.001791		13.315	0.001407	0.001559		13.3146	0.000819	0.001789
[truncated: 4,752 more rows]
