# Supplementary material for: Chlorophyll to zeaxanthin energy transfer in nonphotochemical quenching: An exciton annihilation-free transient absorption study
Source: Proc Natl Acad Sci U S A. 2024 Oct 8;121(42):e2411620121. doi: 10.1073/pnas.2411620121 (PMC11494355; doi:10.1073/pnas.2411620121)
Supplement: Supplementary file 3 — Dataset S02 (XLSX) [file pnas.2411620121.sd02.xlsx]

## Sheet: Dataset S02
Snapshot FL lifetime Fig2	Time	WT TCSPC	NPQtau	tau error	NPQ error	Time	npq4 TCSPC	NPQtau	tau error	NPQ error	Time	lut2 TCSPC	NPQtau	tau error	NPQ error	Time	npq1 TCSPC	NPQtau	tau error	NPQ error
For Fig 2	-1	1.19745	-0.0287588	0.0246395	0.00736984	-1	1.08119	-0.0126111	0.0155216	0.00570316	-1	1.09262	-0.00378319	0.0238269	0.00362634	-1	1.22624	0.000452215	0.0337387	0.00172655
	-0.5	1.14905	0.0119752	0.0214876	0.00401857	-0.5	1.06936	-0.00188057	0.0077039	0.00137487	-0.5	1.08675	0.00172023	0.0250728	0.00339037	-0.5	1.24163	-0.0119179	0.0345205	0.00140812
	-0.166667	1.14153	0.018416	0.0155976	0.00539494	-0.166667	1.05157	0.0149896	0.00425347	0.00460493	-0.166667	1.08636	0.00226222	0.0269179	0.00439685	-0.166667	1.21321	0.0118086	0.0391069	0.00326456
	0.0833333	1.17429	-0.0079001	0.0416466	0.0194859	0.0833333	1.09605	-0.0260047	0.015685	0.00558136	0.0833333	1.09883	-0.00888711	0.0279671	0.00979418	0.0833333	1.2078	0.0167892	0.0422195	0.00621871
	0.166667	1.14173	0.0331581	0.067487	0.0383767	0.166667	1.09564	-0.0235716	0.0420009	0.0290709	0.166667	1.07888	0.00908017	0.0230674	0.0105538	0.166667	1.15419	0.0624463	0.0260032	0.00730407
	0.333333	1.08844	0.0726104	0.0486138	0.0346267	0.333333	1.12686	-0.0514463	0.0352288	0.0215259	0.333333	1.06218	0.0254549	0.0232592	0.0190824	0.333333	1.14381	0.0729996	0.0353719	0.00197969
	0.666667	1.0549	0.105516	0.0353571	0.0372642	0.666667	1.08911	-0.0198181	0.0150312	0.00511762	0.666667	0.978492	0.115186	0.0332788	0.0266761	0.666667	1.10315	0.114183	0.0433767	0.0120376
	1.16667	0.99023	0.176925	0.0254534	0.0406081	1.16667	1.07656	-0.00843267	0.0134818	0.00390922	1.16667	0.930028	0.175008	0.0369122	0.0351311	1.16667	0.978731	0.253512	0.0273524	0.001598
	1.66667	0.919607	0.264355	0.0106982	0.0163404	1.66667	1.04179	0.0249002	0.0185696	0.00947638	1.66667	0.863226	0.270539	0.0430571	0.0541723	1.66667	0.946513	0.297002	0.0309826	0.00486968
	2.16667	0.917926	0.268336	0.0130904	0.0400762	2.16667	1.0232	0.043156	0.00113675	0.00779304	2.16667	0.799911	0.36906	0.0372843	0.0508951	2.16667	0.843923	0.452714	0.0141935	0.0184131
	2.66667	0.869856	0.34456	0.0360421	0.0670278	2.66667	0.993043	0.0748369	0.000870509	0.0082816	2.66667	0.761425	0.439462	0.0360592	0.0603849	2.66667	0.834519	0.469175	0.0159358	0.0152421
	3.16667	0.83774	0.391872	0.0235082	0.0521765	3.16667	0.988011	0.0803061	0.00724502	0.00134897	3.16667	0.740638	0.485853	0.044581	0.0728808	3.16667	0.791058	0.549786	0.012929	0.020383
	3.66667	0.816162	0.436856	0.0420408	0.0824826	3.66667	0.953663	0.119997	0.0221367	0.016393	3.66667	0.706972	0.556181	0.0416298	0.0772866	3.66667	0.786644	0.558518	0.0138138	0.0185888
	4.16667	0.754781	0.54798	0.0298954	0.067902	4.16667	0.949583	0.124549	0.0188534	0.0126812	4.16667	0.688852	0.599691	0.0437427	0.0834231	4.16667	0.75646	0.620773	0.00792865	0.0307793
	4.66667	0.742997	0.571011	0.0260118	0.0636205	4.66667	0.928911	0.149267	0.0136739	0.00705701	4.66667	0.670994	0.647583	0.0466926	0.0981494	4.66667	0.745344	0.644831	0.010114	0.0261995
	5.16667	0.726802	0.607941	0.0284617	0.0742701	5.16667	0.920321	0.160755	0.0231718	0.0192728	5.16667	0.649845	0.705932	0.0496823	0.107165	5.16667	0.741673	0.652966	0.0114355	0.0232752
	5.66667	0.702704	0.663573	0.0282093	0.0789674	5.66667	0.907347	0.176861	0.0175909	0.0127211	5.66667	0.64121	0.746696	0.0617282	0.132646	5.66667	0.743504	0.649737	0.0192102	0.00571924
	6.16667	0.681495	0.716209	0.0298552	0.0812837	6.16667	0.909731	0.173256	0.0060514	0.00226419	6.16667	0.616611	0.810305	0.0551325	0.13128	6.16667	0.716076	0.713032	0.0189563	0.00481093
	6.66667	0.668151	0.754751	0.0344547	0.0979275	6.66667	0.89835	0.188135	0.00703145	0.000896455	6.66667	0.595663	0.866929	0.0491651	0.125117	6.66667	0.729716	0.681529	0.0213501	0.000160322
	7.16667	0.633684	0.849481	0.0322081	0.0999733	7.16667	0.878152	0.215662	0.00476069	0.017021	7.16667	0.583964	0.908506	0.0497835	0.136131	7.16667	0.72863	0.684764	0.0236209	0.0057636
	7.66667	0.637622	0.836766	0.0303023	0.0973936	7.66667	0.898041	0.188546	0.00714902	0.000737939	7.66667	0.57654	0.939054	0.0536418	0.141451	7.66667	0.696947	0.762487	0.0252646	0.0132178
	8.16667	0.621129	0.882807	0.0265277	0.0899785	8.16667	0.872309	0.224206	0.017755	0.014417	8.16667	0.569323	0.964514	0.0525302	0.147622	8.16667	0.702211	0.747103	0.0195456	0.0024319
	8.66667	0.598731	0.95475	0.0277015	0.0969088	8.66667	0.859673	0.24199	0.0150067	0.0110257	8.66667	0.551349	1.01897	0.0458614	0.140134	8.66667	0.699717	0.753927	0.0214182	0.00265485
	9.16667	0.58856	0.984694	0.0228992	0.0847237	9.16667	0.85292	0.251722	0.0135018	0.00907566	9.16667	0.552588	1.02105	0.0505242	0.143857	9.16667	0.720642	0.706064	0.0292626	0.0208096
	9.66667	0.585921	1.00095	0.0306221	0.109473	9.66667	0.852834	0.251632	0.00216752	0.0139213	9.66667	0.5366	1.07038	0.0437086	0.133849	9.66667	0.71842	0.71128	0.0290611	0.0205855
	10.1667	0.570273	1.05071	0.0249775	0.0955033	10.1667	0.85042	0.255223	0.0103374	0.00448739	10.1667	0.523601	1.12314	0.0433425	0.139053	10.1667	0.712214	0.725531	0.027547	0.0174443
	10.6667	0.562642	1.08006	0.0258781	0.103276	10.6667	0.853465	0.25059	0.00395233	0.00494091	10.6667	0.518323	1.14962	0.0444655	0.149963	10.6667	0.702133	0.747619	0.0206473	0.000438256
	11.1667	0.558505	1.10119	0.0305732	0.122058	11.1667	0.824943	0.293953	0.00927144	0.00343923	11.1667	0.510731	1.17027	0.0387671	0.135051	11.1667	0.681318	0.800797	0.0193598	0.00141541
	11.6667	0.546961	1.14447	0.0292643	0.120797	11.6667	0.824189	0.295033	0.00589213	0.00185533	11.6667	0.504756	1.19489	0.0376814	0.1354	11.6667	0.695455	0.76328	0.0158128	0.0117462
	12.1667	0.533776	1.19082	0.0224124	0.105579	12.1667	0.822289	0.298067	0.00758512	0.000834685	12.1667	0.492242	1.24996	0.0359899	0.139956	12.1667	0.678207	0.808881	0.0186735	0.00308454
	12.6667	0.526923	1.22029	0.0235475	0.107767	12.6667	0.820552	0.300806	0.00725311	0.000335432	12.6667	0.489868	1.26724	0.0377417	0.154142	12.6667	0.670727	0.828418	0.0159274	0.010285
	13.1667	0.52784	1.2284	0.0327139	0.141188	13.1667	0.819384	0.302611	0.00462336	0.00382874	13.1667	0.48717	1.27689	0.0370975	0.147438	13.1667	0.668235	0.836655	0.0207133	0.00352839
	13.6667	0.522294	1.24011	0.023783	0.107652	13.6667	0.795933	0.341224	0.00409656	0.0184112	13.6667	0.489721	1.26578	0.0380046	0.145714	13.6667	0.674768	0.817644	0.0168288	0.00798799
	14.1667	0.509897	1.30577	0.0310714	0.142761	14.1667	0.819521	0.302552	0.00999048	0.0047021	14.1667	0.478959	1.33503	0.0438757	0.176894	14.1667	0.677164	0.81175	0.0189309	0.00229188
	14.6667	0.505747	1.31193	0.0217364	0.106534	14.6667	0.809667	0.318567	0.0125053	0.00905249	14.6667	0.46722	1.38758	0.041246	0.170768	14.6667	0.650872	0.884497	0.0167096	0.00685476
	15.1667	0.523867	1.24046	0.029681	0.127143	15.1667	0.795616	0.341745	0.0106855	0.00650763	15.1667	0.489562	1.25846	0.0344795	0.131004	15.1667	0.683225	0.795197	0.0172697	0.00726494
	15.3333	0.513879	1.29146	0.0335759	0.149965	15.3333	0.760134	0.404161	0.0011755	0.00987859	15.3333	0.495709	1.22486	0.0319032	0.121134	15.3333	0.703823	0.743428	0.0207109	0.000473237
	15.6667	0.564111	1.09106	0.0399533	0.144213	15.6667	0.762364	0.400534	0.0134653	0.0127223	15.6667	0.546177	1.01601	0.0307235	0.110315	15.6667	0.749579	0.636118	0.0180356	0.00867365
	16.1667	0.612786	0.928992	0.0472654	0.140067	16.1667	0.748545	0.427276	0.0197628	0.0254457	16.1667	0.587295	0.878982	0.0348502	0.113969	16.1667	0.771627	0.589035	0.0160465	0.0137399
	16.6667	0.649509	0.811848	0.0454545	0.106619	16.6667	0.730353	0.462719	0.0186602	0.0248305	16.6667	0.612213	0.804848	0.03836	0.113168	16.6667	0.754383	0.625118	0.0104989	0.0253222
	17.1667	0.686284	0.70353	0.0343846	0.0651848	17.1667	0.73053	0.463265	0.0232693	0.0340705	17.1667	0.62346	0.778851	0.0426775	0.125014	17.1667	0.747622	0.639923	0.0140827	0.017444
	17.6667	0.701149	0.669505	0.0380889	0.0719281	17.6667	0.74139	0.442082	0.0247523	0.0357912	17.6667	0.63845	0.734761	0.0441743	0.114413	17.6667	0.759456	0.615535	0.0216456	0.00112443
	18.1667	0.71917	0.63223	0.0451244	0.0853139	18.1667	0.712112	0.500239	0.018482	0.0260742	18.1667	0.641901	0.715572	0.0352873	0.0964931	18.1667	0.745312	0.646523	0.022453	0.00165462
	18.6667	0.72331	0.622756	0.0456683	0.0834246	18.6667	0.73798	0.450176	0.0301647	0.0468637	18.6667	0.646942	0.70406	0.0382603	0.0976224	18.6667	0.746286	0.643317	0.01784	0.00897566
	19.1667	0.744284	0.570807	0.0370887	0.0607712	19.1667	0.7321	0.458753	0.0155998	0.018572	19.1667	0.64147	0.728203	0.0449454	0.117495	19.1667	0.738016	0.662479	0.021081	0.00104759
	19.6667	0.740141	0.584203	0.0467194	0.071114	19.6667	0.734713	0.457401	0.0325721	0.052144	19.6667	0.647555	0.70581	0.0413054	0.104258	19.6667	0.728698	0.684551	0.0234612	0.00536716
	20.1667	0.748432	0.569597	0.0500328	0.082322	20.1667	0.760811	0.403773	0.0167464	0.0188596	20.1667	0.627932	0.774564	0.0506855	0.133609	20.1667	0.718699	0.711177	0.0300954	0.0232346
	20.3333	0.739054	0.592355	0.0514496	0.0944406	20.3333	0.782576	0.365133	0.0201643	0.0234703	20.3333	0.619452	0.789679	0.0443307	0.12036	20.3333	0.721177	0.704811	0.0293083	0.0208561
	20.6667	0.704598	0.658608	0.0349954	0.0590184	20.6667	0.798581	0.337801	0.0207606	0.0233087	20.6667	0.612823	0.811878	0.0471718	0.121934	20.6667	0.689184	0.785087	0.0298466	0.0270337
	21.1667	0.680515	0.713261	0.0276286	0.0391193	21.1667	0.77865	0.371714	0.017935	0.0198319	21.1667	0.611023	0.815047	0.0471151	0.114051	21.1667	0.652183	0.882962	0.0226768	0.0111445
	21.6667	0.641106	0.816439	0.0208175	0.0318924	21.6667	0.789864	0.351594	0.0117793	0.00855991	21.6667	0.595424	0.865852	0.0481473	0.1207	21.6667	0.638937	0.921812	0.0218476	0.0101938
	22.1667	0.617434	0.886999	0.0213887	0.0413819	22.1667	0.759432	0.405551	0.00805204	0.00284147	22.1667	0.568175	0.94811	0.0419484	0.115173	22.1667	0.614738	0.997634	0.0213295	0.0116665
	22.6667	0.591676	0.970919	0.0222477	0.0572804	22.6667	0.75672	0.410543	0.00696973	0.000887323	22.6667	0.553219	0.999932	0.0407523	0.114128	22.6667	0.613612	0.998643	0.0147084	0.0107824
	23.1667	0.564046	1.06754	0.0210392	0.0615071	23.1667	0.760077	0.404979	0.0155438	0.0166813	23.1667	0.538111	1.0581	0.0408806	0.120504	23.1667	0.600207	1.04399	0.0166378	0.00308856
	23.6667	0.548911	1.12185	0.0158234	0.0518608	23.6667	0.751293	0.421237	0.0138893	0.0140828	23.6667	0.521409	1.12154	0.0382886	0.120745	23.6667	0.591147	1.07491	0.0152421	0.00730805
	24.1667	0.52791	1.20731	0.0179606	0.0542062	24.1667	0.767207	0.391244	0.00648125	0.000185923	24.1667	0.517045	1.13422	0.035575	0.109627	24.1667	0.578138	1.12068	0.0109549	0.0223174
	24.6667	0.522097	1.23336	0.0189996	0.0655381	24.6667	0.758121	0.408272	0.0123286	0.0108193	24.6667	0.500427	1.20814	0.0351777	0.123145	24.6667	0.596624	1.05894	0.0217624	0.0159384
	25.1667	0.502605	1.33032	0.0275232	0.108121	25.1667	0.723258	0.477163	0.0190215	0.0261846	25.1667	0.507827	1.16596	0.0308713	0.0970324	25.1667	0.602973	1.03691	0.021426	0.0137146
	25.3333	0.517506	1.26426	0.0284002	0.111253	25.3333	0.708482	0.506853	0.0106184	0.0096554	25.3333	0.506815	1.17594	0.0341093	0.108244	25.3333	0.620815	0.975882	0.0164211	0.0055934
	25.6667	0.554668	1.12403	0.0394425	0.134438	25.6667	0.68942	0.551046	0.0239651	0.0406304	25.6667	0.534364	1.05548	0.0286708	0.0938412	25.6667	0.673621	0.823105	0.0235692	0.0112142
	26.1667	0.585641	1.02563	0.0509536	0.158334	26.1667	0.709255	0.507879	0.0254472	0.0411864	26.1667	0.557894	0.973862	0.0336565	0.100523	26.1667	0.673018	0.82215	0.0157574	0.0108746
	26.6667	0.599432	0.973442	0.0510969	0.134489	26.6667	0.675834	0.58514	0.031931	0.0613398	26.6667	0.57507	0.911235	0.0317823	0.0903671	26.6667	0.685804	0.792171	0.0268705	0.0190919
	27.1667	0.638357	0.856611	0.0556258	0.137952	27.1667	0.696092	0.536513	0.0254009	0.0429099	27.1667	0.572491	0.927397	0.0365606	0.108409	27.1667	0.669493	0.836468	0.0272856	0.0226981
	27.6667	0.640137	0.851512	0.0559609	0.137331	27.6667	0.689521	0.558775	0.0435909	0.0852603	27.6667	0.565623	0.948622	0.0350617	0.103661	27.6667	0.649727	0.893922	0.0287168	0.030534
	28.1667	0.65831	0.794521	0.0536001	0.118485	28.1667	0.685308	0.564902	0.0363607	0.0696641	28.1667	0.573667	0.918568	0.0344047	0.0945619	28.1667	0.673885	0.824361	0.0272386	0.0218841
	28.6667	0.668315	0.781262	0.0649507	0.145371	28.6667	0.686886	0.566474	0.0464819	0.0926692	28.6667	0.579997	0.897853	0.0350784	0.0927644	28.6667	0.656523	0.873886	0.0284264	0.0283603
	29.1667	0.664446	0.784417	0.0597597	0.130433	29.1667	0.676092	0.583063	0.0280416	0.0521113	29.1667	0.571	0.933115	0.0376637	0.107114	29.1667	0.663702	0.856491	0.0324404	0.0395528
	29.6667	0.683077	0.730295	0.0569578	0.114544	29.6667	0.683228	0.569994	0.0369699	0.0715468	29.6667	0.571754	0.926664	0.0358908	0.0962586	29.6667	0.638597	0.928475	0.0300926	0.0373198
						30.1667	0.685275	0.571666	0.048873	0.0987229	30.1667	0.578422	0.898989	0.0325282	0.0817689	30.1667	0.596237	1.05649	0.0125263	0.0173346
