# Supplementary material for: Chlorophyll to zeaxanthin energy transfer in nonphotochemical quenching: An exciton annihilation-free transient absorption study
Source: Proc Natl Acad Sci U S A. 2024 Oct 8;121(42):e2411620121. doi: 10.1073/pnas.2411620121 (PMC11494355; doi:10.1073/pnas.2411620121)
Supplement: Supplementary file 4 — Dataset S03 (XLSX) [file pnas.2411620121.sd03.xlsx]

## Sheet: Dataset S03
Snapshot TA	Time	WT SS TA	WT error	WT smooth (Matlab default Smooth)		Time	npq4 SS	npq4 error	npq4 smooth		Time	lut2 SS TA	lut2 error	lut2 smooth		Time	npq1 SS TA	npq1 error	npq1 smooth
For Fig. 3D,E	-2.75	-2.3929e-05	6.26459e-06	-2.3929e-05		-2.75	-6.37251e-06	3.87238e-06	-6.37251e-06		-2.75	-4.85334e-06	2.76254e-06	-4.85334e-06		-2.75	-9.2461e-06	5.01231e-06	-9.2461e-06
	-2.2	1.28617e-06	5.62443e-06	-9.68728e-06		-2.2	6.05861e-06	4.04054e-06	-3.37701e-07		-2.2	-1.22968e-05	3.08273e-06	-2.52045e-06		-2.2	-2.57528e-06	4.60533e-06	-5.19899e-06
	-1.65	-6.41903e-06	5.7532e-06	-2.33593e-06		-1.65	-6.99198e-07	3.3927e-06	-6.03148e-07		-1.65	9.58883e-06	3.42909e-06	-1.15394e-06		-1.65	-3.77558e-06	4.54566e-06	-1.11533e-07
	-1.1	7.30702e-06	5.68486e-06	4.7858e-06		-1.1	-3.42911e-06	3.54554e-06	1.2745e-06		-1.1	-2.84855e-06	3.61206e-06	9.70668e-07		-1.1	5.94187e-06	4.64892e-06	1.84922e-06
	-0.55	1.00752e-05	5.69505e-06	5.99968e-06		-0.55	1.42647e-06	3.26832e-06	3.63698e-07		-0.55	4.64021e-06	2.75389e-06	5.01804e-06		-0.55	9.09742e-06	4.21625e-06	1.36569e-06
	0	1.16796e-05	5.09346e-06	1.16309e-05		0	3.01574e-06	3.55395e-06	-6.4714e-07		0	5.76969e-06	3.64314e-06	6.24161e-06		0	5.57663e-07	5.69311e-06	2.11169e-06
	0.55	7.35556e-06	5.36863e-06	1.11104e-05		0.55	1.50459e-06	3.42605e-06	-9.36568e-07		0.55	7.94001e-06	2.79632e-06	9.54962e-06		0.55	-4.99292e-06	5.02983e-06	6.09934e-07
	1.1	2.17372e-05	5.58229e-06	9.41476e-06		1.1	-5.75339e-06	3.28101e-06	8.93314e-07		1.1	1.57067e-05	3.65299e-06	9.0598e-06		1.1	-4.55737e-08	4.48775e-06	-8.27133e-07
	1.65	4.70427e-06	5.49493e-06	7.33097e-06		1.65	-4.87624e-06	3.71138e-06	4.02798e-07		1.65	1.36915e-05	3.59932e-06	1.07304e-05		1.65	-1.56692e-06	5.56581e-06	-1.30094e-06
	2.2	1.59714e-06	5.89272e-06	1.18787e-05		2.2	1.05759e-05	3.03106e-06	-5.03866e-07		2.2	2.19109e-06	3.53506e-06	9.38828e-06		2.2	1.91209e-06	4.36505e-06	1.35591e-06
	2.75	1.2607e-06	5.30741e-06	1.30246e-05		2.75	5.63161e-07	4.05825e-06	3.46338e-06		2.75	1.41225e-05	3.43072e-06	8.51298e-06		2.75	-1.81138e-06	5.27529e-06	2.81203e-06
	3.3	3.00944e-05	5.209e-06	1.28931e-05		3.3	-3.02873e-06	3.96765e-06	4.59663e-06		3.3	1.22964e-06	3.11349e-06	7.69195e-06		3.3	8.29136e-06	4.6113e-06	6.90346e-07
	3.85	2.74663e-05	6.30696e-06	1.69827e-05		3.85	1.40829e-05	3.17389e-06	2.89319e-06		3.85	1.13302e-05	3.55191e-06	8.53193e-06		3.85	7.23498e-06	5.08905e-06	-1.13715e-06
	4.4	4.04685e-06	5.68883e-06	2.56421e-05		4.4	7.9001e-07	3.19172e-06	4.41895e-06		4.4	9.58635e-06	2.83838e-06	7.66036e-06		4.4	-1.21753e-05	4.78456e-06	-1.70267e-07
	4.95	2.20453e-05	5.07923e-06	2.4558e-05		4.95	2.05867e-06	4.35948e-06	3.21491e-06		4.95	6.391e-06	2.67297e-06	1.01675e-05		4.95	-7.2254e-06	4.35573e-06	2.24863e-07
	5.5	4.45577e-05	4.82837e-06	2.31558e-05		5.5	8.19196e-06	4.6584e-06	2.57901e-06		5.5	9.76462e-06	2.91801e-06	9.20714e-06		5.5	3.02305e-06	4.96565e-06	-1.77926e-06
	6.05	2.46737e-05	4.64942e-06	2.83525e-05		6.05	-9.04894e-06	3.41502e-06	2.88991e-06		6.05	1.37651e-05	3.28409e-06	9.75451e-06		6.05	1.0267e-05	4.69037e-06	3.31976e-07
	6.6	2.04552e-05	6.41037e-06	2.67417e-05		6.6	1.09034e-05	3.17403e-06	2.58014e-06		6.6	6.52859e-06	3.11907e-06	1.1938e-05		6.6	-2.78562e-06	4.17189e-06	2.93792e-06
	7.15	3.00307e-05	6.31319e-06	2.54095e-05		7.15	2.34449e-06	3.48039e-06	1.91468e-06		7.15	1.23232e-05	3.17981e-06	1.32327e-05		7.15	-1.61915e-06	5.84896e-06	3.01123e-06
	7.7	1.39914e-05	5.86308e-06	2.71803e-05		7.7	5.09848e-07	3.8471e-06	3.89742e-06		7.7	1.73083e-05	3.1992e-06	1.36563e-05		7.7	5.80431e-06	4.29287e-06	1.25972e-06
	8.25	3.78966e-05	5.77851e-06	3.20201e-05		8.25	4.86464e-06	3.72419e-06	2.19625e-06		8.25	1.62383e-05	2.99262e-06	1.61035e-05		8.25	3.3896e-06	5.03922e-06	1.44823e-06
	8.8	3.35274e-05	5.30121e-06	3.43075e-05		8.8	8.64785e-07	3.69635e-06	3.40687e-06		8.8	1.58833e-05	3.01746e-06	1.83264e-05		8.8	1.50944e-06	4.46657e-06	1.87634e-06
	9.35	4.46543e-05	5.35679e-06	4.31723e-05		9.35	2.39748e-06	3.07079e-06	3.94888e-06		9.35	1.87642e-05	3.76338e-06	1.79789e-05		9.35	-1.84303e-06	4.20852e-06	-8.51299e-07
	9.9	4.14677e-05	4.66707e-06	4.35865e-05		9.9	8.39761e-06	3.41461e-06	4.57704e-06		9.9	2.3438e-05	3.05297e-06	2.05173e-05		9.9	5.21395e-07	4.24574e-06	-5.01801e-07
	10.45	5.83154e-05	5.74714e-06	4.70522e-05		10.45	3.21987e-06	3.5026e-06	6.76691e-06		10.45	1.55706e-05	2.5349e-06	2.12641e-05		10.45	-7.8339e-06	5.16054e-06	-1.60603e-06
	11	3.99678e-05	4.71571e-06	4.6843e-05		11	8.00544e-06	3.37731e-06	6.68906e-06		11	2.89305e-05	2.78304e-06	2.18602e-05		11	5.13709e-06	4.22101e-06	1.2576e-06
	11.55	5.08559e-05	5.171e-06	4.40997e-05		11.55	1.18141e-05	3.41994e-06	5.62411e-06		11.55	1.96172e-05	2.88162e-06	2.19916e-05		11.55	-4.01169e-06	4.55257e-06	-8.75523e-08
	12.1	4.36082e-05	4.84256e-06	3.86308e-05		12.1	2.00826e-06	3.87772e-06	5.23327e-06		12.1	2.17448e-05	2.90012e-06	2.26317e-05		12.1	1.24751e-05	4.96099e-06	2.49713e-07
	12.65	2.7751e-05	5.87561e-06	4.08002e-05		12.65	3.07284e-06	3.57081e-06	3.03899e-06		12.65	2.4095e-05	3.22058e-06	2.10758e-05		12.65	-6.20438e-06	5.12274e-06	1.23555e-06
	13.2	3.0971e-05	5.2171e-06	4.13433e-05		13.2	1.26567e-06	3.51653e-06	2.51205e-06		13.2	1.87712e-05	2.63924e-06	2.0928e-05		13.2	-6.14757e-06	4.61217e-06	5.60264e-07
	13.75	5.08148e-05	4.69868e-06	4.17444e-05		13.75	-2.96598e-06	3.64701e-06	4.06283e-06		13.75	2.11509e-05	2.60674e-06	2.04594e-05		13.75	1.00663e-05	5.0036e-06	3.28986e-07
	14.3	5.35717e-05	5.02136e-06	4.076e-05		14.3	9.17948e-06	3.8436e-06	5.53524e-06		14.3	1.88781e-05	2.98206e-06	1.65651e-05		14.3	-7.38813e-06	4.78378e-06	8.13377e-07
	14.85	4.56133e-05	5.50479e-06	3.66693e-05		14.85	9.76214e-06	3.57329e-06	7.90879e-06		14.85	1.9402e-05	2.7662e-06	1.66021e-05		14.85	1.13187e-05	4.26475e-06	1.68341e-06
	15.95	2.28291e-05	4.93536e-06	3.05997e-05		15.95	1.04349e-05	4.12752e-06	1.03366e-05		15.95	4.6234e-06	3.16698e-06	1.39093e-05		15.95	-3.78243e-06	4.21778e-06	-1.36086e-06
	17.05	1.05177e-05	5.33012e-06	2.24503e-05		17.05	1.31334e-05	3.63047e-06	7.82514e-06		17.05	1.89559e-05	3.01243e-06	1.24828e-05		17.05	-1.79742e-06	5.84181e-06	-8.63384e-07
	18.15	2.04665e-05	6.07661e-06	1.74537e-05		18.15	9.17305e-06	3.33621e-06	8.36306e-06		18.15	7.68689e-06	3.02262e-06	9.96669e-06		18.15	-5.15506e-06	6.02712e-06	-3.03269e-06
	19.8	1.28249e-05	6.30705e-06	1.21462e-05		19.8	-3.37782e-06	3.56193e-06	1.0028e-05		19.8	1.17458e-05	2.55525e-06	1.19911e-05		19.8	-4.90075e-06	5.45469e-06	-3.06068e-06
	20.35	2.06304e-05	5.53684e-06	1.3426e-05		20.35	1.24518e-05	3.48203e-06	7.93964e-06		20.35	6.82148e-06	3.45663e-06	1.07719e-05		20.35	4.72227e-07	4.82982e-06	-2.55601e-06
	20.9	-3.70838e-06	5.95466e-06	1.64672e-05		20.9	1.87594e-05	3.41918e-06	7.19199e-06		20.9	1.47452e-05	3.1693e-06	1.12962e-05		20.9	-3.92238e-06	4.57471e-06	6.83954e-07
	21.45	1.69166e-05	6.40037e-06	2.27725e-05		21.45	2.69178e-06	3.67871e-06	8.28853e-06		21.45	1.28599e-05	2.86358e-06	1.0543e-05		21.45	7.2594e-07	4.77025e-06	2.71253e-06
	22	3.56726e-05	5.44187e-06	2.82458e-05		22	5.43482e-06	3.46273e-06	5.59176e-06		22	1.03086e-05	2.94597e-06	1.15131e-05		22	1.10447e-05	4.90401e-06	3.92098e-06
	22.55	4.43511e-05	4.79288e-06	3.45275e-05		22.55	2.10488e-06	3.25874e-06	5.30465e-06		22.55	7.97967e-06	3.28549e-06	1.25271e-05		22.55	5.24215e-06	4.37914e-06	5.41026e-06
	23.1	4.7997e-05	5.12031e-06	4.09747e-05		23.1	-1.03209e-06	3.37842e-06	3.4535e-06		23.1	1.16722e-05	3.43634e-06	1.28482e-05		23.1	6.51445e-06	5.31833e-06	6.09727e-06
	23.65	2.77004e-05	5.78107e-06	4.3459e-05		23.65	1.73239e-05	3.06826e-06	5.107e-06		23.65	1.98153e-05	3.66795e-06	1.6001e-05		23.65	3.52401e-06	4.77766e-06	3.64678e-06
	24.2	4.91522e-05	4.82085e-06	3.62817e-05		24.2	-6.56398e-06	4.17296e-06	4.30988e-06		24.2	1.44652e-05	3.13185e-06	1.70297e-05		24.2	4.16101e-06	4.66099e-06	1.61652e-06
	24.75	4.80942e-05	5.97633e-06	2.83318e-05		24.75	1.37023e-05	4.17389e-06	5.98881e-06		24.75	2.60726e-05	3.35918e-06	1.66042e-05		24.75	-1.2077e-06	4.36667e-06	-1.21836e-06
	25.85	8.46474e-06	6.13497e-06	2.31181e-05		25.85	-1.88074e-06	3.182e-06	2.32107e-06		25.85	1.31233e-05	3.07805e-06	1.53231e-05		25.85	-4.90918e-06	4.99395e-06	-2.70396e-06
	26.95	8.24729e-06	5.73688e-06	1.77392e-05		26.95	7.36259e-06	3.46675e-06	3.86455e-06		26.95	9.54471e-06	2.89983e-06	1.28138e-05		26.95	-7.65995e-06	4.53376e-06	-3.46598e-06
	28.05	1.6321e-06	9.14487e-07	1.07124e-05		28.05	-1.01484e-06	4.72957e-07	2.50039e-06		28.05	1.34099e-05	2.70596e-06	8.29105e-06		28.05	-3.90401e-06	5.0705e-06	-3.73767e-06
	29.7	2.22577e-05	5.64569e-06	2.22577e-05		29.7	1.15343e-06	3.39729e-06	1.15343e-06		29.7	1.9185e-06	3.24961e-06	1.9185e-06		29.7	3.50949e-07	4.51576e-06	3.50949e-07
