# Supplementary material for: Chlorophyll to zeaxanthin energy transfer in nonphotochemical quenching: An exciton annihilation-free transient absorption study
Source: Proc Natl Acad Sci U S A. 2024 Oct 8;121(42):e2411620121. doi: 10.1073/pnas.2411620121 (PMC11494355; doi:10.1073/pnas.2411620121)
Supplement: Supplementary file 5 — Dataset S04 (XLSX) [file pnas.2411620121.sd04.xlsx]

## Sheet: Dataset S04A
	Time	WT 540DA 06nJ	WT 540DA 18nJ	WT 540DA 24nJ	WT 540LA 06nJ	WT 540LA 18nJ	WT 540LA 24nJ		WT 540DA(scaled) 06nJ	WT 540DA(scaled) 18nJ	WT 540DA(scaled) 18nJ (50ps)	WT 540DA(scaled) 24nJ		WT 540ddOD 06nJ	WT 540ddOD 18nJ	WT 540DA(scaled) 18nJ (50ps)	WT 540ddOD 24nJ		WT 540 DA PP3	WT 540 DA PP5	WT 540 DA PP7	WT 540 LA PP3	WT 540 LA PP5	WT 540 LA PP7		WT 540 PP3 DA(scaled)	WT 540 PP3 ddOD	WT 540 PP3 ddOD Fit	WT 540 PP5 DA(scaled)	WT 540 PP5 ddOD		Time	WT 540DA 06nJ N1ps	WT 540DA 18nJ N1ps	WT 540DA 24nJ N1ps			Pump int	WT DA	WT LA			WT 540 PP3 ddOD MaxNorm
WT	-2000	5.14589e-05	0.000127275	0.000154432	4.55399e-05	0.00012716	0.000159871		3.96924e-05	0.000114825	0.000115394	0.000140915		5.84748e-06	1.23357e-05	1.17661e-05	1.89565e-05		5.66758e-05	-5.45028e-06	2.33337e-07	4.62741e-05	-4.53351e-07	-2.80799e-07		4.01205e-05	6.15356e-06		-2.73603e-06	2.28268e-06		-2000	0.644338	0.574783	0.523525			6	79.8632	71.4624			0.586488
540 ESA	-1900	2.99725e-05	7.37152e-05	8.96659e-05	2.56577e-05	7.21944e-05	9.24347e-05		2.3119e-05	6.65042e-05	6.68341e-05	8.18174e-05		2.53872e-06	5.69011e-06	5.36024e-06	1.06173e-05		3.32179e-05	-3.42715e-06	1.81697e-07	2.62946e-05	-5.83647e-07	-5.32086e-08		2.35148e-05	2.77983e-06		-1.72042e-06	1.13677e-06		-1900	0.375297	0.332903	0.303967			18	221.431	221.505			0.274377
For Fig. 4A	-1800	1.46746e-05	3.55914e-05	4.52766e-05	1.18883e-05	3.41536e-05	4.38824e-05		1.13191e-05	3.21098e-05	3.2269e-05	4.13136e-05		5.6918e-07	2.04385e-06	1.88458e-06	2.56885e-06		1.69407e-05	-2.55304e-06	2.86914e-07	1.19781e-05	-3.57996e-08	-5.40189e-08		1.19922e-05	-1.41035e-08		-1.28162e-06	1.24582e-06		-1800	0.183746	0.160733	0.153488			24	294.986	291.519			0.0142271
	-1700	6.63883e-06	1.4835e-05	2.12254e-05	5.03182e-06	1.43969e-05	1.79033e-05		5.12081e-06	1.33838e-05	1.34502e-05	1.93676e-05		-8.89893e-08	1.01315e-06	9.46769e-07	-1.46425e-06		8.69403e-06	-2.45797e-06	4.02762e-07	4.94151e-06	1.59219e-07	-6.89099e-08		6.15446e-06	-1.21294e-06		-1.23389e-06	1.39311e-06		-1700	0.0831275	0.0669958	0.0719541								-0.0966853
	-1600	2.89213e-06	5.85856e-06	9.52241e-06	1.824e-06	5.18017e-06	7.09544e-06		2.23082e-06	5.28547e-06	5.31168e-06	8.68891e-06		-4.06822e-07	-1.05294e-07	-1.31511e-07	-1.59347e-06		4.25914e-06	-1.66615e-06	2.99128e-07	1.96841e-06	-1.76331e-07	3.19237e-08		3.01502e-06	-1.04662e-06		-8.36401e-07	6.60069e-07		-1600	0.0362135	0.0264577	0.0322809								-0.0782069
	-1500	1.11925e-06	2.71507e-06	3.61733e-06	5.30921e-07	1.60439e-06	3.4494e-06		8.63327e-07	2.44948e-06	2.46163e-06	3.3007e-06		-3.32406e-07	-8.45086e-07	-8.57235e-07	1.487e-07		1.33279e-06	-2.4901e-07	3.5474e-08	8.54597e-07	-4.32215e-07	1.08538e-07		9.43473e-07	-8.88763e-08		-1.25002e-07	-3.07212e-07		-1500	0.0140146	0.0122615	0.0122627								0.0156793
	-1400	6.07207e-07	1.38335e-06	9.24972e-07	1.77613e-08	1.09004e-07	1.10564e-06		4.68365e-07	1.24802e-06	1.25421e-06	8.44009e-07		-4.50603e-07	-1.13902e-06	-1.14521e-06	2.61633e-07		5.23427e-07	1.36056e-07	-5.22754e-08	2.39264e-07	-2.98433e-07	7.69298e-08		3.70531e-07	-1.31267e-07		6.82996e-08	-3.66732e-07		-1400	0.00760309	0.00624729	0.00313565								0.0120383
	-1300	4.56189e-08	2.78738e-07	-4.21187e-07	1.33054e-07	-4.04749e-07	-3.51124e-07		3.51878e-08	2.51472e-07	2.52719e-07	-3.8432e-07		9.7866e-08	-6.56221e-07	-6.57468e-07	3.31959e-08		-1.99885e-07	3.19456e-07	-7.39522e-08	4.48159e-07	-3.75479e-07	6.03735e-08		-1.41497e-07	5.89657e-07		1.60366e-07	-5.35845e-07		-1300	0.000571212	0.0012588	-0.00142782								0.0818899
	-1200	-5.95808e-07	-5.36799e-07	-1.04888e-06	1.78265e-07	-3.74228e-07	-7.5798e-07		-4.59572e-07	-4.84289e-07	-4.86691e-07	-9.57075e-07		6.37837e-07	1.1006e-07	1.12463e-07	1.99095e-07		-1.09597e-06	5.97405e-07	-9.72419e-08	4.1652e-07	-2.67172e-07	2.89172e-08		-7.75832e-07	1.19235e-06		2.99896e-07	-5.67068e-07		-1200	-0.00746036	-0.00242422	-0.00355571								0.140461
	-1100	-6.61873e-07	-1.31624e-06	-8.17616e-07	-7.10176e-09	-2.32428e-08	-1.03472e-06		-5.10531e-07	-1.18749e-06	-1.19338e-06	-7.4605e-07		5.03429e-07	1.16424e-06	1.17013e-06	-2.88672e-07		-6.50653e-07	-5.2147e-08	4.09273e-08	-2.57389e-07	3.33824e-07	-8.35367e-08		-4.60594e-07	2.03205e-07		-2.61777e-08	3.60001e-07		-1100	-0.00828758	-0.00594425	-0.00277171								0.0449121
	-1000	-3.86587e-07	-1.28527e-06	-1.13144e-06	-3.46196e-07	-1.55478e-07	-1.23815e-06		-2.98191e-07	-1.15955e-06	-1.1653e-06	-1.03241e-06		-4.80044e-08	1.00407e-06	1.00982e-06	-2.05743e-07		-1.99186e-07	-2.42896e-07	5.54943e-08	-8.98277e-07	6.87046e-07	-1.34965e-07		-1.41003e-07	-7.57274e-07		-1.21933e-07	8.0898e-07		-1000	-0.00484062	-0.00580439	-0.00383558								-0.0478586
	-900	-1.27809e-07	-1.23882e-06	-1.12315e-06	-5.06703e-07	-7.55694e-07	-1.17305e-06		-9.85848e-08	-1.11764e-06	-1.12318e-06	-1.02484e-06		-4.08118e-07	3.61944e-07	3.67487e-07	-1.48208e-07		2.89474e-07	-5.08857e-07	9.15728e-08	-8.02872e-07	3.52425e-07	-5.62557e-08		2.04917e-07	-1.00779e-06		-2.55445e-07	6.0787e-07		-900	-0.00160035	-0.0055946	-0.00380748								-0.0722719
	-800	4.56187e-08	-1.42461e-06	-1.00752e-06	-3.46201e-07	-9.28644e-07	-8.88224e-07		3.51877e-08	-1.28525e-06	-1.29163e-06	-9.19329e-07		-3.81388e-07	3.56608e-07	3.62983e-07	3.11042e-08		7.89098e-07	-9.04558e-07	1.61078e-07	-2.95362e-07	-7.38942e-08	2.30551e-08		5.58598e-07	-8.5396e-07		-4.54086e-07	3.80192e-07		-800	0.00057121	-0.00643364	-0.00341548								-0.0577291
	-700	8.74243e-07	9.85901e-07	1.27183e-06	1.14968e-07	1.87908e-06	2.86349e-06		6.7434e-07	8.89458e-07	8.9387e-07	1.16051e-06		-5.59372e-07	9.89625e-07	9.85213e-07	1.70299e-06		1.40918e-06	-6.2231e-07	8.73763e-08	-3.06911e-07	4.77274e-07	-5.53945e-08		9.97548e-07	-1.30446e-06		-3.12398e-07	7.89672e-07		-700	0.0109467	0.0044524	0.00431151								-0.101463
	-600	7.49223e-06	1.69255e-05	2.10685e-05	4.59778e-06	2.09332e-05	3.15601e-05		5.77908e-06	1.52698e-05	1.53456e-05	1.92244e-05		-1.18129e-06	5.66339e-06	5.58765e-06	1.23357e-05		8.9679e-06	-1.65916e-06	1.83492e-07	3.13009e-06	1.56026e-06	-9.25693e-08		6.34832e-06	-3.21823e-06		-8.32894e-07	2.39315e-06		-600	0.0938132	0.0764369	0.0714222								-0.290035
	-500	2.64157e-05	6.86405e-05	8.82038e-05	2.09534e-05	7.74394e-05	0.000105841		2.03755e-05	6.1926e-05	6.22331e-05	8.04833e-05		5.77828e-07	1.55134e-05	1.52063e-05	2.5358e-05		2.9122e-05	-3.01912e-06	3.12841e-07	1.67408e-05	4.8068e-06	-5.94229e-07		2.06153e-05	-3.87447e-06		-1.51559e-06	6.32239e-06		-500	0.330762	0.309985	0.299011								-0.36439
	-400	4.86564e-05	0.000129289	0.000169097	4.13487e-05	0.000138247	0.000188741		3.75308e-05	0.000116642	0.00011722	0.000154296		3.81793e-06	2.16056e-05	2.1027e-05	3.44453e-05		5.33945e-05	-5.39074e-06	6.52669e-07	3.77179e-05	4.05208e-06	-4.21309e-07		3.77977e-05	-7.97373e-08		-2.70614e-06	6.75821e-06		-400	0.609247	0.583877	0.573238								-0.0122067
	-300	6.4871e-05	0.000175078	0.000230323	5.67481e-05	0.000182484	0.000247855		5.00378e-05	0.000157952	0.000158735	0.000210162		6.71033e-06	2.45325e-05	2.37491e-05	3.76925e-05		7.06037e-05	-6.55828e-06	8.25631e-07	5.38036e-05	3.246e-06	-3.01493e-07		4.99799e-05	3.82365e-06		-3.29224e-06	6.53824e-06		-300	0.812276	0.790667	0.780792								0.354393
	-200	7.45997e-05	0.00020189	0.000266591	6.57634e-05	0.000208213	0.000282097		5.75419e-05	0.000182141	0.000183044	0.000243256		8.22148e-06	2.60724e-05	2.5169e-05	3.88408e-05		8.12538e-05	-7.65493e-06	1.00086e-06	6.32423e-05	2.75464e-06	-2.33536e-07		5.75191e-05	5.72321e-06		-3.84276e-06	6.5974e-06		-200	0.934093	0.91175	0.903743								0.531537
	-100	7.94613e-05	0.000215482	0.000284341	7.00857e-05	0.000220686	0.000299695		6.12919e-05	0.000194403	0.000195368	0.000259453		8.7938e-06	2.62828e-05	2.53185e-05	4.02424e-05		8.63532e-05	-7.91683e-06	1.02497e-06	6.79712e-05	2.23996e-06	-1.2545e-07		6.11289e-05	6.84224e-06		-3.97423e-06	6.21419e-06		-100	0.994967	0.973132	0.963916								0.636536
	0	8.12369e-05	0.000221777	0.000291771	7.1849e-05	0.00022633	0.000307416		6.26615e-05	0.000200083	0.000201075	0.000266232		9.18747e-06	2.62471e-05	2.52546e-05	4.11834e-05		8.7565e-05	-7.21894e-06	8.90844e-07	6.96654e-05	2.31241e-06	-1.28818e-07		6.19868e-05	7.67858e-06	9.34925e-06	-3.62389e-06	5.9363e-06		0	1.0172	1.00156	0.989103								0.716426
	100	8.17076e-05	0.000224174	0.000295218	7.28549e-05	0.000228615	0.000310005		6.30246e-05	0.000202245	0.000203248	0.000269377		9.83037e-06	2.63702e-05	2.5367e-05	4.06278e-05		8.77706e-05	-6.92006e-06	8.5713e-07	7.08013e-05	2.17983e-06	-1.26213e-07		6.21323e-05	8.66903e-06	9.30773e-06	-3.47385e-06	5.65369e-06		100	1.02309	1.01238	1.00079								0.811744
	200	8.2005e-05	0.000225501	0.000296928	7.31398e-05	0.00022808	0.000307538		6.32539e-05	0.000203442	0.000204451	0.000270938		9.88584e-06	2.46385e-05	2.36294e-05	3.65998e-05		8.79081e-05	-6.73118e-06	8.28037e-07	7.11104e-05	2.22464e-06	-1.95285e-07		6.22297e-05	8.88075e-06	9.2664e-06	-3.37904e-06	5.60368e-06		200	1.02682	1.01838	1.00658								0.832074
	300	8.21729e-05	0.000225919	0.000297241	7.29115e-05	0.000226574	0.000303856		6.33835e-05	0.000203819	0.00020483	0.000271224		9.52801e-06	2.27547e-05	2.17438e-05	3.26326e-05		8.80433e-05	-6.68282e-06	8.12392e-07	7.07377e-05	2.46287e-06	-2.89067e-07		6.23254e-05	8.41228e-06	9.22525e-06	-3.35476e-06	5.81763e-06		300	1.02892	1.02027	1.00765								0.786867
	400	8.2239e-05	0.000226141	0.000297349	7.26718e-05	0.000224854	0.00030165		6.34344e-05	0.00020402	0.000205032	0.000271322		9.23741e-06	2.08343e-05	1.98224e-05	3.03275e-05		8.80544e-05	-6.6108e-06	7.95378e-07	7.08534e-05	2.04461e-06	-2.26217e-07		6.23332e-05	8.52022e-06	9.18428e-06	-3.3186e-06	5.36322e-06		400	1.02975	1.02127	1.00801								0.797243
	500	8.22445e-05	0.000225831	0.000297291	7.26854e-05	0.000223704	0.000300477		6.34387e-05	0.00020374	0.000204751	0.000271269		9.24671e-06	1.99637e-05	1.89531e-05	2.92075e-05		8.82575e-05	-6.85609e-06	8.43098e-07	7.13541e-05	1.46135e-06	-1.30022e-07		6.2477e-05	8.87708e-06	9.1435e-06	-3.44174e-06	4.90309e-06		500	1.02982	1.01987	1.00782								0.831506
	600	8.1961e-05	0.000224886	0.000298432	7.26379e-05	0.000222493	0.000299377		6.322e-05	0.000202888	0.000203894	0.00027231		9.41797e-06	1.96052e-05	1.85988e-05	2.70675e-05		8.86056e-05	-7.69307e-06	1.04841e-06	7.17918e-05	8.73818e-07	-2.76686e-08		6.27234e-05	9.06837e-06	9.10289e-06	-3.8619e-06	4.73572e-06		600	1.02627	1.0156	1.01168								0.849753
	700	8.12342e-05	0.000224323	0.00029963	7.25e-05	0.000221699	0.000298156		6.26594e-05	0.00020238	0.000203384	0.000273404		9.84067e-06	1.93191e-05	1.83153e-05	2.47528e-05		8.78269e-05	-7.71367e-06	1.12096e-06	7.174e-05	7.80167e-07	-2.00962e-08		6.21721e-05	9.56781e-06	9.06247e-06	-3.87224e-06	4.65241e-06		700	1.01717	1.01306	1.01574								0.898327
	800	8.04276e-05	0.000223549	0.000298374	7.22016e-05	0.000221505	0.000296006		6.20372e-05	0.000201681	0.000202681	0.000272257		1.01644e-05	1.98246e-05	1.88242e-05	2.37487e-05		8.6416e-05	-6.99939e-06	1.01093e-06	7.07345e-05	1.68401e-06	-2.16817e-07		6.11734e-05	9.56103e-06	9.02222e-06	-3.51368e-06	5.19769e-06		800	1.00707	1.00956	1.01149								0.898474
	900	7.98935e-05	0.000222557	0.000296729	7.17744e-05	0.000221602	0.000293351		6.16253e-05	0.000200786	0.000201782	0.000270757		1.01491e-05	2.08159e-05	1.982e-05	2.25943e-05		8.55979e-05	-6.65451e-06	9.50155e-07	6.91517e-05	3.14804e-06	-5.25384e-07		6.05943e-05	8.55744e-06	8.98216e-06	-3.34055e-06	6.48859e-06		900	1.00038	1.00508	1.00591								0.802294
	1000	7.98632e-05	0.000221431	0.000294986	7.14624e-05	0.000221505	0.000291519		6.16019e-05	0.000199771	0.000200761	0.000269166		9.86051e-06	2.17348e-05	2.07439e-05	2.23531e-05		8.58519e-05	-6.97608e-06	9.87427e-07	6.81342e-05	4.04216e-06	-7.13952e-07		6.07741e-05	7.36013e-06	8.94227e-06	-3.50198e-06	7.54414e-06		1000	1	1	1								0.686836
	1400	7.98357e-05	0.000219939	0.000293424	7.12883e-05	0.000220686	0.000289857		6.15807e-05	0.000198424	0.000199408	0.00026774		9.70767e-06	2.2262e-05	2.12778e-05	2.21167e-05		8.64013e-05	-7.6671e-06	1.10144e-06	6.79169e-05	4.11631e-06	-7.44864e-07		6.1163e-05	6.75386e-06	8.78448e-06	-3.84886e-06	7.96517e-06		1400	0.999655	0.99326	0.994706								0.628138
	1800	7.9643e-05	0.000217233	0.00029087	7.0409e-05	0.000217857	0.000289116		6.1432e-05	0.000195983	0.000196955	0.000265411		8.97693e-06	2.18739e-05	2.09018e-05	2.37056e-05		8.71817e-05	-8.84627e-06	1.30756e-06	6.78592e-05	3.03136e-06	-4.81601e-07		6.17155e-05	6.14376e-06	8.62948e-06	-4.4408e-06	7.47217e-06		1800	0.997242	0.981039	0.98605								0.568894
	2200	7.91888e-05	0.000213964	0.000286309	6.95183e-05	0.000214264	0.000286779		6.10817e-05	0.000193034	0.000193991	0.000261248		8.43659e-06	2.12303e-05	2.02729e-05	2.55313e-05		8.73121e-05	-9.5198e-06	1.39652e-06	6.78888e-05	1.85551e-06	-2.26e-07		6.18077e-05	6.08104e-06	8.47721e-06	-4.77891e-06	6.63443e-06		2200	0.991555	0.966276	0.970585								0.562728
	2600	7.8696e-05	0.000210984	0.000280201	6.91566e-05	0.000210045	0.000283147		6.07016e-05	0.000190345	0.000191289	0.000255675		8.45505e-06	1.96999e-05	1.87558e-05	2.7472e-05		8.67861e-05	-9.39215e-06	1.30204e-06	6.90698e-05	-2.73755e-08	1.1415e-07		6.14354e-05	7.63445e-06	8.32763e-06	-4.71483e-06	4.68746e-06		2600	0.985385	0.952819	0.94988								0.712596
	3000	7.82363e-05	0.000207287	0.000274011	6.84264e-05	0.000204727	0.000278448		6.0347e-05	0.000187009	0.000187937	0.000250027		8.07943e-06	1.77179e-05	1.67904e-05	2.84213e-05		8.67843e-05	-9.87392e-06	1.32589e-06	6.998e-05	-2.04079e-06	4.87203e-07		6.14341e-05	8.54585e-06	8.18069e-06	-4.95668e-06	2.9159e-06		3000	0.979628	0.936121	0.928897								0.800316
	3400	7.76031e-05	0.000203434	0.000268995	6.7165e-05	0.000200351	0.000273057		5.98586e-05	0.000183534	0.000184444	0.00024545		7.30641e-06	1.68172e-05	1.59069e-05	2.76068e-05		8.68323e-05	-1.06736e-05	1.44443e-06	6.90269e-05	-2.41893e-06	5.57067e-07		6.14681e-05	7.55879e-06	8.03634e-06	-5.35811e-06	2.93918e-06		3400	0.9717	0.918723	0.911893								0.705188
	3800	7.64937e-05	0.000199721	0.000263499	6.63715e-05	0.000197349	0.000266869		5.90028e-05	0.000180184	0.000181078	0.000240435		7.36867e-06	1.71647e-05	1.6271e-05	2.64333e-05		8.57148e-05	-1.06415e-05	1.42037e-06	6.78943e-05	-1.93234e-06	4.09509e-07		6.0677e-05	7.21732e-06	7.89454e-06	-5.34199e-06	3.40965e-06		3800	0.957809	0.901955	0.893262								0.672924
	4200	7.54393e-05	0.000197191	0.000259525	6.5725e-05	0.000194326	0.00025932		5.81896e-05	0.000177901	0.000178784	0.000236809		7.53541e-06	1.64249e-05	1.55425e-05	2.25109e-05		8.42994e-05	-1.01952e-05	1.33518e-06	6.67291e-05	-1.18065e-06	1.76461e-07		5.96751e-05	7.05409e-06	7.75524e-06	-5.11799e-06	3.93734e-06		4200	0.944606	0.890527	0.879789								0.658024
	4600	7.43327e-05	0.00019574	0.000256715	6.47823e-05	0.000191202	0.000252692		5.7336e-05	0.000176592	0.000177468	0.000234245		7.44635e-06	1.46095e-05	1.37336e-05	1.84464e-05		8.23511e-05	-9.17687e-06	1.15845e-06	6.52698e-05	-4.75254e-07	-1.22448e-08		5.82959e-05	6.97393e-06	7.6184e-06	-4.60676e-06	4.13151e-06		4600	0.93075	0.883974	0.870264								0.651394
	5000	7.32233e-05	0.000193251	0.00025365	6.39052e-05	0.000188006	0.000248775		5.64802e-05	0.000174346	0.000175211	0.000231448		7.42496e-06	1.36593e-05	1.27945e-05	1.73272e-05		8.10252e-05	-8.93481e-06	1.1329e-06	6.46669e-05	-8.09491e-07	4.77969e-08		5.73573e-05	7.30961e-06	7.48397e-06	-4.48525e-06	3.67576e-06		5000	0.916859	0.872733	0.859871								0.684436
	5500	7.20093e-05	0.000189956	0.000247898	6.32157e-05	0.000185227	0.000245575		5.55438e-05	0.000171374	0.000172224	0.0002262		7.67194e-06	1.38531e-05	1.30031e-05	1.93747e-05		7.93558e-05	-8.34696e-06	1.00041e-06	6.43403e-05	-1.25391e-06	1.29308e-07		5.61755e-05	8.16481e-06	7.31927e-06	-4.19015e-06	2.93625e-06		5500	0.901657	0.857854	0.840374								0.767737
	6000	7.08448e-05	0.000187069	0.000240965	6.2689e-05	0.000182047	0.000240689		5.46456e-05	0.00016877	0.000169607	0.000219874		8.04341e-06	1.3277e-05	1.24399e-05	2.08151e-05		7.72181e-05	-7.08301e-06	7.09708e-07	6.41857e-05	-1.66113e-06	1.6444e-07		5.46622e-05	9.52344e-06	7.15819e-06	-3.55565e-06	1.89452e-06		6000	0.887076	0.844818	0.816872								0.899779
	6500	6.99418e-05	0.000184513	0.0002339	6.12964e-05	0.000178215	0.000235527		5.39491e-05	0.000166464	0.000167289	0.000213427		7.34732e-06	1.17515e-05	1.09258e-05	2.20995e-05		7.53501e-05	-5.80476e-06	3.96501e-07	6.26645e-05	-1.5088e-06	1.40772e-07		5.33399e-05	9.32455e-06	7.00065e-06	-2.91398e-06	1.40517e-06		6500	0.87577	0.833274	0.792921								0.881616
	7000	6.97684e-05	0.000181755	0.000229066	6.072e-05	0.000174088	0.000231382		5.38153e-05	0.000163976	0.000164789	0.000209016		6.90464e-06	1.01126e-05	9.29931e-06	2.23657e-05		7.56331e-05	-6.28906e-06	4.24361e-07	6.32265e-05	-2.8936e-06	3.87087e-07		5.35402e-05	9.68623e-06	6.84659e-06	-3.15709e-06	2.63498e-07		7000	0.873598	0.82082	0.776534								0.916258
	7500	6.94821e-05	0.000179457	0.000225092	5.9983e-05	0.000170761	0.000228532		5.35945e-05	0.000161902	0.000162706	0.00020539		6.38854e-06	8.8581e-06	8.05505e-06	2.31424e-05		7.55989e-05	-6.5453e-06	4.28453e-07	6.32587e-05	-3.8571e-06	5.81419e-07		5.35161e-05	9.74264e-06	6.69591e-06	-3.28572e-06	-5.71373e-07		7500	0.870013	0.810442	0.763061								0.921667
	8000	6.84911e-05	0.000177485	0.000222572	5.93546e-05	0.00016785	0.000225348		5.28301e-05	0.000160123	0.000160917	0.00020309		6.52452e-06	7.7271e-06	6.93287e-06	2.22583e-05		7.43019e-05	-6.19283e-06	3.82025e-07	6.31463e-05	-4.48815e-06	6.96463e-07		5.25979e-05	1.05484e-05	6.54855e-06	-3.10878e-06	-1.37937e-06		8000	0.857604	0.801534	0.754518								1
	8500	6.75496e-05	0.000175073	0.00022001	5.84865e-05	0.000165479	0.000222417		5.21039e-05	0.000157947	0.000158731	0.000200753		6.38267e-06	7.53159e-06	6.74816e-06	2.16643e-05		7.33862e-05	-6.25017e-06	4.13567e-07	6.22581e-05	-4.47426e-06	7.02702e-07		5.19497e-05	1.03084e-05	6.40443e-06	-3.13757e-06	-1.33669e-06		8500	0.845816	0.790643	0.745834								0.977376
	9000	6.64814e-05	0.000171862	0.000216746	5.76342e-05	0.000163571	0.000218476		5.128e-05	0.00015505	0.000155819	0.000197775		6.3543e-06	8.52107e-06	7.75201e-06	2.07016e-05		7.25751e-05	-6.59255e-06	4.98856e-07	6.08404e-05	-3.7564e-06	5.50266e-07		5.13755e-05	9.46486e-06	6.26349e-06	-3.30944e-06	-4.46955e-07		9000	0.832441	0.776139	0.73477								0.896601
	9500	6.55124e-05	0.000169626	0.000213276	5.69199e-05	0.000162436	0.000214039		5.05325e-05	0.000153033	0.000153792	0.000194608		6.38738e-06	9.40353e-06	8.64448e-06	1.94305e-05		7.12601e-05	-6.16852e-06	4.2081e-07	5.90588e-05	-2.38939e-06	2.50528e-07		5.04447e-05	8.61412e-06	6.12564e-06	-3.09658e-06	7.07186e-07		9500	0.820308	0.766041	0.723005								0.815406
	10000	6.52647e-05	0.000167612	0.000210582	5.62983e-05	0.000160665	0.000210367		5.03414e-05	0.000151216	0.000151966	0.00019215		5.95684e-06	9.44967e-06	8.69963e-06	1.82164e-05		7.14338e-05	-6.65979e-06	4.90687e-07	5.80779e-05	-1.91571e-06	1.36033e-07		5.05676e-05	7.51036e-06	5.99083e-06	-3.3432e-06	1.42749e-06		10000	0.817205	0.756946	0.713874								0.708976
	11000	6.52399e-05	0.00016439	0.000209054	5.56653e-05	0.000158228	0.000206564		5.03223e-05	0.000148309	0.000149044	0.000190755		5.34296e-06	9.91934e-06	9.18372e-06	1.58089e-05		7.31501e-05	-8.8064e-06	8.96184e-07	5.74862e-05	-1.94081e-06	1.19881e-07		5.17826e-05	5.70364e-06	5.73005e-06	-4.42079e-06	2.47998e-06		11000	0.816895	0.742395	0.708691								0.534
	12000	6.4882e-05	0.000161792	0.000206327	5.47723e-05	0.000154961	0.000203038		5.00463e-05	0.000145966	0.00014669	0.000188267		4.72608e-06	8.9959e-06	8.2719e-06	1.47712e-05		7.34842e-05	-9.6444e-06	1.0422e-06	5.69967e-05	-2.44602e-06	2.2169e-07		5.20191e-05	4.9776e-06	5.48062e-06	-4.84146e-06	2.39544e-06		12000	0.812414	0.730666	0.699448								0.463854
	13000	6.3679e-05	0.000159443	0.000201485	5.34069e-05	0.000150311	0.000198691		4.91183e-05	0.000143846	0.000144559	0.000183849		4.28858e-06	6.46499e-06	5.7515e-06	1.48415e-05		7.1434e-05	-8.58479e-06	8.29778e-07	5.62792e-05	-3.27921e-06	4.06893e-07		5.05678e-05	5.71148e-06	5.24204e-06	-4.30954e-06	1.03033e-06		13000	0.797351	0.720056	0.683034								0.535641
	14000	6.1741e-05	0.000156293	0.000195569	5.21206e-05	0.00014653	0.000192079		4.76234e-05	0.000141004	0.000141704	0.000178451		4.49721e-06	5.52615e-06	4.82675e-06	1.36283e-05		6.81788e-05	-6.97653e-06	5.38728e-07	5.45742e-05	-2.72518e-06	2.71648e-07		4.82634e-05	6.31081e-06	5.01385e-06	-3.5022e-06	7.77023e-07		14000	0.773084	0.705831	0.662979								0.59518
	15000	5.99406e-05	0.000151104	0.000190215	5.12321e-05	0.000143121	0.000186828		4.62347e-05	0.000136323	0.000136999	0.000173565		4.99744e-06	6.79886e-06	6.12269e-06	1.32623e-05		6.66989e-05	-7.4157e-06	6.5735e-07	5.37569e-05	-2.77885e-06	2.54087e-07		4.72158e-05	6.54112e-06	4.79559e-06	-3.72266e-06	9.43815e-07		15000	0.75054	0.682396	0.644827								0.618205
	16000	5.88174e-05	0.000146663	0.000187216	4.95118e-05	0.000139346	0.000181519		4.53684e-05	0.000132316	0.000132973	0.000170829		4.14346e-06	7.02972e-06	6.37342e-06	1.06907e-05		6.66632e-05	-8.80609e-06	9.60315e-07	5.15061e-05	-2.14846e-06	1.54223e-07		4.71905e-05	4.31557e-06	4.58684e-06	-4.42063e-06	2.27218e-06		16000	0.736477	0.662342	0.63466								0.403851
	17000	5.83411e-05	0.000143736	0.000183415	4.74569e-05	0.000135194	0.000177538		4.5001e-05	0.000129675	0.000130318	0.000167361		2.45594e-06	5.5191e-06	4.8759e-06	1.01773e-05		6.67122e-05	-9.42326e-06	1.05216e-06	4.91689e-05	-1.88386e-06	1.71944e-07		4.72252e-05	1.94364e-06	4.38717e-06	-4.73045e-06	2.84659e-06		17000	0.730513	0.649121	0.621776								0.175292
	18000	5.77768e-05	0.000139956	0.000177863	4.66634e-05	0.000131933	0.000173565		4.45657e-05	0.000126265	0.000126892	0.000162295		2.09775e-06	5.66755e-06	5.04126e-06	1.12705e-05		6.67152e-05	-1.00638e-05	1.12535e-06	4.87629e-05	-2.35163e-06	2.52181e-07		4.72273e-05	1.53556e-06	4.19619e-06	-5.05199e-06	2.70036e-06		18000	0.723447	0.632052	0.602954								0.135957
	19000	5.64967e-05	0.000136894	0.000172955	4.6252e-05	0.000128565	0.000168045		4.35783e-05	0.000123503	0.000124116	0.000157816		2.6737e-06	5.06178e-06	4.44919e-06	1.02287e-05		6.49694e-05	-9.48602e-06	1.01335e-06	4.88055e-05	-2.83842e-06	2.8497e-07		4.59915e-05	2.814e-06	4.01353e-06	-4.76196e-06	1.92354e-06		19000	0.707418	0.618224	0.586318								0.260086
	20000	5.60618e-05	0.000133915	0.000168643	4.54788e-05	0.000125191	0.000163388		4.32428e-05	0.000120815	0.000121414	0.000153881		2.23602e-06	4.37627e-06	3.77702e-06	9.50704e-06		6.50075e-05	-1.00237e-05	1.078e-06	4.83438e-05	-3.1952e-06	3.30257e-07		4.60184e-05	2.32535e-06	3.83882e-06	-5.03188e-06	1.83668e-06		20000	0.701972	0.60477	0.571698								0.212985
	21000	5.5814e-05	0.000130936	0.000163892	4.45e-05	0.000122556	0.000158862		4.30517e-05	0.000118127	0.000118713	0.000149546		1.44824e-06	4.42858e-06	3.84265e-06	9.31538e-06		6.53105e-05	-1.06338e-05	1.13736e-06	4.70114e-05	-2.74058e-06	2.29148e-07		4.62329e-05	7.78488e-07	3.67171e-06	-5.33815e-06	2.59756e-06		21000	0.69887	0.591315	0.555593								0.0637904
	22000	5.50514e-05	0.000128463	0.000160711	4.47283e-05	0.000120694	0.000152455		4.24635e-05	0.000115896	0.000116471	0.000146644		2.26477e-06	4.7977e-06	4.22284e-06	5.81062e-06		6.46389e-05	-1.07448e-05	1.15739e-06	4.71077e-05	-2.42301e-06	4.36279e-08		4.57575e-05	1.35017e-06	3.51188e-06	-5.39388e-06	2.97087e-06		22000	0.689322	0.580146	0.54481								0.119289
	23000	5.40054e-05	0.000125664	0.000157753	4.46831e-05	0.000119091	0.000147481		4.16566e-05	0.000113372	0.000113934	0.000143945		3.02646e-06	5.71974e-06	5.1574e-06	3.53526e-06		6.36729e-05	-1.08705e-05	1.20298e-06	4.68422e-05	-2.04777e-06	-1.1131e-07		4.50737e-05	1.76845e-06	3.35901e-06	-5.45699e-06	3.40922e-06		23000	0.676223	0.567508	0.534784								0.160139
	24000	5.33639e-05	0.00012301	0.000156836	4.44028e-05	0.000115728	0.000145535		4.11619e-05	0.000110977	0.000111528	0.000143109		3.24093e-06	4.75096e-06	4.2005e-06	2.42639e-06		6.393e-05	-1.20281e-05	1.46196e-06	4.80372e-05	-3.87472e-06	2.40339e-07		4.52557e-05	2.78146e-06	3.21279e-06	-6.03806e-06	2.16334e-06		24000	0.668191	0.555524	0.531675								0.257582
	25000	5.31024e-05	0.000121322	0.000153854	4.38354e-05	0.000112182	0.000144257		4.09601e-05	0.000109454	0.000109997	0.000140387		2.8752e-06	2.72803e-06	2.18513e-06	3.8697e-06		6.3787e-05	-1.21358e-05	1.45123e-06	4.89469e-05	-5.74179e-06	6.30282e-07		4.51544e-05	3.79242e-06	3.07293e-06	-6.09213e-06	3.50345e-07		25000	0.664917	0.547899	0.521564								0.355004
	26000	5.23811e-05	0.00011982	0.000149533	4.28882e-05	0.000109425	0.000142466		4.04038e-05	0.000108099	0.000108635	0.000136445		2.48439e-06	1.32593e-06	7.89753e-07	6.02121e-06		6.22658e-05	-1.11061e-05	1.22136e-06	4.84431e-05	-6.33771e-06	7.82761e-07		4.40776e-05	4.36549e-06	2.93917e-06	-5.57522e-06	-7.6249e-07		26000	0.655885	0.541114	0.506917								0.411028
	27000	5.1748e-05	0.000118358	0.000146204	4.21919e-05	0.000107512	0.000140064		3.99154e-05	0.00010678	0.00010731	0.000133407		2.27645e-06	7.31188e-07	2.01546e-07	6.65764e-06		6.11413e-05	-1.04752e-05	1.08191e-06	4.77254e-05	-6.31897e-06	7.85408e-07		4.32816e-05	4.44386e-06	2.81122e-06	-5.25854e-06	-1.06043e-06		27000	0.647957	0.534515	0.49563								0.419194
	28000	5.20288e-05	0.000117563	0.000142693	4.19793e-05	0.00010714	0.000138412		4.0132e-05	0.000106063	0.000106589	0.000130203		1.84734e-06	1.07719e-06	5.5111e-07	8.2088e-06		6.13552e-05	-1.02951e-05	9.68641e-07	4.71348e-05	-5.82961e-06	6.7416e-07		4.3433e-05	3.7018e-06	2.68885e-06	-5.1681e-06	-6.61514e-07		28000	0.651473	0.530924	0.483728								0.347574
	29000	5.20481e-05	0.000115214	0.000139116	4.14097e-05	0.000106753	0.000136694		4.01469e-05	0.000103944	0.000104459	0.000126939		1.26279e-06	2.80988e-06	2.29431e-06	9.75521e-06		6.20656e-05	-1.10829e-05	1.0653e-06	4.58238e-05	-4.91471e-06	5.00531e-07		4.39359e-05	1.88794e-06	2.5718e-06	-5.56357e-06	6.48858e-07		29000	0.651715	0.520315	0.471601								0.172451
	30000	5.1302e-05	0.000111683	0.000138232	4.05258e-05	0.000105939	0.000134846		3.95714e-05	0.000100758	0.000101257	0.000126132		9.54416e-07	5.18195e-06	4.68218e-06	8.71379e-06		6.27069e-05	-1.28607e-05	1.45588e-06	4.41368e-05	-3.9459e-06	3.34891e-07		4.43898e-05	-2.53002e-07	2.45985e-06	-6.45606e-06	2.51016e-06		30000	0.642373	0.504366	0.468605								-0.0341155
	31000	5.00549e-05	0.000109153	0.000136555	4.01958e-05	0.000103421	0.000132884		3.86095e-05	9.84751e-05	9.89636e-05	0.000124602		1.58627e-06	4.94587e-06	4.45742e-06	8.28218e-06		6.148e-05	-1.2955e-05	1.52992e-06	4.46652e-05	-5.0056e-06	5.36138e-07		4.35214e-05	1.14385e-06	2.35277e-06	-6.50339e-06	1.4978e-06		31000	0.626758	0.492941	0.462919								0.101126
	32000	4.91437e-05	0.000107	0.000133638	3.99109e-05	0.000100719	0.000129815		3.79066e-05	9.65328e-05	9.70116e-05	0.000121941		2.00432e-06	4.18666e-06	3.70785e-06	7.87404e-06		6.03638e-05	-1.2714e-05	1.49386e-06	4.51293e-05	-5.90156e-06	6.83167e-07		4.27312e-05	2.39812e-06	2.25035e-06	-6.38239e-06	4.80829e-07		32000	0.615348	0.483218	0.453034								0.222561
	33000	4.84802e-05	0.000105595	0.000130433	3.90654e-05	9.88269e-05	0.000126429		3.73949e-05	9.52658e-05	9.57383e-05	0.000119016		1.67056e-06	3.56108e-06	3.08855e-06	7.41238e-06		5.91719e-05	-1.20418e-05	1.35024e-06	4.38535e-05	-5.36349e-06	5.75479e-07		4.18874e-05	1.96603e-06	2.15239e-06	-6.04497e-06	6.81484e-07		33000	0.607041	0.476876	0.442167								0.181606
	34000	4.76185e-05	0.000104996	0.000127575	3.79872e-05	9.69393e-05	0.000122741		3.67302e-05	9.47255e-05	9.51954e-05	0.000116408		1.25695e-06	2.21383e-06	1.74398e-06	6.33294e-06		5.71331e-05	-1.05828e-05	1.06823e-06	4.20333e-05	-4.44924e-06	4.03054e-07		4.04442e-05	1.58913e-06	2.0587e-06	-5.31254e-06	8.63299e-07		34000	0.596251	0.474171	0.432478								0.146417
	35000	4.72965e-05	0.000104769	0.000125518	3.75192e-05	9.47721e-05	0.000120331		3.64818e-05	9.45205e-05	9.49893e-05	0.000114531		1.03739e-06	2.51577e-07	-2.17255e-07	5.8002e-06		5.61262e-05	-9.71077e-06	8.81016e-07	4.19398e-05	-4.9061e-06	4.85463e-07		3.97314e-05	2.20837e-06	1.96908e-06	-4.87478e-06	-3.13164e-08		35000	0.592219	0.473145	0.425504								0.206608
	36000	4.73791e-05	0.000103644	0.000123816	3.76887e-05	9.24522e-05	0.000120787		3.65455e-05	9.35051e-05	9.39688e-05	0.000112978		1.14325e-06	-1.05284e-06	-1.51664e-06	7.80887e-06		5.66163e-05	-1.01778e-05	9.40556e-07	4.39395e-05	-7.18908e-06	9.38353e-07		4.00784e-05	3.86109e-06	1.88336e-06	-5.10924e-06	-2.07985e-06		36000	0.593253	0.468062	0.419735								0.365527
	37000	4.67927e-05	0.000100603	0.00012351	3.78583e-05	9.1974e-05	0.000119989		3.60932e-05	9.07615e-05	9.12117e-05	0.000112699		1.76511e-06	1.21245e-06	7.62265e-07	7.29006e-06		5.73944e-05	-1.19259e-05	1.32418e-06	4.4398e-05	-7.5195e-06	9.79838e-07		4.06292e-05	3.76875e-06	1.80138e-06	-5.9868e-06	-1.5327e-06		37000	0.58591	0.454329	0.418699								0.356224
	38000	4.6421e-05	9.7314e-05	0.000123667	3.72118e-05	9.11803e-05	0.000117311		3.58065e-05	8.77945e-05	8.823e-05	0.000112843		1.40525e-06	3.38577e-06	2.9503e-06	4.46869e-06		5.88828e-05	-1.42852e-05	1.82343e-06	4.29645e-05	-6.53387e-06	7.81178e-07		4.16828e-05	1.28163e-06	1.72297e-06	-7.17116e-06	6.37284e-07		38000	0.581256	0.439477	0.419231								0.115837
	39000	4.53694e-05	9.64724e-05	0.000119933	3.66376e-05	8.92929e-05	0.000114413		3.49954e-05	8.70353e-05	8.7467e-05	0.000109435		1.64221e-06	2.25758e-06	1.82588e-06	4.97775e-06		5.64072e-05	-1.2515e-05	1.47727e-06	4.23498e-05	-6.47083e-06	7.58548e-07		3.99303e-05	2.41952e-06	1.64796e-06	-6.28251e-06	-1.88313e-07		39000	0.568089	0.435676	0.406573								0.226813
	40000	4.44802e-05	9.58477e-05	0.000116877	3.59503e-05	8.84942e-05	0.000113982		3.43095e-05	8.64716e-05	8.69006e-05	0.000106646		1.64081e-06	2.02251e-06	1.5936e-06	7.33527e-06		5.42812e-05	-1.09795e-05	1.17849e-06	4.14e-05	-6.19081e-06	7.4117e-07		3.84254e-05	2.97459e-06	1.57623e-06	-5.51166e-06	-6.79151e-07		40000	0.556955	0.432855	0.396211								0.281448
	41000	4.4527e-05	9.52127e-05	0.000116629	3.54869e-05	8.75479e-05	0.000112533		3.43456e-05	8.58988e-05	8.63248e-05	0.00010642		1.14133e-06	1.6491e-06	1.22303e-06	6.11235e-06		5.47361e-05	-1.14806e-05	1.27146e-06	4.07418e-05	-5.95574e-06	7.00899e-07		3.87474e-05	1.99435e-06	1.50761e-06	-5.76323e-06	-1.92514e-07		41000	0.557541	0.429987	0.395371								0.186762
	42000	4.4249e-05	9.48513e-05	0.000116447	3.50822e-05	8.48414e-05	0.000109008		3.41311e-05	8.55727e-05	8.59972e-05	0.000106254		9.5113e-07	-7.31309e-07	-1.15576e-06	2.75338e-06		5.43755e-05	-1.13967e-05	1.2702e-06	4.08555e-05	-6.56403e-06	7.90786e-07		3.84921e-05	2.36337e-06	1.44199e-06	-5.72114e-06	-8.42895e-07		42000	0.554059	0.428355	0.394755								0.222498
	43000	4.4015e-05	9.43969e-05	0.000116497	3.50913e-05	8.22214e-05	0.000106777		3.39506e-05	8.51628e-05	8.55853e-05	0.0001063		1.14073e-06	-2.94141e-06	-3.36383e-06	4.7774e-07		5.42228e-05	-1.15189e-05	1.31105e-06	4.20627e-05	-8.01451e-06	1.0431e-06		3.8384e-05	3.67875e-06	1.37921e-06	-5.78244e-06	-2.23206e-06		43000	0.551129	0.426303	0.394923								0.3493
	44000	4.34093e-05	9.19033e-05	0.000114109	3.44493e-05	8.17635e-05	0.000106582		3.34834e-05	8.29131e-05	8.33244e-05	0.000104121		9.65878e-07	-1.14959e-06	-1.56085e-06	2.46079e-06		5.4077e-05	-1.20945e-05	1.42677e-06	4.10351e-05	-7.58193e-06	9.96131e-07		3.82808e-05	2.75428e-06	1.31918e-06	-6.07141e-06	-1.51052e-06		44000	0.543545	0.415042	0.38683								0.260318
	45000	4.34231e-05	8.96369e-05	0.000112077	3.39316e-05	8.23537e-05	0.000104148		3.34941e-05	8.08684e-05	8.12695e-05	0.000102267		4.37568e-07	1.48526e-06	1.08415e-06	1.88121e-06		5.51075e-05	-1.33219e-05	1.63745e-06	3.89978e-05	-5.67488e-06	6.08669e-07		3.90103e-05	-1.24348e-08	1.26175e-06	-6.68754e-06	1.01266e-06		45000	0.543718	0.404806	0.379941								-0.00675576
	46000	4.30955e-05	8.85011e-05	0.00011078	3.41057e-05	8.24402e-05	0.000101543		3.32414e-05	7.98437e-05	8.02397e-05	0.000101083		8.64253e-07	2.59647e-06	2.20044e-06	4.59875e-07		5.48853e-05	-1.34539e-05	1.66407e-06	3.8637e-05	-4.93754e-06	4.06185e-07		3.8853e-05	-2.15994e-07	1.20683e-06	-6.75381e-06	1.81627e-06		46000	0.539616	0.399677	0.375544								-0.0262233
	47000	4.24733e-05	8.79228e-05	0.000109202	3.38547e-05	8.07919e-05	9.94269e-05		3.27615e-05	7.9322e-05	7.97155e-05	9.96438e-05		1.09324e-06	1.46984e-06	1.0764e-06	-2.16914e-07		5.3632e-05	-1.2684e-05	1.52528e-06	3.87049e-05	-5.31292e-06	4.62716e-07		3.79658e-05	7.39118e-07	1.15429e-06	-6.36732e-06	1.0544e-06		47000	0.531826	0.397066	0.370195								0.0664843
	48000	4.28725e-05	8.71175e-05	0.000107484	3.3423e-05	7.89045e-05	9.74e-05		3.30694e-05	7.85955e-05	7.89853e-05	9.80759e-05		3.5354e-07	3.08994e-07	-8.08483e-08	-6.75875e-07		5.45377e-05	-1.3248e-05	1.58284e-06	3.85929e-05	-5.70639e-06	5.36415e-07		3.8607e-05	-1.40327e-08	1.10405e-06	-6.65049e-06	9.44091e-07		48000	0.536824	0.393429	0.36437								-0.00658739
	49000	4.309e-05	8.61623e-05	0.00010551	3.29098e-05	7.70222e-05	9.66674e-05		3.32372e-05	7.77338e-05	7.81193e-05	9.62743e-05		-3.27357e-07	-7.11555e-07	-1.09712e-06	3.93086e-07		5.51159e-05	-1.36396e-05	1.61375e-06	3.86383e-05	-6.43207e-06	7.03551e-07		3.90162e-05	-3.77889e-07	1.05599e-06	-6.84704e-06	4.14972e-07		49000	0.539548	0.389115	0.357677								-0.0419867
	50000	4.31313e-05	8.45258e-05	0.000104122	3.19716e-05	7.66356e-05	9.67244e-05		3.3269e-05	7.62573e-05	7.66356e-05	9.5008e-05		-1.29737e-06	3.78245e-07	0	1.71645e-06		5.59425e-05	-1.45889e-05	1.77773e-06	3.7034e-05	-5.67876e-06	6.16383e-07		3.96014e-05	-2.56738e-06	1.01002e-06	-7.32361e-06	1.64485e-06		50000	0.540065	0.381724	0.352972								-0.253373
	52500	4.15429e-05	8.20787e-05	0.000103634	3.13816e-05	7.57453e-05	9.68953e-05		3.20438e-05	7.40496e-05	7.44169e-05	9.45632e-05		-6.62148e-07	1.69569e-06	1.3284e-06	2.3321e-06		5.42752e-05	-1.46125e-05	1.88022e-06	3.64902e-05	-5.78928e-06	6.80668e-07		3.84211e-05	-1.93086e-06	9.03664e-07	-7.33546e-06	1.54618e-06		52500	0.520175	0.370673	0.35132								-0.191119
	55000	4.11768e-05	7.90999e-05	0.000101297	3.11782e-05	7.33849e-05	9.53161e-05		3.17614e-05	7.13622e-05	7.17161e-05	9.24301e-05		-5.83187e-07	2.02271e-06	1.66874e-06	2.88605e-06		5.49444e-05	-1.58885e-05	2.12086e-06	3.72622e-05	-6.99256e-06	9.08568e-07		3.88948e-05	-1.63265e-06	8.08508e-07	-7.976e-06	9.83437e-07		55000	0.515591	0.357221	0.343395								-0.162749
	57500	4.0216e-05	7.79641e-05	9.67698e-05	3.0613e-05	7.09837e-05	9.2288e-05		3.10203e-05	7.03375e-05	7.06864e-05	8.82996e-05		-4.07256e-07	6.46172e-07	2.9729e-07	3.98843e-06		5.26483e-05	-1.42052e-05	1.7728e-06	3.69756e-05	-7.32483e-06	9.6223e-07		3.72695e-05	-2.93836e-07	7.23373e-07	-7.13096e-06	-1.93867e-07		57500	0.503561	0.352091	0.328049								-0.032516
	60000	3.92194e-05	7.71535e-05	9.27635e-05	2.97585e-05	6.82976e-05	8.87717e-05		3.02516e-05	6.96062e-05	6.99514e-05	8.46439e-05		-4.93104e-07	-1.3086e-06	-1.65385e-06	4.12774e-06		5.01941e-05	-1.23826e-05	1.40795e-06	3.61782e-05	-7.39416e-06	9.74459e-07		3.55321e-05	6.4611e-07	6.47202e-07	-6.21603e-06	-1.17813e-06		60000	0.491082	0.348431	0.314468								0.0593707
	62500	3.80632e-05	7.48718e-05	8.99962e-05	2.85898e-05	6.67104e-05	8.66146e-05		2.93598e-05	6.75476e-05	6.78827e-05	8.21189e-05		-7.69995e-07	-8.37236e-07	-1.17228e-06	4.49572e-06		4.8711e-05	-1.20127e-05	1.36493e-06	3.43596e-05	-6.63427e-06	8.64445e-07		3.44822e-05	-1.22629e-07	5.79052e-07	-6.03035e-06	-6.03923e-07		62500	0.476605	0.338126	0.305087								-0.0138693
	65000	3.65656e-05	7.28686e-05	8.64774e-05	2.73984e-05	6.52962e-05	8.21622e-05		2.82046e-05	6.57405e-05	6.60665e-05	7.8908e-05		-8.06204e-07	-4.44293e-07	-7.70372e-07	3.25417e-06		4.61715e-05	-1.07618e-05	1.15595e-06	3.18066e-05	-4.93874e-06	5.30557e-07		3.26846e-05	-8.77955e-07	5.18078e-07	-5.40242e-06	4.63675e-07		65000	0.457853	0.32908	0.293158								-0.0852152
	67500	3.59875e-05	7.08914e-05	8.43958e-05	2.72266e-05	6.3419e-05	7.91098e-05		2.77587e-05	6.39566e-05	6.42739e-05	7.70086e-05		-5.32073e-07	-5.37608e-07	-8.54839e-07	2.10115e-06		4.58131e-05	-1.10412e-05	1.21568e-06	3.19514e-05	-5.28516e-06	5.60419e-07		3.24308e-05	-4.79457e-07	4.63524e-07	-5.54268e-06	2.5752e-07		67500	0.450614	0.32015	0.286101								-0.0466169
	70000	3.52388e-05	6.74945e-05	8.31484e-05	2.74662e-05	6.17707e-05	7.59678e-05		2.71811e-05	6.0892e-05	6.11941e-05	7.58705e-05		2.85097e-07	8.78706e-07	5.76675e-07	9.73704e-08		4.62683e-05	-1.25826e-05	1.55308e-06	3.2744e-05	-5.89096e-06	6.13239e-07		3.27531e-05	-9.10737e-09	4.14715e-07	-6.31645e-06	4.25493e-07		70000	0.441239	0.30481	0.281873								-0.00153636
	72500	3.48175e-05	6.51765e-05	8.27272e-05	2.76403e-05	5.92729e-05	7.42179e-05		2.68562e-05	5.88008e-05	5.90925e-05	7.54861e-05		7.8405e-07	4.72122e-07	1.80463e-07	-1.26823e-06		4.68659e-05	-1.38824e-05	1.8341e-06	3.43198e-05	-7.59218e-06	9.12714e-07		3.31761e-05	1.14369e-06	3.71046e-07	-6.96894e-06	-6.2324e-07		72500	0.435965	0.294342	0.280445								0.109187
	75000	3.40881e-05	6.55224e-05	8.02161e-05	2.67903e-05	5.71414e-05	7.24841e-05		2.62936e-05	5.91129e-05	5.94061e-05	7.31948e-05		4.9675e-07	-1.97144e-06	-2.26465e-06	-7.10695e-07		4.45485e-05	-1.19061e-05	1.44561e-06	3.36074e-05	-7.79886e-06	9.81818e-07		3.15356e-05	2.07171e-06	3.31975e-07	-5.97682e-06	-1.82204e-06		75000	0.42683	0.295904	0.271932								0.199853
	77500	3.38651e-05	6.41802e-05	7.67138e-05	2.61845e-05	5.67497e-05	7.18573e-05		2.61216e-05	5.79019e-05	5.81891e-05	6.9999e-05		6.29162e-08	-1.15222e-06	-1.43942e-06	1.85828e-06		4.41218e-05	-1.1597e-05	1.3403e-06	3.25001e-05	-7.20956e-06	8.93901e-07		3.12336e-05	1.26657e-06	2.97018e-07	-5.82167e-06	-1.38788e-06		77500	0.424038	0.289842	0.260059								0.12253
	80000	3.32126e-05	6.19448e-05	7.4657e-05	2.57685e-05	5.63886e-05	7.09049e-05		2.56183e-05	5.58853e-05	5.61625e-05	6.81223e-05		1.50169e-07	5.03322e-07	2.26125e-07	2.78265e-06		4.3793e-05	-1.2013e-05	1.43272e-06	3.16708e-05	-6.70772e-06	8.05393e-07		3.10008e-05	6.7002e-07	2.65742e-07	-6.03052e-06	-6.77202e-07		80000	0.415869	0.279747	0.253087								0.0652426
	82500	3.25546e-05	6.17951e-05	7.63338e-05	2.57256e-05	5.62563e-05	6.78363e-05		2.51108e-05	5.57502e-05	5.60267e-05	6.96523e-05		6.14781e-07	5.06127e-07	2.296e-07	-1.816e-06		4.2996e-05	-1.19291e-05	1.48774e-06	3.0906e-05	-5.745e-06	5.64567e-07		3.04366e-05	4.69368e-07	2.3776e-07	-5.98838e-06	2.43376e-07		82500	0.40763	0.279071	0.258771								0.0463854
	85000	3.20261e-05	6.15163e-05	7.74654e-05	2.56826e-05	5.50354e-05	6.56875e-05		2.47031e-05	5.54986e-05	5.57739e-05	7.06849e-05		9.79482e-07	-4.6323e-07	-7.38509e-07	-4.99739e-06		4.24078e-05	-1.19221e-05	1.54043e-06	3.10968e-05	-5.99604e-06	5.81825e-07		3.00202e-05	1.07658e-06	2.12724e-07	-5.98485e-06	-1.11853e-08		85000	0.401012	0.277812	0.262607								0.105209
	87500	3.18527e-05	5.9792e-05	7.56977e-05	2.51287e-05	5.34381e-05	6.42957e-05		2.45693e-05	5.39431e-05	5.42106e-05	6.90719e-05		5.59415e-07	-5.04961e-07	-7.72524e-07	-4.77626e-06		4.27684e-05	-1.25673e-05	1.65159e-06	3.0706e-05	-6.21701e-06	6.39746e-07		3.02755e-05	4.30464e-07	1.90324e-07	-6.30878e-06	9.17695e-08		87500	0.39884	0.270025	0.256615								0.0427444
	90000	3.10323e-05	5.61422e-05	7.15099e-05	2.37588e-05	5.15508e-05	6.29689e-05		2.39366e-05	5.06503e-05	5.09015e-05	6.52507e-05		-1.77769e-07	9.00498e-07	6.49267e-07	-2.28178e-06		4.2514e-05	-1.32559e-05	1.77418e-06	2.88926e-05	-5.74925e-06	6.15412e-07		3.00954e-05	-1.2028e-06	1.70283e-07	-6.65441e-06	9.05158e-07		90000	0.388569	0.253542	0.242418								-0.114448
	92500	2.96779e-05	5.51252e-05	6.95192e-05	2.29992e-05	5.14745e-05	6.25539e-05		2.28918e-05	4.97328e-05	4.99795e-05	6.34342e-05		1.07385e-07	1.74169e-06	1.49501e-06	-8.80307e-07		3.99855e-05	-1.18596e-05	1.55204e-06	2.73206e-05	-4.78832e-06	4.66947e-07		2.83055e-05	-9.84883e-07	1.52352e-07	-5.95348e-06	1.16516e-06		92500	0.371609	0.248949	0.23567								-0.0920551
	95000	2.92071e-05	5.4862e-05	6.86353e-05	2.2737e-05	4.9633e-05	6.16584e-05		2.25287e-05	4.94952e-05	4.97408e-05	6.26277e-05		2.08294e-07	1.37762e-07	-1.0774e-07	-9.69234e-07		3.89985e-05	-1.12351e-05	1.44381e-06	2.77999e-05	-5.71847e-06	6.55535e-07		2.76068e-05	1.93144e-07	1.3631e-07	-5.64001e-06	-7.84623e-08		95000	0.365714	0.24776	0.232673								0.021972
	97500	2.88685e-05	5.4356e-05	6.65291e-05	2.24092e-05	4.83155e-05	5.87446e-05		2.22675e-05	4.90388e-05	4.9282e-05	6.07058e-05		1.41698e-07	-7.23298e-07	-9.66536e-07	-1.96117e-06		3.8132e-05	-1.05596e-05	1.29617e-06	2.72942e-05	-5.4627e-06	5.77668e-07		2.69934e-05	3.00843e-07	1.21956e-07	-5.3009e-06	-1.61798e-07		97500	0.361474	0.245476	0.225533								0.0328317
	100000	2.82326e-05	5.33959e-05	6.56453e-05	2.20995e-05	4.67538e-05	5.56599e-05		2.1777e-05	4.81726e-05	4.84115e-05	5.98993e-05		3.22463e-07	-1.41878e-06	-1.65772e-06	-4.23946e-06		3.72794e-05	-1.03233e-05	1.27657e-06	2.69448e-05	-5.37455e-06	5.29274e-07		2.63899e-05	5.54926e-07	1.09114e-07	-5.18227e-06	-1.92286e-07		100000	0.353512	0.241139	0.222537								0.0577712
	105000	2.76958e-05	5.19039e-05	6.31838e-05	2.16474e-05	4.60264e-05	5.43982e-05		2.13629e-05	4.68266e-05	4.70589e-05	5.76533e-05		2.84454e-07	-8.00225e-07	-1.03249e-06	-3.25505e-06		3.65849e-05	-1.01197e-05	1.23062e-06	2.62101e-05	-5.03272e-06	4.70022e-07		2.58982e-05	3.11863e-07	8.73447e-08	-5.08007e-06	4.73463e-08		105000	0.34679	0.234402	0.214193								0.0347469
	110000	2.73324e-05	4.97719e-05	5.94338e-05	2.0863e-05	4.50802e-05	5.23797e-05		2.10826e-05	4.49031e-05	4.51259e-05	5.42315e-05		-2.19685e-07	1.77075e-07	-4.5649e-08	-1.85179e-06		3.63419e-05	-1.02224e-05	1.21289e-06	2.47674e-05	-4.23317e-06	3.28767e-07		2.57263e-05	-9.58894e-07	6.99185e-08	-5.13164e-06	8.98462e-07		110000	0.34224	0.224774	0.20148								-0.0875303
	115000	2.68534e-05	4.89666e-05	5.5593e-05	2.04312e-05	4.28114e-05	5.21599e-05		2.07132e-05	4.41766e-05	4.43957e-05	5.07269e-05		-2.82013e-07	-1.36516e-06	-1.58428e-06	1.43299e-06		3.49607e-05	-9.05447e-06	9.47216e-07	2.53614e-05	-5.54681e-06	6.16615e-07		2.47485e-05	6.12898e-07	5.5969e-08	-4.54532e-06	-1.00149e-06		115000	0.336242	0.221137	0.18846								0.0646322
	120000	2.60606e-05	4.63958e-05	5.45853e-05	1.95043e-05	4.20688e-05	4.98322e-05		2.01016e-05	4.18573e-05	4.20649e-05	4.98074e-05		-5.97305e-07	2.11502e-07	3.88576e-09	2.47053e-08		3.48369e-05	-9.93593e-06	1.15957e-06	2.34208e-05	-4.30845e-06	3.91937e-07		2.46609e-05	-1.24004e-06	4.48025e-08	-4.98781e-06	6.79363e-07		120000	0.326315	0.209527	0.185044								-0.113796
	125000	2.57798e-05	4.52705e-05	5.32802e-05	1.88329e-05	4.0268e-05	5.01251e-05		1.9885e-05	4.0842e-05	4.10446e-05	4.86166e-05		-1.05211e-06	-5.74043e-07	-7.76624e-07	1.50851e-06		3.46993e-05	-1.01111e-05	1.19157e-06	2.33518e-05	-5.12346e-06	6.04582e-07		2.45634e-05	-1.21162e-06	3.58639e-08	-5.07573e-06	-4.77261e-08		125000	0.322799	0.204445	0.18062								-0.110997
	130000	2.60771e-05	4.40109e-05	5.24956e-05	1.82768e-05	3.91438e-05	4.77892e-05		2.01144e-05	3.97056e-05	3.99026e-05	4.79006e-05		-1.83757e-06	-5.61863e-07	-7.58807e-07	-1.11452e-07		3.59375e-05	-1.12461e-05	1.38567e-06	2.24051e-05	-4.63285e-06	5.04602e-07		2.544e-05	-3.0349e-06	2.87087e-08	-5.6455e-06	1.01265e-06		130000	0.326522	0.198756	0.17796								-0.28732
	135000	2.48603e-05	4.11149e-05	5.05958e-05	1.82113e-05	3.77703e-05	4.38499e-05		1.91758e-05	3.70929e-05	3.72769e-05	4.61672e-05		-9.64565e-07	6.77411e-07	4.93426e-07	-2.3173e-06		3.49597e-05	-1.16066e-05	1.50723e-06	2.22048e-05	-4.38781e-06	3.9431e-07		2.47478e-05	-2.54301e-06	2.2981e-08	-5.82648e-06	1.43867e-06		135000	0.311286	0.185678	0.17152								-0.239377
	140000	2.37674e-05	3.9752e-05	4.9869e-05	1.78337e-05	3.73023e-05	4.21814e-05		1.83328e-05	3.58634e-05	3.60413e-05	4.5504e-05		-4.99077e-07	1.43892e-06	1.26104e-06	-3.3226e-06		3.35007e-05	-1.12249e-05	1.49164e-06	2.13446e-05	-3.78119e-06	2.70346e-07		2.3715e-05	-2.37037e-06	1.8396e-08	-5.63489e-06	1.85369e-06		140000	0.297601	0.179523	0.169056								-0.22193
	145000	2.30737e-05	3.84822e-05	4.9233e-05	1.75105e-05	3.57865e-05	4.2279e-05		1.77977e-05	3.47178e-05	3.489e-05	4.49236e-05		-2.87242e-07	1.06873e-06	8.96525e-07	-2.6446e-06		3.28008e-05	-1.12618e-05	1.53467e-06	2.1733e-05	-4.69981e-06	4.7725e-07		2.32195e-05	-1.48649e-06	1.47258e-08	-5.6534e-06	9.53589e-07		145000	0.288915	0.173788	0.1669								-0.136399
	150000	2.26222e-05	3.76356e-05	4.81345e-05	1.72663e-05	3.41333e-05	4.06512e-05		1.74495e-05	3.3954e-05	3.41224e-05	4.39213e-05		-1.83144e-07	1.7929e-07	1.08741e-08	-3.27005e-06		3.21876e-05	-1.10744e-05	1.50898e-06	2.19399e-05	-5.25005e-06	5.76442e-07		2.27854e-05	-8.45518e-07	1.17878e-08	-5.55932e-06	3.09278e-07		150000	0.283262	0.169965	0.163176								-0.0743134

## Sheet: Dataset S04B
	Time	npq4 DA540 06nJ	npq4 DA540 18nJ	npq4 DA540 24nJ	npq4 LA540 06nJ	npq4 LA540 18nJ	npq4 LA540 24nJ		npq4 DA(Scaled)540 06nJ	npq4 DA(Scaled)540 18nJ	npq4 DA(Scaled)540 24nJ		npq4 ddOD 06nJ	npq4 ddOD 18nJ	npq4 ddOD 24nJ		npq4 540 DA PP3	npq4 540 DA PP5	npq4 540 DA PP7	npq4 540 LA PP3	npq4 540 LA PP5	npq4 540 LA PP7		npq4 540 PP3 DA(scaled)	npq4 540 PP3 ddOD		npq4 540 PP5(DA scaled)	npq4 540 PP5 ddOD			Pump int	npq4 DA	npq4 LA
npq4	-2000	5.47322e-05	0.000149935	0.000159686	6.29121e-05	0.000165896	0.00017303		6.02024e-05	0.000166396	0.00017755		2.70961e-06	-5.00431e-07	-4.51917e-06		4.94296e-05	7.86246e-06	-2.55986e-06	5.84845e-05	7.17229e-06	-2.74475e-06		5.41721e-05	4.31243e-06		8.72511e-06	-1.55282e-06			6	96.3689	107.386
540 ESA	-1900	3.04352e-05	8.39704e-05	8.88686e-05	3.55245e-05	9.18095e-05	9.90951e-05		3.3477e-05	9.31897e-05	9.88097e-05		2.04743e-06	-1.38023e-06	2.85307e-07		2.71072e-05	4.84483e-06	-1.51683e-06	3.46163e-05	2.03103e-06	-1.12292e-06		2.97079e-05	4.90839e-06		5.37639e-06	-3.34536e-06			18	289.443	325.193
For Fig. 4B	-1800	1.37761e-05	3.78733e-05	4.05253e-05	1.61896e-05	4.14613e-05	4.89018e-05		1.51529e-05	4.20315e-05	4.50586e-05		1.03665e-06	-5.70231e-07	3.84318e-06		1.24346e-05	1.98057e-06	-6.39097e-07	1.69638e-05	-6.37388e-07	-1.36796e-07		1.36276e-05	3.33614e-06		2.19787e-06	-2.83526e-06			24	395.477	415.302
	-1700	4.79668e-06	1.19662e-05	1.46899e-05	6.56004e-06	1.54198e-05	1.96798e-05		5.27609e-06	1.328e-05	1.63332e-05		1.28395e-06	2.13982e-06	3.34662e-06		5.28834e-06	-5.20898e-07	2.92327e-08	7.76013e-06	-1.36344e-06	1.63348e-07		5.79573e-06	1.96439e-06		-5.78049e-07	-7.85386e-07
	-1600	8.49453e-07	1.50795e-06	4.77595e-06	1.45078e-06	3.86856e-06	5.75017e-06		9.34353e-07	1.67351e-06	5.31021e-06		5.16428e-07	2.19505e-06	4.39962e-07		1.8876e-06	-1.32639e-06	2.88247e-07	1.76006e-06	-3.85502e-07	7.6218e-08		2.0687e-06	-3.08634e-07		-1.47192e-06	1.08641e-06
	-1500	-7.473e-07	-6.12944e-07	-1.43364e-06	2.06034e-08	2.21085e-06	-1.68354e-07		-8.21989e-07	-6.8024e-07	-1.59402e-06		8.42592e-07	2.89109e-06	1.42566e-06		-1.44438e-06	8.38944e-07	-1.41863e-07	-1.47478e-06	1.87445e-06	-3.7907e-07		-1.58296e-06	1.08181e-07		9.30991e-07	9.43462e-07
	-1400	-6.2744e-07	-1.43773e-06	-1.15604e-06	4.14719e-07	1.93456e-06	1.90613e-07		-6.9015e-07	-1.59558e-06	-1.28536e-06		1.10487e-06	3.53014e-06	1.47597e-06		-5.85402e-07	-8.07495e-08	3.87119e-08	-4.12612e-07	1.06475e-06	-2.37422e-07		-6.41568e-07	2.28956e-07		-8.96091e-08	1.15436e-06
	-1300	-5.8621e-08	-7.25609e-08	6.38432e-07	8.75866e-07	1.14227e-06	1.59231e-06		-6.44799e-08	-8.05275e-08	7.0985e-07		9.40346e-07	1.2228e-06	8.82462e-07		9.074e-08	-2.04887e-07	5.5526e-08	1.38829e-06	-6.00719e-07	8.82914e-08		9.9446e-08	1.28885e-06		-2.27367e-07	-3.73353e-07				9.63689e-05	96.3689
	-1200	6.9506e-07	-1.09124e-07	2.34493e-06	1.16027e-06	-2.55375e-07	1.17932e-06		7.64529e-07	-1.21104e-07	2.60725e-06		3.95744e-07	-1.34271e-07	-1.42793e-06		2.0491e-06	-1.68348e-06	3.29442e-07	2.78563e-06	-1.95957e-06	3.34218e-07		2.2457e-06	5.39923e-07		-1.86819e-06	-9.13795e-08				0.000289443	289.443
	-1100	4.95971e-07	1.27231e-06	2.82569e-06	-5.19772e-07	-2.26656e-06	5.63032e-07		5.45541e-07	1.412e-06	3.14178e-06		-1.06531e-06	-3.67856e-06	-2.57875e-06		8.50158e-07	-4.60272e-07	1.06084e-07	6.12254e-07	-1.47008e-06	3.38051e-07		9.31726e-07	-3.19472e-07		-5.10771e-07	-9.59306e-07				0.000395477	395.477
	-1000	1.46559e-07	1.44702e-06	-3.63724e-07	-1.22267e-06	-2.07155e-06	-2.05764e-06		1.61207e-07	1.60589e-06	-4.04412e-07		-1.38387e-06	-3.67744e-06	-1.65322e-06		-7.62492e-07	1.1561e-06	-2.47054e-07	-1.5787e-06	3.86027e-07	-2.99882e-08		-8.35649e-07	-7.43055e-07		1.28295e-06	-8.96923e-07				0.000107386	107.386
	-900	9.57721e-08	-4.86962e-07	-2.85562e-06	-7.29017e-07	-6.94163e-07	-1.29928e-06		1.05344e-07	-5.40426e-07	-3.17506e-06		-8.34361e-07	-1.53736e-07	1.87578e-06		-1.97719e-07	4.34337e-07	-1.40846e-07	-1.32008e-06	7.05144e-07	-1.14082e-07		-2.16689e-07	-1.10339e-06		4.81992e-07	2.23152e-07				0.000325193	325.193
	-800	-1.58168e-07	4.63929e-09	-6.44467e-06	-2.25201e-07	2.24028e-07	1.01674e-06		-1.73976e-07	5.14864e-09	-7.1656e-06		-5.12257e-08	2.1888e-07	8.18234e-06		-1.9306e-06	2.33662e-06	-5.6419e-07	-3.4557e-07	1.10512e-07	9.8568e-09		-2.11583e-06	1.77026e-06		2.59299e-06	-2.48247e-06				0.000415302	415.302
	-700	-2.02858e-07	-6.41375e-07	-6.39043e-06	5.34573e-07	1.2926e-06	1.62619e-06		-2.23133e-07	-7.11793e-07	-7.10529e-06		7.57706e-07	2.00439e-06	8.73149e-06		-1.57574e-06	1.83233e-06	-4.5945e-07	6.13962e-07	-8.85675e-08	9.17853e-09		-1.72692e-06	2.34089e-06		2.03337e-06	-2.12194e-06
	-600	-1.08046e-06	-8.12026e-07	-4.94135e-06	-9.91077e-07	4.88121e-07	3.27177e-06		-1.18845e-06	-9.01179e-07	-5.49411e-06		1.97368e-07	1.3893e-06	8.76587e-06		-2.8549e-06	2.23096e-06	-4.56518e-07	-1.48963e-06	4.72436e-07	2.61142e-08		-3.12882e-06	1.63919e-06		2.47574e-06	-2.0033e-06
	-500	-1.91744e-06	-7.8763e-07	-1.88059e-06	-1.34253e-06	-7.2265e-07	2.90596e-06		-2.10908e-06	-8.74105e-07	-2.09096e-06		7.66554e-07	1.51455e-07	4.99692e-06		-3.77994e-06	2.20752e-06	-3.45018e-07	-1.4768e-06	-4.58119e-09	1.38851e-07		-4.14261e-06	2.66581e-06		2.44972e-06	-2.4543e-06
	-400	-1.92353e-06	-1.37598e-07	3.80755e-06	-1.4055e-06	5.97775e-07	2.26277e-06		-2.11578e-06	-1.52705e-07	4.23347e-06		7.10281e-07	7.5048e-07	-1.9707e-06		-2.80345e-06	8.60275e-07	1.96398e-08	-2.64383e-06	1.38364e-06	-1.45315e-07		-3.07242e-06	4.28597e-07		9.54661e-07	4.28979e-07
	-300	2.63109e-06	1.18362e-05	1.96469e-05	2.98863e-06	1.64519e-05	1.0558e-05		2.89405e-06	1.31358e-05	2.18447e-05		9.45784e-08	3.31615e-06	-1.12867e-05		2.28308e-06	2.44953e-07	1.03052e-07	-2.35117e-06	6.70384e-06	-1.36404e-06		2.50213e-06	-4.8533e-06		2.71829e-07	6.43201e-06
	-200	2.1427e-05	6.19697e-05	8.99794e-05	2.0464e-05	7.65581e-05	6.22098e-05		2.35685e-05	6.87734e-05	0.000100045		-3.10452e-06	7.78468e-06	-3.7835e-05		2.40357e-05	-3.34989e-06	7.41168e-07	5.44171e-06	1.91872e-05	-4.16487e-06		2.63418e-05	-2.09001e-05		-3.71743e-06	2.29046e-05
	-100	4.7932e-05	0.000145199	0.00019389	4.75622e-05	0.0001639	0.000168939		5.27226e-05	0.000161141	0.00021558		-5.16032e-06	2.75872e-06	-4.66407e-05		4.75369e-05	4.4876e-07	-5.37124e-08	2.80927e-05	2.47809e-05	-5.31135e-06		5.20978e-05	-2.40051e-05		4.97997e-07	2.42829e-05
	0	7.09154e-05	0.000212572	0.00028588	7.43735e-05	0.000240897	0.000274949		7.8003e-05	0.00023591	0.00031786		-3.62954e-06	4.9868e-06	-4.29102e-05		7.15863e-05	-8.8495e-07	2.13964e-07	5.68864e-05	2.23286e-05	-4.84146e-06		7.84546e-05	-2.15683e-05		-9.82044e-07	2.33106e-05
	100	8.50043e-05	0.000255297	0.000350963	9.29309e-05	0.000289349	0.000349091		9.35001e-05	0.000283326	0.000390223		-5.6917e-07	6.02299e-06	-4.11319e-05		8.75514e-05	-3.41194e-06	8.64815e-07	8.0235e-05	1.63414e-05	-3.64549e-06		9.59515e-05	-1.57164e-05		-3.78629e-06	2.01277e-05
	200	9.17016e-05	0.000279592	0.000378058	0.000103105	0.000313028	0.000390718		0.000100867	0.000310289	0.000420349		2.2381e-06	2.73976e-06	-2.96309e-05		9.15233e-05	-1.15728e-08	1.89843e-07	9.52038e-05	1.03284e-05	-2.42737e-06		0.000100304	-5.10065e-06		-1.28425e-08	1.03413e-05
	300	9.53814e-05	0.000288946	0.000390638	0.000108699	0.000323941	0.000411351		0.000104914	0.00032067	0.000434336		3.78454e-06	3.27114e-06	-2.29856e-05		9.57914e-05	-7.02334e-07	2.92337e-07	0.000104274	6.01895e-06	-1.59454e-06		0.000104982	-7.07556e-07		-7.79392e-07	6.79835e-06
	400	9.70374e-05	0.000292162	0.00039766	0.000110524	0.000328922	0.000422392		0.000106736	0.000324239	0.000442144		3.78771e-06	4.68255e-06	-1.97518e-05		9.87149e-05	-2.29503e-06	6.17509e-07	0.000107364	4.36014e-06	-1.2004e-06		0.000108186	-8.2221e-07		-2.54683e-06	6.90697e-06
	500	9.86873e-05	0.000292044	0.000402221	0.00011157	0.000331821	0.000424127		0.000108551	0.000324109	0.000447215		3.01941e-06	7.71275e-06	-2.30879e-05		0.000103234	-5.83844e-06	1.29221e-06	0.000107958	4.97702e-06	-1.36463e-06		0.000113138	-5.18052e-06		-6.47902e-06	1.1456e-05
	600	9.92726e-05	0.000291061	0.000403936	0.00011144	0.000332992	0.000426608		0.000109194	0.000323017	0.000449122		2.24561e-06	9.97523e-06	-2.2514e-05		0.000105489	-7.91263e-06	1.69663e-06	0.000107537	5.2775e-06	-1.3747e-06		0.00011561	-8.07237e-06		-8.78079e-06	1.40583e-05
	700	9.8344e-05	0.000291398	0.000401524	0.000109979	0.000332768	0.000426391		0.000108173	0.000323391	0.00044644		1.80595e-06	9.37772e-06	-2.00485e-05		0.000102804	-5.74466e-06	1.28472e-06	0.00010471	6.86766e-06	-1.59895e-06		0.000112667	-7.9571e-06		-6.37495e-06	1.32426e-05
	800	9.69196e-05	0.000290548	0.00039945	0.000108681	0.000330362	0.00042311		0.000106606	0.000322448	0.000444133		2.07433e-06	7.91354e-06	-2.10233e-05		0.000100003	-4.09901e-06	1.01599e-06	0.000102898	7.47075e-06	-1.68769e-06		0.000109597	-6.69975e-06		-4.54874e-06	1.20195e-05
	900	9.60479e-05	0.000291422	0.000397715	0.0001065	0.000326738	0.000420677		0.000105647	0.000323418	0.000442204		8.52787e-07	3.31994e-06	-2.15272e-05		9.72429e-05	-1.77541e-06	5.80463e-07	0.000100344	7.80577e-06	-1.64988e-06		0.000106573	-6.22837e-06		-1.9702e-06	9.77596e-06
	1000	9.63689e-05	0.000289443	0.000395477	0.000107386	0.000325193	0.000415302		0.000106001	0.000321221	0.000439717		1.38563e-06	3.97197e-06	-2.44153e-05		9.86455e-05	-3.05402e-06	7.77498e-07	0.000101802	7.27643e-06	-1.69267e-06		0.00010811	-6.30746e-06		-3.3891e-06	1.06655e-05
	1400	9.72975e-05	0.000287316	0.000394176	0.0001075	0.00032414	0.000413872		0.000107022	0.000318861	0.00043827		4.78039e-07	5.27931e-06	-2.43987e-05		0.000101595	-5.47601e-06	1.1783e-06	0.000102375	6.74282e-06	-1.61737e-06		0.000111343	-8.96814e-06		-6.07682e-06	1.28196e-05
	1800	9.88783e-05	0.000285629	0.000390747	0.000108957	0.000324941	0.000410734		0.000108761	0.000316988	0.000434457		1.9615e-07	7.95293e-06	-2.37234e-05		0.000105024	-7.58329e-06	1.43722e-06	0.00010397	6.7565e-06	-1.76953e-06		0.000115101	-1.11309e-05		-8.41531e-06	1.51718e-05
	2200	9.90287e-05	0.000284746	0.000383779	0.000109634	0.000322485	0.000407731		0.000108926	0.000316009	0.00042671		7.07382e-07	6.47584e-06	-1.89793e-05		0.000104171	-6.17124e-06	1.02865e-06	0.00010621	4.92141e-06	-1.49768e-06		0.000114166	-7.9561e-06		-6.84833e-06	1.17697e-05
	2600	9.75576e-05	0.000281799	0.000375619	0.000108632	0.000316639	0.000402411		0.000107308	0.000312738	0.000417637		1.32371e-06	3.90076e-06	-1.52264e-05		0.000101154	-4.1912e-06	5.94712e-07	0.000106774	2.99168e-06	-1.13361e-06		0.000110859	-4.08555e-06		-4.65105e-06	7.64273e-06
	3000	9.50949e-05	0.000276087	0.000367019	0.000106527	0.000310222	0.00039608		0.000104599	0.000306399	0.000408075		1.92748e-06	3.82321e-06	-1.19943e-05		9.78864e-05	-3.211e-06	4.19518e-07	0.000105259	2.21076e-06	-9.4259e-07		0.000107278	-2.0195e-06		-3.5633e-06	5.77406e-06
	3400	9.30752e-05	0.000271493	0.000359691	0.000105659	0.000306636	0.000388441		0.000102378	0.0003013	0.000399928		3.28139e-06	5.33619e-06	-1.14866e-05		9.50782e-05	-2.24102e-06	2.38047e-07	0.000104004	2.78111e-06	-1.12614e-06		0.0001042	-1.96307e-07		-2.4869e-06	5.26801e-06
	3800	9.28903e-05	0.000267293	0.000353931	0.000105974	0.000305283	0.000383832		0.000102174	0.000296639	0.000393523		3.79977e-06	8.64335e-06	-9.69062e-06		9.60681e-05	-3.605e-06	4.27164e-07	0.000104384	2.82176e-06	-1.23208e-06		0.000105285	-9.00959e-07		-4.00053e-06	6.82229e-06
	4200	9.20389e-05	0.000265509	0.000348678	0.000103745	0.000302551	0.000381026		0.000101238	0.000294659	0.000387682		2.50717e-06	7.89129e-06	-6.65598e-06		9.42414e-05	-2.3474e-06	1.44851e-07	0.000101046	4.08105e-06	-1.3821e-06		0.000103283	-2.23737e-06		-2.60495e-06	6.686e-06
	4600	9.11387e-05	0.000262419	0.0003414	0.00010204	0.000298908	0.00037599		0.000100248	0.00029123	0.00037959		1.79244e-06	7.67714e-06	-3.59951e-06		9.26813e-05	-1.4459e-06	-9.67421e-08	9.8806e-05	4.71278e-06	-1.47872e-06		0.000101574	-2.76758e-06		-1.60454e-06	6.31731e-06
	5000	8.92958e-05	0.000260614	0.000335307	9.95916e-05	0.000293228	0.000370554		9.82205e-05	0.000289227	0.000372816		1.37113e-06	4.00074e-06	-2.26132e-06		8.86756e-05	1.23096e-06	-6.10794e-07	9.63364e-05	4.64837e-06	-1.39321e-06		9.71835e-05	-8.47074e-07		1.36601e-06	3.28236e-06
	5500	8.91231e-05	0.000255654	0.000332434	0.000100396	0.000287446	0.000361601		9.80305e-05	0.000283723	0.000369621		2.36574e-06	3.72381e-06	-8.02091e-06		9.09188e-05	-1.74344e-06	-5.22824e-08	9.95618e-05	1.87612e-06	-1.04163e-06		9.96419e-05	-8.01547e-08		-1.93472e-06	3.81085e-06
	6000	8.87919e-05	0.000252878	0.000327663	0.000100077	0.000283194	0.000355739		9.76662e-05	0.000280642	0.000364317		2.411e-06	2.55154e-06	-8.57759e-06		9.09141e-05	-2.07979e-06	-4.24523e-08	0.000100293	6.58195e-07	-8.74471e-07		9.96368e-05	6.56711e-07		-2.30797e-06	2.96617e-06
	6500	8.76498e-05	0.000250702	0.0003217	0.000100545	0.000280206	0.000348656		9.641e-05	0.000278228	0.000357686		4.13456e-06	1.97828e-06	-9.0301e-06		8.85897e-05	-5.72725e-07	-3.67113e-07	0.000101449	-1.59669e-08	-8.88841e-07		9.70893e-05	4.36007e-06		-6.35562e-07	6.19595e-07
	7000	8.60975e-05	0.000250023	0.000315906	9.9106e-05	0.000277323	0.000344103		9.47025e-05	0.000277474	0.000351244		4.40344e-06	-1.50396e-07	-7.14163e-06		8.44892e-05	2.60373e-06	-9.95482e-07	9.93553e-05	7.78316e-07	-1.02769e-06		9.25955e-05	6.75987e-06		2.8894e-06	-2.11109e-06
	7500	8.56973e-05	0.000247308	0.000308227	9.70191e-05	0.000274485	0.000338478		9.42623e-05	0.00027446	0.000342707		2.75678e-06	2.44728e-08	-4.22898e-06		8.35795e-05	3.36724e-06	-1.24948e-06	9.56679e-05	2.7223e-06	-1.37111e-06		9.15985e-05	4.06944e-06		3.73668e-06	-1.01438e-06
	8000	8.49373e-05	0.000241043	0.000298592	9.49303e-05	0.000268457	0.000334459		9.34264e-05	0.000267508	0.000331994		1.50396e-06	9.48734e-07	2.46489e-06		8.38271e-05	2.24512e-06	-1.13497e-06	9.45043e-05	1.47547e-06	-1.04947e-06		9.18698e-05	2.63449e-06		2.49145e-06	-1.01599e-06
	8500	8.54168e-05	0.000232295	0.000291646	9.42151e-05	0.000261968	0.000329621		9.39538e-05	0.000257799	0.000324271		2.61288e-07	4.16824e-06	5.35008e-06		8.88815e-05	-3.28886e-06	-1.75913e-07	9.61903e-05	-1.48483e-06	-4.90363e-07		9.74092e-05	-1.21894e-06		-3.64971e-06	2.16488e-06
	9000	8.55082e-05	0.000227559	0.00028981	9.37031e-05	0.000257715	0.000326111		9.40544e-05	0.000252543	0.000322229		-3.51302e-07	5.17212e-06	3.88176e-06		9.17627e-05	-6.73009e-06	4.7563e-07	9.71235e-05	-3.26086e-06	-1.59524e-07		0.000100567	-3.44331e-06		-7.4685e-06	4.20764e-06
	9500	8.45856e-05	0.000226466	0.000290237	9.33922e-05	0.000255491	0.000317652		9.30396e-05	0.00025133	0.000322704		3.52564e-07	4.16118e-06	-5.05113e-06		9.07533e-05	-6.70737e-06	5.39709e-07	9.58701e-05	-1.93254e-06	-5.45429e-07		9.94606e-05	-3.59043e-06		-7.44329e-06	5.51075e-06
	10000	8.1296e-05	0.000226043	0.000287689	9.23517e-05	0.000253114	0.000313994		8.94212e-05	0.000250861	0.000319871		2.93049e-06	2.25308e-06	-5.87662e-06		8.38189e-05	-2.37244e-06	-1.50437e-07	9.44594e-05	-1.48019e-06	-6.27509e-07		9.18608e-05	2.59855e-06		-2.63273e-06	1.15255e-06
	11000	7.95791e-05	0.000222543	0.000282526	9.26748e-05	0.000250564	0.00031112		8.75326e-05	0.000246976	0.00031413		5.14218e-06	3.58772e-06	-3.01032e-06		8.14276e-05	-1.56504e-06	-2.835e-07	9.60869e-05	-3.02384e-06	-3.88221e-07		8.92401e-05	6.84677e-06		-1.73675e-06	-1.28709e-06
	12000	7.79658e-05	0.000215405	0.000278764	9.18824e-05	0.00024186	0.000309006		8.57582e-05	0.000239054	0.000309948		6.12418e-06	2.80594e-06	-9.41745e-07		8.20195e-05	-4.37757e-06	3.23863e-07	9.9776e-05	-8.64778e-06	7.54168e-07		8.98888e-05	9.88712e-06		-4.85786e-06	-3.78991e-06
	13000	7.7854e-05	0.000209494	0.000271983	9.12402e-05	0.000233978	0.000302047		8.56352e-05	0.000232495	0.000302408		5.60506e-06	1.48299e-06	-3.6114e-07		8.40409e-05	-6.91203e-06	7.25183e-07	0.000102007	-1.21474e-05	1.38092e-06		9.21041e-05	9.90267e-06		-7.6704e-06	-4.47705e-06
	14000	7.6895e-05	0.000203909	0.000266731	8.96737e-05	0.000232417	0.000294037		8.45803e-05	0.000226297	0.000296569		5.09337e-06	6.12036e-06	-2.53163e-06		8.45334e-05	-8.69698e-06	1.05858e-06	9.7912e-05	-8.95083e-06	7.1254e-07		9.26439e-05	5.26808e-06		-9.65119e-06	7.00359e-07
	15000	7.54748e-05	0.000199052	0.000258817	8.99012e-05	0.000230929	0.000284347		8.30182e-05	0.000220906	0.000287769		6.88296e-06	1.00233e-05	-3.4221e-06		8.29528e-05	-8.44997e-06	9.71958e-07	9.69363e-05	-7.22612e-06	1.90936e-07		9.09117e-05	6.02466e-06		-9.37708e-06	2.15095e-06
	16000	7.57349e-05	0.000197271	0.000252143	8.72759e-05	0.000225978	0.000276826		8.33042e-05	0.00021893	0.000280348		3.9717e-06	7.04797e-06	-3.52276e-06		8.29913e-05	-8.01227e-06	7.55845e-07	9.31063e-05	-5.7822e-06	-4.8193e-08		9.09538e-05	2.15249e-06		-8.89136e-06	3.10916e-06
	17000	7.52065e-05	0.000193999	0.000245706	8.4795e-05	0.000220498	0.000268729		8.27231e-05	0.000215298	0.000273192		2.0719e-06	5.19978e-06	-4.46299e-06		8.25069e-05	-7.97718e-06	6.76771e-07	8.97733e-05	-4.75519e-06	-2.23148e-07		9.0423e-05	-6.49686e-07		-8.85242e-06	4.09723e-06
	18000	7.39102e-05	0.000192434	0.000240516	8.21047e-05	0.00021445	0.000264033		8.12972e-05	0.000213562	0.000267421		8.07471e-07	8.87808e-07	-3.38805e-06		7.96602e-05	-6.039e-06	2.89054e-07	8.72514e-05	-5.09197e-06	-5.47e-08		8.73031e-05	-5.17395e-08		-6.70158e-06	1.60961e-06
	19000	7.34043e-05	0.000189564	0.000233714	8.1869e-05	0.000209795	0.000255543		8.07408e-05	0.000210377	0.000259858		1.12825e-06	-5.81913e-07	-4.31475e-06		7.88608e-05	-5.57264e-06	1.16138e-07	8.77604e-05	-5.86563e-06	-2.57527e-08		8.64271e-05	1.33333e-06		-6.18406e-06	3.18422e-07
	20000	7.41399e-05	0.000187837	0.000229845	8.07901e-05	0.00020971	0.00025116		8.15498e-05	0.00020846	0.000255557		-7.59724e-07	1.25013e-06	-4.39697e-06		8.05166e-05	-6.58102e-06	2.04299e-07	8.45636e-05	-3.21686e-06	-5.56642e-07		8.82417e-05	-3.6781e-06		-7.30307e-06	4.08621e-06
	21000	7.2041e-05	0.000184922	0.000225313	8.01927e-05	0.000206535	0.000247115		7.92412e-05	0.000205225	0.000250517		9.51565e-07	1.30983e-06	-3.40237e-06		7.71286e-05	-5.05014e-06	-3.74926e-08	8.44741e-05	-3.81717e-06	-4.6417e-07		8.45287e-05	-5.45998e-08		-5.60423e-06	1.78706e-06
	22000	6.98283e-05	0.000182162	0.000224276	7.75676e-05	0.000198031	0.000245245		7.68074e-05	0.000202162	0.000249364		7.60199e-07	-4.13058e-06	-4.1199e-06		7.42844e-05	-4.42343e-06	-3.26019e-08	8.44254e-05	-7.21759e-06	3.59756e-07		8.14115e-05	3.01388e-06		-4.90876e-06	-2.30883e-06
	23000	7.09986e-05	0.000176821	0.000220489	7.73095e-05	0.000191495	0.0002404		7.80946e-05	0.000196235	0.000245154		-7.85114e-07	-4.7396e-06	-4.75334e-06		7.92388e-05	-8.97715e-06	7.37001e-07	8.70558e-05	-1.07487e-05	1.00245e-06		8.68413e-05	2.14504e-07		-9.9621e-06	-7.86622e-07
	24000	7.0828e-05	0.000171606	0.000219723	7.65192e-05	0.000188284	0.000233781		7.79069e-05	0.000190447	0.000244302		-1.38774e-06	-2.16355e-06	-1.05216e-05		8.21826e-05	-1.28686e-05	1.51391e-06	8.59611e-05	-1.02963e-05	8.54329e-07		9.00676e-05	-4.10645e-06		-1.42805e-05	3.98418e-06
	25000	6.97613e-05	0.000167794	0.000215313	7.8041e-05	0.000188946	0.000228821		7.67336e-05	0.000186216	0.000239398		1.30737e-06	2.73016e-06	-1.05771e-05		8.14883e-05	-1.33311e-05	1.604e-06	8.73232e-05	-9.86645e-06	5.84245e-07		8.93067e-05	-1.98349e-06		-1.47937e-05	4.92726e-06
	26000	6.73536e-05	0.000165635	0.00021221	7.71673e-05	0.000189308	0.000227446		7.40852e-05	0.000183821	0.000235948		3.08203e-06	5.48714e-06	-8.50253e-06		7.7336e-05	-1.12863e-05	1.30385e-06	8.49907e-05	-8.08718e-06	2.63714e-07		8.47559e-05	2.34801e-07		-1.25246e-05	4.4374e-06
	27000	6.55473e-05	0.000162457	0.000206085	7.53264e-05	0.000186475	0.000225508		7.20985e-05	0.000180293	0.000229139		3.22793e-06	6.18138e-06	-3.63061e-06		7.43114e-05	-9.78622e-06	1.02218e-06	8.27134e-05	-7.6546e-06	2.67628e-07		8.14411e-05	1.27228e-06		-1.08599e-05	3.20533e-06
	28000	6.46777e-05	0.000158982	0.000201566	7.17017e-05	0.000182349	0.000221931		7.1142e-05	0.000176437	0.000224114		5.59677e-07	5.91231e-06	-2.18346e-06		7.37592e-05	-1.01614e-05	1.07987e-06	7.73201e-05	-5.67147e-06	5.30322e-08		8.0836e-05	-3.51592e-06		-1.12763e-05	5.60479e-06
	29000	6.46533e-05	0.000155279	0.00019805	6.97897e-05	0.000178605	0.000214404		7.11151e-05	0.000172327	0.000220205		-1.32542e-06	6.278e-06	-5.80115e-06		7.52999e-05	-1.20465e-05	1.39991e-06	7.41101e-05	-4.05145e-06	-2.6896e-07		8.25245e-05	-8.41434e-06		-1.33682e-05	9.31672e-06
	30000	6.43364e-05	0.000154621	0.000193721	6.99157e-05	0.000175134	0.000207731		7.07665e-05	0.000171597	0.000215391		-8.50806e-07	3.53747e-06	-7.66062e-06		7.40225e-05	-1.07822e-05	1.09603e-06	7.50079e-05	-4.86668e-06	-2.25532e-07		8.11245e-05	-6.11665e-06		-1.19652e-05	7.09849e-06
	31000	6.41982e-05	0.000153519	0.000190001	7.14375e-05	0.00017098	0.000205271		7.06145e-05	0.000170374	0.000211256		8.22989e-07	6.05822e-07	-5.98467e-06		7.35507e-05	-1.02991e-05	9.46629e-07	8.02061e-05	-9.28402e-06	5.15487e-07		8.06074e-05	-4.01381e-07		-1.14291e-05	2.14506e-06
	32000	6.30848e-05	0.000154035	0.000186052	7.12791e-05	0.000167838	0.000203381		6.93898e-05	0.000170947	0.000206864		1.88925e-06	-3.10893e-06	-3.4837e-06		6.99923e-05	-7.25339e-06	3.45894e-07	8.15111e-05	-1.10872e-05	8.55189e-07		7.67076e-05	4.80348e-06		-8.04922e-06	-3.03802e-06
	33000	6.1815e-05	0.000151987	0.00018446	6.86418e-05	0.000163676	0.000200258		6.79931e-05	0.000168674	0.000205094		6.48663e-07	-4.99755e-06	-4.83679e-06		6.84203e-05	-6.94838e-06	3.43011e-07	7.82304e-05	-1.04377e-05	8.49049e-07		7.49849e-05	3.24554e-06		-7.71073e-06	-2.72697e-06
	34000	6.12013e-05	0.000150597	0.000184182	6.69838e-05	0.000161774	0.000195732		6.73181e-05	0.000167131	0.000204786		-3.34295e-07	-5.35716e-06	-9.05368e-06		6.80503e-05	-7.29821e-06	4.49256e-07	7.50513e-05	-8.58005e-06	5.12619e-07		7.45793e-05	4.71955e-07		-8.09894e-06	-4.81107e-07
	35000	6.10713e-05	0.000145797	0.00018301	6.85421e-05	0.000160498	0.000191444		6.71751e-05	0.000161804	0.000203482		1.36704e-06	-1.30634e-06	-1.20389e-05		7.06973e-05	-1.07559e-05	1.12993e-06	7.79466e-05	-1.00321e-05	6.27678e-07		7.74802e-05	4.66369e-07		-1.1936e-05	1.90383e-06
	36000	6.10002e-05	0.000142895	0.000177801	6.99421e-05	0.000160352	0.000188022		6.70969e-05	0.000158584	0.00019769		2.8452e-06	1.76793e-06	-9.66773e-06		7.11872e-05	-1.13546e-05	1.1676e-06	7.99887e-05	-1.06469e-05	6.00287e-07		7.80172e-05	1.97147e-06		-1.26004e-05	1.95353e-06
	37000	6.04536e-05	0.000139993	0.000174244	6.93081e-05	0.000159681	0.00018891		6.64957e-05	0.000155363	0.000193736		2.81242e-06	4.31772e-06	-4.82593e-06		7.11396e-05	-1.19497e-05	1.26377e-06	7.93898e-05	-1.0762e-05	6.80355e-07		7.7965e-05	1.42475e-06		-1.32608e-05	2.49881e-06
	38000	5.80866e-05	0.000140721	0.000170539	6.73312e-05	0.000159974	0.000189818		6.38921e-05	0.000156171	0.000189616		3.4391e-06	3.80299e-06	2.01985e-07		6.49942e-05	-7.3468e-06	4.39228e-07	7.54679e-05	-8.5144e-06	3.77758e-07		7.123e-05	4.23785e-06		-8.15287e-06	-3.61525e-07
	39000	5.65466e-05	0.000138656	0.000168906	6.60898e-05	0.000156324	0.000184053		6.21982e-05	0.000153879	0.0001878		3.89163e-06	2.44443e-06	-3.74785e-06		6.28824e-05	-6.7264e-06	3.90605e-07	7.3977e-05	-8.18591e-06	2.98737e-07		6.89156e-05	5.06139e-06		-7.4644e-06	-7.21513e-07
	40000	5.69123e-05	0.000135201	0.000167917	6.60024e-05	0.000152458	0.000174758		6.26004e-05	0.000150045	0.000186701		3.40201e-06	2.41314e-06	-1.19427e-05		6.56696e-05	-9.70226e-06	9.44915e-07	7.40554e-05	-8.20684e-06	1.5384e-07		7.19703e-05	2.08518e-06		-1.07668e-05	2.55992e-06
	41000	5.6894e-05	0.000132616	0.000165343	6.24164e-05	0.000149577	0.000171804		6.25803e-05	0.000147177	0.000183839		-1.63921e-07	2.40012e-06	-1.20342e-05		6.67127e-05	-1.09769e-05	1.15816e-06	6.8066e-05	-5.43993e-06	-2.09697e-07		7.31134e-05	-5.04741e-06		-1.21812e-05	6.74129e-06
	42000	5.6319e-05	0.000131714	0.000162613	6.0988e-05	0.000149536	0.000174128		6.19479e-05	0.000146175	0.000180803		-9.59862e-07	3.36083e-06	-6.67524e-06		6.54818e-05	-1.0148e-05	9.85213e-07	6.58173e-05	-4.58192e-06	-2.47349e-07		7.17644e-05	-5.94716e-06		-1.12614e-05	6.6795e-06
	43000	5.47159e-05	0.00013134	0.000160702	5.87307e-05	0.000147081	0.000176689		6.01846e-05	0.00014576	0.000178679		-1.45387e-06	1.32086e-06	-1.99048e-06		6.20473e-05	-7.95251e-06	6.21146e-07	6.35794e-05	-4.84768e-06	-1.02981e-09		6.80004e-05	-4.42099e-06		-8.82503e-06	3.97735e-06
	44000	5.44417e-05	0.000129373	0.000155805	5.94499e-05	0.000144407	0.000171967		5.98829e-05	0.000143577	0.000173234		-4.32947e-07	8.29565e-07	-1.26677e-06		6.15857e-05	-7.63921e-06	4.95145e-07	6.56203e-05	-6.34149e-06	1.71085e-07		6.74946e-05	-1.87421e-06		-8.47737e-06	2.13588e-06
	45000	5.5165e-05	0.000126732	0.000153285	6.07787e-05	0.000142871	0.000166324		6.06785e-05	0.000140646	0.000170432		1.00204e-07	2.22496e-06	-4.10781e-06		6.41635e-05	-9.84451e-06	8.45983e-07	6.78914e-05	-7.29103e-06	1.7836e-07		7.03197e-05	-2.42828e-06		-1.09246e-05	3.63359e-06
	46000	5.54779e-05	0.000124277	0.000149552	6.2522e-05	0.000140355	0.000161392		6.10227e-05	0.000137921	0.000166282		1.49932e-06	2.43346e-06	-4.88939e-06		6.54927e-05	-1.1011e-05	9.96215e-07	7.18222e-05	-9.77745e-06	4.77234e-07		7.17763e-05	4.58765e-08		-1.22191e-05	2.44165e-06
	47000	5.43422e-05	0.000125638	0.000147175	6.19714e-05	0.000139672	0.000162957		5.97734e-05	0.000139432	0.000163638		2.19796e-06	2.39625e-07	-6.80934e-07		6.17191e-05	-7.75884e-06	3.81868e-07	7.15674e-05	-1.02257e-05	6.29673e-07		6.76407e-05	3.9267e-06		-8.61011e-06	-1.6156e-06
	48000	5.3952e-05	0.00012626	0.000144743	6.04821e-05	0.000139648	0.000164278		5.93443e-05	0.000140122	0.000160934		1.1378e-06	-4.74842e-07	3.34393e-06		5.99164e-05	-5.97492e-06	1.05637e-08	6.89354e-05	-8.94889e-06	4.95611e-07		6.5665e-05	3.27036e-06		-6.63047e-06	-2.31842e-06
	49000	5.36838e-05	0.000124882	0.000144004	5.8302e-05	0.000136425	0.000164177		5.90493e-05	0.000138593	0.000160113		-7.473e-07	-2.16879e-06	4.06324e-06		6.01139e-05	-6.56401e-06	1.33956e-07	6.66984e-05	-9.05735e-06	6.60947e-07		6.58815e-05	8.16919e-07		-7.2842e-06	-1.77315e-06
	50000	5.32267e-05	0.000119091	0.000140692	6.0476e-05	0.000132218	0.000157911		5.85465e-05	0.000132166	0.000156431		1.92955e-06	5.20041e-08	1.48001e-06		6.22324e-05	-9.75273e-06	7.46971e-07	7.22842e-05	-1.30104e-05	1.20219e-06		6.82033e-05	4.08091e-06		-1.08228e-05	-2.18761e-06
	52500	5.25359e-05	0.00011736	0.000140353	6.13801e-05	0.000129353	0.000151726		5.77866e-05	0.000130245	0.000156054		3.5935e-06	-8.91879e-07	-4.328e-06		6.19204e-05	-1.02766e-05	8.92154e-07	7.44564e-05	-1.43913e-05	1.31502e-06		6.78613e-05	6.59517e-06		-1.14041e-05	-2.98719e-06
	55000	5.19955e-05	0.000116271	0.000137685	5.94824e-05	0.000128552	0.000149382		5.71922e-05	0.000129036	0.000153087		2.29022e-06	-4.83882e-07	-3.70448e-06		6.08984e-05	-9.66412e-06	7.61203e-07	7.06089e-05	-1.20633e-05	9.36867e-07		6.67413e-05	3.86761e-06		-1.07244e-05	-1.33886e-06
	57500	5.05347e-05	0.000114876	0.000133742	5.63495e-05	0.000125813	0.000149904		5.55854e-05	0.000127489	0.000148703		7.6411e-07	-1.67597e-06	1.20049e-06		5.79206e-05	-7.80746e-06	4.21551e-07	6.62996e-05	-1.08648e-05	9.14717e-07		6.34777e-05	2.82184e-06		-8.66407e-06	-2.20071e-06
	60000	4.92689e-05	0.000111772	0.000132056	5.45575e-05	0.000121863	0.000148468		5.41931e-05	0.000124043	0.000146828		3.64408e-07	-2.18052e-06	1.63967e-06		5.70373e-05	-8.35592e-06	5.87519e-07	6.49901e-05	-1.15874e-05	1.15477e-06		6.25097e-05	2.48041e-06		-9.27271e-06	-2.31466e-06
	62500	4.88828e-05	0.000107842	0.000129665	5.42161e-05	0.000117543	0.000138984		5.37685e-05	0.000119682	0.000144169		4.47689e-07	-2.1393e-06	-5.18511e-06		5.82873e-05	-1.03834e-05	9.78895e-07	6.48166e-05	-1.16281e-05	1.02761e-06		6.38796e-05	9.36978e-07		-1.15226e-05	-1.05482e-07
	65000	4.89073e-05	0.000106257	0.000124537	5.4082e-05	0.00011575	0.000134439		5.37953e-05	0.000117923	0.000138468		2.86692e-07	-2.17269e-06	-4.02904e-06		5.81109e-05	-1.00234e-05	8.19821e-07	6.4607e-05	-1.14502e-05	9.25218e-07		6.36863e-05	9.20679e-07		-1.11232e-05	-3.26982e-07
	67500	4.77532e-05	0.00010218	0.000120161	5.22332e-05	0.000113088	0.000135997		5.25259e-05	0.000113399	0.000133603		-2.92761e-07	-3.10827e-07	2.39403e-06		5.74264e-05	-1.06154e-05	9.42222e-07	6.30734e-05	-1.20308e-05	1.19057e-06		6.29361e-05	1.3728e-07		-1.17801e-05	-2.50703e-07
	70000	4.58515e-05	9.98396e-05	0.000116659	5.09065e-05	0.000109036	0.00013282		5.04342e-05	0.000110801	0.000129709		4.72297e-07	-1.76479e-06	3.11098e-06		5.43081e-05	-9.18017e-06	7.23588e-07	6.2327e-05	-1.28006e-05	1.38003e-06		5.95187e-05	2.80839e-06		-1.01874e-05	-2.61321e-06
	72500	4.54167e-05	9.87505e-05	0.000112886	5.14794e-05	0.000105899	0.000123953		4.99559e-05	0.000109593	0.000125514		1.52347e-06	-3.69358e-06	-1.56098e-06		5.32214e-05	-8.32291e-06	5.1824e-07	6.33479e-05	-1.3128e-05	1.25953e-06		5.83277e-05	5.02017e-06		-9.23607e-06	-3.89191e-06
	75000	4.44984e-05	9.5223e-05	0.000109242	5.16237e-05	0.000105399	0.000115791		4.89459e-05	0.000105678	0.000121463		2.6778e-06	-2.78602e-07	-5.67129e-06		5.28254e-05	-8.97643e-06	6.49429e-07	6.1929e-05	-1.09921e-05	6.86695e-07		5.78937e-05	4.03531e-06		-9.9613e-06	-1.03079e-06
	77500	4.44192e-05	9.30773e-05	0.000104311	4.88788e-05	0.000105663	0.000118325		4.88587e-05	0.000103296	0.00011598		2.00739e-08	2.36687e-06	2.34454e-06		5.28647e-05	-9.0284e-06	5.82924e-07	5.68964e-05	-8.41397e-06	3.96285e-07		5.79367e-05	-1.04028e-06		-1.0019e-05	1.605e-06
	80000	4.31371e-05	9.17931e-05	0.000103194	4.49637e-05	0.000105074	0.000122443		4.74485e-05	0.000101871	0.000114737		-2.48483e-06	3.20269e-06	7.70555e-06		5.08772e-05	-8.23026e-06	4.90138e-07	5.04887e-05	-5.71025e-06	1.85187e-07		5.57586e-05	-5.26991e-06		-9.13326e-06	3.42301e-06
	82500	4.23448e-05	8.79324e-05	0.000104541	4.58068e-05	0.000102522	0.000115967		4.65769e-05	9.75867e-05	0.000116236		-7.70119e-07	4.93505e-06	-2.68549e-07		5.22033e-05	-1.09724e-05	1.11385e-06	5.22576e-05	-6.66228e-06	2.11457e-07		5.72119e-05	-4.95424e-06		-1.21762e-05	5.51393e-06
	85000	4.26232e-05	8.69003e-05	0.000102571	4.56361e-05	9.74785e-05	0.000107866		4.68832e-05	9.64413e-05	0.000114045		-1.24705e-06	1.0372e-06	-6.17817e-06		5.29554e-05	-1.15003e-05	1.16803e-06	5.32532e-05	-7.96554e-06	3.48473e-07		5.80362e-05	-4.78304e-06		-1.27621e-05	4.79654e-06
	87500	4.24789e-05	8.44702e-05	9.86828e-05	4.33464e-05	9.46337e-05	0.000106776		4.67245e-05	9.37443e-05	0.000109722		-3.37808e-06	8.89416e-07	-2.946e-06		5.3315e-05	-1.20612e-05	1.22502e-06	5.02976e-05	-7.30129e-06	3.50095e-07		5.84303e-05	-8.13273e-06		-1.33845e-05	6.08319e-06
	90000	4.15646e-05	8.52748e-05	9.36368e-05	4.37934e-05	9.29026e-05	0.000108611		4.57188e-05	9.46373e-05	0.000104111		-1.92538e-06	-1.73473e-06	4.50004e-06		4.96885e-05	-8.64192e-06	5.18025e-07	5.28046e-05	-9.87728e-06	8.66085e-07		5.44558e-05	-1.65121e-06		-9.59009e-06	-2.87191e-07
	92500	3.88401e-05	8.41288e-05	9.35013e-05	4.2296e-05	9.01676e-05	0.000108869		4.2722e-05	9.33654e-05	0.000103961		-4.26048e-07	-3.19784e-06	4.90806e-06		4.49697e-05	-6.37327e-06	2.43666e-07	5.16974e-05	-1.04952e-05	1.09379e-06		4.92843e-05	2.41311e-06		-7.07252e-06	-3.42272e-06
	95000	3.83464e-05	7.87605e-05	9.40431e-05	4.12152e-05	8.9176e-05	0.000100876		4.2179e-05	8.74078e-05	0.000104563		-9.63816e-07	1.76823e-06	-3.68677e-06		4.76966e-05	-1.04514e-05	1.10124e-06	4.81988e-05	-7.39646e-06	4.12885e-07		5.22728e-05	-4.07409e-06		-1.15981e-05	4.20167e-06
	97500	3.78182e-05	7.79317e-05	8.77375e-05	4.1337e-05	8.93548e-05	9.58777e-05		4.15979e-05	8.64879e-05	9.75521e-05		-2.60892e-07	2.86687e-06	-1.67441e-06		4.56163e-05	-8.42397e-06	6.25873e-07	4.70736e-05	-5.72345e-06	-1.31509e-08		4.99929e-05	-2.91925e-06		-9.34822e-06	3.62477e-06
	100000	3.67129e-05	7.86956e-05	8.37889e-05	3.999e-05	8.78837e-05	9.90746e-05		4.03822e-05	8.73357e-05	9.31618e-05		-3.92211e-07	5.48008e-07	5.91281e-06		4.19094e-05	-5.18173e-06	-1.47014e-08	4.61595e-05	-6.44346e-06	2.73935e-07		4.59303e-05	2.29214e-07		-5.75025e-06	-6.93205e-07
	105000	3.61319e-05	7.55137e-05	8.04159e-05	3.7806e-05	8.5222e-05	0.000100307		3.97431e-05	8.38045e-05	8.94116e-05		-1.93712e-06	1.41745e-06	1.08957e-05		4.20253e-05	-6.03109e-06	1.37691e-07	4.38742e-05	-6.52447e-06	4.56283e-07		4.60574e-05	-2.18319e-06		-6.6928e-06	1.68334e-07
	110000	3.51323e-05	7.04463e-05	8.00705e-05	4.00104e-05	8.01545e-05	9.31753e-05		3.86437e-05	7.81808e-05	8.90275e-05		1.36674e-06	1.97369e-06	4.14774e-06		4.33181e-05	-8.97262e-06	7.86875e-07	4.98783e-05	-1.09418e-05	1.07393e-06		4.74742e-05	2.4041e-06		-9.95706e-06	-9.84764e-07
	115000	3.57174e-05	6.96823e-05	8.0328e-05	3.85212e-05	8.06909e-05	9.36088e-05		3.92872e-05	7.73329e-05	8.93138e-05		-7.66084e-07	3.35802e-06	4.29502e-06		4.5062e-05	-1.03777e-05	1.03318e-06	4.66506e-05	-8.90184e-06	7.72437e-07		4.93854e-05	-2.73485e-06		-1.15163e-05	2.61448e-06
	120000	3.41246e-05	7.01335e-05	7.77474e-05	3.59064e-05	7.70742e-05	9.09673e-05		3.75352e-05	7.78335e-05	8.64445e-05		-1.62883e-06	-7.59298e-07	4.52274e-06		4.09304e-05	-7.2833e-06	4.77475e-07	4.31718e-05	-7.98467e-06	7.19296e-07		4.48575e-05	-1.68571e-06		-8.0824e-06	9.77304e-08
	125000	3.25481e-05	6.61714e-05	7.39954e-05	3.53274e-05	6.87193e-05	8.05165e-05		3.58011e-05	7.34365e-05	8.22728e-05		-4.73725e-07	-4.71728e-06	-1.75623e-06		3.94807e-05	-7.49503e-06	5.62388e-07	4.49711e-05	-1.07881e-05	1.1444e-06		4.32687e-05	1.70243e-06		-8.31736e-06	-2.47075e-06
	130000	3.32571e-05	6.42047e-05	7.02769e-05	3.82468e-05	6.67321e-05	7.58568e-05		3.6581e-05	7.12538e-05	7.81383e-05		1.66581e-06	-4.52169e-06	-2.2815e-06		4.12803e-05	-8.7217e-06	6.9848e-07	5.09698e-05	-1.42968e-05	1.57385e-06		4.52409e-05	5.72882e-06		-9.67862e-06	-4.61817e-06
	135000	3.29848e-05	6.33188e-05	6.74189e-05	3.75337e-05	6.89387e-05	7.53217e-05		3.62815e-05	7.02707e-05	7.49606e-05		1.25219e-06	-1.33198e-06	3.6106e-07		4.06119e-05	-8.1896e-06	5.62579e-07	4.79387e-05	-1.14476e-05	1.04264e-06		4.45084e-05	3.43036e-06		-9.08814e-06	-2.35948e-06
	140000	3.23612e-05	6.0519e-05	6.57121e-05	3.39418e-05	6.52164e-05	7.46579e-05		3.55955e-05	6.71635e-05	7.30629e-05		-1.65371e-06	-1.94709e-06	1.595e-06		4.08044e-05	-9.22623e-06	7.83038e-07	4.30705e-05	-1.01378e-05	1.00906e-06		4.47193e-05	-1.6488e-06		-1.02385e-05	1.00752e-07
	145000	2.81903e-05	5.85725e-05	6.52583e-05	3.33425e-05	6.33025e-05	7.11294e-05		3.10078e-05	6.50033e-05	7.25584e-05		2.33469e-06	-1.70081e-06	-1.42899e-06		3.36468e-05	-5.83103e-06	3.74493e-07	4.22656e-05	-9.85729e-06	9.34116e-07		3.6875e-05	5.39059e-06		-6.4708e-06	-3.38649e-06
	150000	2.7469e-05	5.854e-05	6.00705e-05	3.30966e-05	6.37616e-05	7.36013e-05		3.02144e-05	6.49672e-05	6.67903e-05		2.88224e-06	-1.20564e-06	6.81107e-06		3.09289e-05	-3.28731e-06	-1.72627e-07	4.20859e-05	-1.00118e-05	1.02262e-06		3.38964e-05	8.18947e-06		-3.64799e-06	-6.36385e-06
																	-9.24873e-06			-9.99696e-06

## Sheet: Dataset S04C
	Time	lut2 DA540 06nJ	lut2 DA540 18nJ	lut2 DA540 24nJ	lut2 LA540 06nJ	lut2 LA540 18nJ	lut2 LA540 24nJ		lut2 DA(Scaled)540 06nJ	lut2 DA(Scaled)540 18nJ	lut2 DA(Scaled)540 24nJ		lut2 ddOD 06nJ	lut2 ddOD 18nJ	lut2 ddOD 24nJ		lut2 540 DA PP3	lut2 540 DA PP5	lut2 540 DA PP7	lut2 540 LA PP3	lut2 540 LA PP5	lut2 540 LA PP7		lut2 540 PP3 DA(scaled)	lut2 540 PP3 ddOD	lut2 540 PP3 ddOD Fit	lut2 540 PP5(DA scaled)	lut2 540 PP5 ddOD			Pump int	lut2 DA	lut2 LA
lut2	-2000	3.48107e-05	0.000101313	0.000119504	3.00074e-05	8.50851e-05	0.000106522		2.54993e-05	7.65567e-05	9.61091e-05		4.5081e-06	8.52835e-06	1.04132e-05		3.19553e-05	3.98049e-06	-1.12507e-06	2.9922e-05	3.8816e-07	-3.02752e-07		2.36802e-05	6.2418e-06		3.14198e-06	-2.75382e-06			6	59.2513	52.2524
540 ESA	-1900	2.04655e-05	5.7741e-05	6.91538e-05	1.72491e-05	4.80428e-05	6.18509e-05		1.49913e-05	4.36315e-05	5.56156e-05		2.25784e-06	4.41123e-06	6.23526e-06		1.97256e-05	1.18974e-06	-4.49755e-07	1.79324e-05	-7.0527e-07	2.19625e-08		1.46174e-05	3.31498e-06		9.39118e-07	-1.64439e-06			18	168.553	147.69
For Fig. 4C	-1800	1.03571e-05	2.69958e-05	3.29168e-05	7.74538e-06	2.22011e-05	2.97859e-05		7.58668e-06	2.03991e-05	2.64727e-05		1.58705e-07	1.80192e-06	3.31313e-06		1.09462e-05	-5.59061e-07	-3.00456e-08	8.13652e-06	-4.64015e-07	7.28751e-08		8.11156e-06	2.49667e-08		-4.41292e-07	-2.2723e-08			24	218.328	191.382
	-1700	5.09041e-06	1.14033e-05	1.36867e-05	3.69709e-06	9.18426e-06	1.22514e-05		3.72878e-06	8.61679e-06	1.10073e-05		-3.16908e-08	5.67476e-07	1.24408e-06		6.00032e-06	-9.9833e-07	8.84174e-08	4.33418e-06	-7.43509e-07	1.06418e-07		4.44648e-06	-1.12293e-07		-7.88027e-07	4.45179e-08
	-1600	2.55704e-06	4.84035e-06	5.56161e-06	2.33122e-06	3.13684e-06	3.41862e-06		1.87306e-06	3.65758e-06	4.47282e-06		4.58158e-07	-5.20734e-07	-1.0542e-06		3.27759e-06	-8.03458e-07	8.29157e-08	3.42587e-06	-1.24526e-06	1.50615e-07		2.42882e-06	9.97048e-07		-6.34206e-07	-6.11057e-07
	-1500	8.86548e-07	2.48257e-06	1.55238e-06	1.45681e-06	9.63681e-07	-3.10412e-07		6.49407e-07	1.87593e-06	1.24847e-06		8.07405e-07	-9.12253e-07	-1.55889e-06		5.06145e-07	5.17041e-07	-1.36638e-07	2.19357e-06	-7.93075e-07	5.63207e-08		3.75074e-07	1.81849e-06		4.08124e-07	-1.2012e-06
	-1400	6.97128e-08	1.44426e-06	-4.48276e-07	7.59078e-07	6.15587e-07	-1.02071e-06		5.10655e-08	1.09135e-06	-3.60518e-07		7.08013e-07	-4.75758e-07	-6.60194e-07		-9.35484e-07	1.27164e-06	-2.66448e-07	8.52587e-07	-3.23649e-08	-6.11441e-08		-6.93231e-07	1.54582e-06		1.00377e-06	-1.03613e-06
	-1300	-2.92008e-07	2.12071e-08	-1.79933e-07	-9.73978e-08	1.58969e-07	-6.82012e-07		-2.139e-07	1.6025e-08	-1.44708e-07		1.16502e-07	1.42944e-07	-5.37304e-07		-6.43138e-07	4.18327e-07	-6.7197e-08	-4.71278e-07	4.73443e-07	-9.95622e-08		-4.76591e-07	5.31288e-09		3.30204e-07	1.43238e-07				5.92513e-05	59.2513
	-1200	-3.7356e-07	-1.56954e-06	-2.11508e-07	-8.22035e-07	-5.49909e-07	7.71452e-07		-2.73637e-07	-1.18601e-06	-1.70101e-07		-5.48397e-07	6.36101e-07	9.41553e-07		2.46362e-07	-8.01626e-07	1.81704e-07	-1.0846e-06	2.43632e-07	1.89334e-08		1.82564e-07	-1.26716e-06		-6.3276e-07	8.76392e-07				0.000168553	168.553
	-1100	-2.90692e-07	-2.37848e-06	-7.12662e-07	-1.29646e-06	-1.18832e-06	1.24169e-06		-2.12935e-07	-1.79728e-06	-5.73145e-07		-1.08352e-06	6.08955e-07	1.81483e-06		8.26103e-07	-1.40537e-06	2.88576e-07	-1.49028e-06	1.08367e-07	8.54519e-08		6.12176e-07	-2.10245e-06		-1.10932e-06	1.21769e-06				0.000218328	218.328
	-1000	-2.61753e-07	-1.87536e-06	-1.34403e-06	-1.45699e-06	-2.13115e-06	6.07037e-07		-1.91737e-07	-1.4171e-06	-1.08091e-06		-1.26525e-06	-7.14046e-07	1.68795e-06		3.90725e-07	-8.0941e-07	1.56932e-07	-1.34146e-06	-2.78478e-07	1.62946e-07		2.89543e-07	-1.631e-06		-6.38904e-07	3.60426e-07				5.22524e-05	52.2524
	-900	1.96776e-06	4.19171e-06	5.74707e-06	1.00805e-07	1.74474e-07	3.07334e-06		1.44141e-06	3.16744e-06	4.62197e-06		-1.3406e-06	-2.99296e-06	-1.54863e-06		2.57781e-06	-7.18316e-07	1.08264e-07	8.53628e-07	-9.96656e-07	2.43833e-07		1.91026e-06	-1.05663e-06		-5.67e-07	-4.29657e-07				0.00014769	147.69
	-800	1.38099e-05	3.83587e-05	4.93459e-05	7.43509e-06	1.94288e-05	2.55074e-05		1.01159e-05	2.89855e-05	3.96855e-05		-2.68081e-06	-9.55667e-06	-1.41781e-05		1.43837e-05	-5.94517e-07	2.06767e-08	8.29447e-06	-9.86043e-07	1.26659e-07		1.06589e-05	-2.36443e-06		-4.6928e-07	-5.16764e-07				0.000191382	191.382
	-700	3.01504e-05	8.69814e-05	0.00011287	2.20785e-05	6.07323e-05	7.96965e-05		2.20856e-05	6.57268e-05	9.07731e-05		-7.01538e-09	-4.99452e-06	-1.10766e-05		3.05307e-05	-3.14193e-07	-6.60328e-08	2.3593e-05	-1.71354e-06	1.99081e-07		2.26245e-05	9.68557e-07		-2.48007e-07	-1.46554e-06
	-600	4.40854e-05	0.000127633	0.000167603	3.61578e-05	0.000103055	0.000135922		3.22931e-05	9.6445e-05	0.000134792		3.86478e-06	6.6098e-06	1.13036e-06		4.49828e-05	-9.39749e-07	4.23104e-08	3.7593e-05	-1.61249e-06	1.77342e-07		3.33341e-05	4.25893e-06		-7.41787e-07	-8.70708e-07
	-500	5.32454e-05	0.000153088	0.000201743	4.558e-05	0.000131849	0.000174568		3.90029e-05	0.00011568	0.000162248		6.5771e-06	1.61688e-05	1.23198e-05		5.48678e-05	-1.79384e-06	1.7146e-07	4.69028e-05	-1.492e-06	1.69198e-07		4.06592e-05	6.24357e-06		-1.41596e-06	-7.60355e-08
	-400	5.83345e-05	0.000166424	0.000220812	5.10928e-05	0.000147286	0.0001948		4.27307e-05	0.000125757	0.000177584		8.36211e-06	2.15287e-05	1.72165e-05		6.09227e-05	-2.97428e-06	3.86084e-07	5.26953e-05	-1.80364e-06	2.01209e-07		4.51461e-05	7.54911e-06		-2.34774e-06	5.44092e-07
	-300	6.06942e-05	0.000172982	0.000229979	5.3542e-05	0.000154477	0.000203716		4.44592e-05	0.000130712	0.000184956		9.0828e-06	2.37645e-05	1.87594e-05		6.3562e-05	-3.31805e-06	4.50311e-07	5.50284e-05	-1.64014e-06	1.53818e-07		4.7102e-05	7.9264e-06		-2.61909e-06	9.78951e-07
	-200	6.15992e-05	0.000177045	0.000232845	5.43815e-05	0.000157085	0.000207167		4.51221e-05	0.000133783	0.000187261		9.25933e-06	2.3302e-05	1.99055e-05		6.33794e-05	-1.94294e-06	1.62728e-07	5.58313e-05	-1.59641e-06	1.4663e-07		4.69667e-05	8.86457e-06		-1.53365e-06	-6.27606e-08
	-100	6.17044e-05	0.000179629	0.000233726	5.41035e-05	0.000157306	0.000207696		4.51992e-05	0.000135735	0.00018797		8.90425e-06	2.15713e-05	1.97267e-05		6.20878e-05	-2.06561e-07	-1.7688e-07	5.52601e-05	-1.26418e-06	1.07545e-07		4.60096e-05	9.25051e-06		-1.63048e-07	-1.10113e-06
	0	6.13006e-05	0.000179535	0.00023268	5.35537e-05	0.000156607	0.000207874		4.49034e-05	0.000135664	0.000187128		8.65029e-06	2.09429e-05	2.07457e-05		6.10812e-05	5.3512e-07	-3.15733e-07	5.46712e-05	-1.26473e-06	1.47265e-07		4.52636e-05	9.40755e-06	9.59989e-06	4.22395e-07	-1.68712e-06
	100	6.05956e-05	0.000178097	0.000231318	5.29708e-05	0.000154628	0.000207397		4.4387e-05	0.000134577	0.000186033		8.58379e-06	2.00505e-05	2.13641e-05		6.02896e-05	6.13012e-07	-3.07011e-07	5.47056e-05	-2.07509e-06	3.40252e-07		4.4677e-05	1.00286e-05	9.53891e-06	4.83879e-07	-2.55897e-06
	200	6.0001e-05	0.000176715	0.00023088	5.27313e-05	0.000152736	0.000205486		4.39515e-05	0.000133533	0.000185681		8.77983e-06	1.92026e-05	1.98048e-05		5.99122e-05	3.01196e-07	-2.12311e-07	5.50101e-05	-2.73518e-06	4.56375e-07		4.43973e-05	1.06128e-05	9.47831e-06	2.37748e-07	-2.97293e-06
	300	5.99484e-05	0.000175945	0.000230161	5.28273e-05	0.000151764	0.000202646		4.39129e-05	0.000132952	0.000185102		8.91437e-06	1.88129e-05	1.75439e-05		6.01403e-05	-3.9212e-08	-1.52704e-07	5.51399e-05	-2.71025e-06	3.9767e-07		4.45664e-05	1.05735e-05	9.4181e-06	-3.09518e-08	-2.6793e-06
	400	5.96538e-05	0.000176197	0.000229395	5.2482e-05	0.000151474	0.000199248		4.36971e-05	0.000133142	0.000184487		8.7849e-06	1.83323e-05	1.47612e-05		5.91919e-05	7.69415e-07	-3.07549e-07	5.37933e-05	-1.41663e-06	1.05323e-07		4.38636e-05	9.92973e-06	9.35828e-06	6.07334e-07	-2.02396e-06
	500	5.93407e-05	0.000175992	0.000226852	5.20865e-05	0.000151384	0.000196488		4.34678e-05	0.000132987	0.000182441		8.61873e-06	1.83968e-05	1.40463e-05		5.80665e-05	1.81174e-06	-5.37526e-07	5.23724e-05	-1.10332e-07	-1.75571e-07		4.30296e-05	9.34281e-06	9.29883e-06	1.43009e-06	-1.54042e-06
	600	5.93526e-05	0.000174504	0.000224772	5.20354e-05	0.000150546	0.000195034		4.34765e-05	0.000131863	0.000180769		8.55892e-06	1.86837e-05	1.42651e-05		5.85621e-05	1.25143e-06	-4.60925e-07	5.24649e-05	-2.63828e-07	-1.657e-07		4.33969e-05	9.06807e-06	9.23976e-06	9.87807e-07	-1.25164e-06
	700	5.9471e-05	0.000172974	0.000222944	5.18632e-05	0.000150128	0.000194159		4.35632e-05	0.000130707	0.000179298		8.3e-06	1.94209e-05	1.48601e-05		5.93616e-05	4.47895e-07	-3.38576e-07	5.21809e-05	-1.20143e-07	-1.9754e-07		4.39893e-05	8.19151e-06	9.18106e-06	3.53544e-07	-4.73687e-07
	800	5.98077e-05	0.000171038	0.000220547	5.2343e-05	0.000149437	0.000193435		4.38098e-05	0.000129243	0.000177371		8.53315e-06	2.01936e-05	1.60638e-05		6.07271e-05	-7.59994e-07	-1.5939e-07	5.342e-05	-1.01429e-06	-6.27615e-08		4.50012e-05	8.41885e-06	9.12274e-06	-5.99898e-07	-4.1439e-07
	900	5.98735e-05	0.00016934	0.000219501	5.23896e-05	0.00014843	0.000192438		4.3858e-05	0.000127961	0.00017653		8.53161e-06	2.04697e-05	1.59084e-05		6.17287e-05	-1.90256e-06	4.73011e-08	5.39352e-05	-1.57525e-06	2.97087e-08		4.57434e-05	8.19172e-06	9.06479e-06	-1.50178e-06	-7.34771e-08
	1000	5.92513e-05	0.000168553	0.000218328	5.22524e-05	0.00014769	0.000191382		4.34023e-05	0.000127366	0.000175586		8.85015e-06	2.03243e-05	1.57958e-05		6.07158e-05	-1.44158e-06	-2.29684e-08	5.38902e-05	-1.67999e-06	4.2202e-08		4.49929e-05	8.89734e-06	9.0072e-06	-1.1379e-06	-5.42083e-07
	1400	5.84766e-05	0.000167981	0.000217235	5.17242e-05	0.000145996	0.000189115		4.28348e-05	0.000126933	0.000174707		8.8894e-06	1.90623e-05	1.44084e-05		5.92747e-05	-6.50299e-07	-1.478e-07	5.33967e-05	-1.72025e-06	4.76917e-08		4.39249e-05	9.47184e-06	8.7805e-06	-5.13311e-07	-1.20694e-06
	1800	5.76913e-05	0.000166895	0.000214914	5.12668e-05	0.000144197	0.00018599		4.22595e-05	0.000126113	0.00017284		9.00725e-06	1.80839e-05	1.31498e-05		5.78477e-05	1.34765e-07	-2.91144e-07	5.28999e-05	-1.64392e-06	1.08304e-08		4.28674e-05	1.00325e-05	8.55951e-06	1.06376e-07	-1.7503e-06
	2200	5.74098e-05	0.000164795	0.000212008	5.10543e-05	0.00014178	0.00018348		4.20534e-05	0.000124526	0.000170503		9.00088e-06	1.7254e-05	1.29768e-05		5.79579e-05	-3.17798e-07	-2.30301e-07	5.34582e-05	-2.57287e-06	1.68954e-07		4.29491e-05	1.0509e-05	8.34407e-06	-2.50852e-07	-2.32202e-06
	2600	5.76676e-05	0.000160862	0.000208561	4.99978e-05	0.000139182	0.000180539		4.22422e-05	0.000121554	0.000167731		7.75557e-06	1.76279e-05	1.28075e-05		6.02341e-05	-2.74742e-06	1.80995e-07	5.23421e-05	-2.52515e-06	1.80824e-07		4.46359e-05	7.70628e-06	8.13406e-06	-2.16866e-06	-3.56488e-07
	3000	5.74769e-05	0.000156821	0.000205336	4.95198e-05	0.00013542	0.000176785		4.21025e-05	0.000118501	0.000165137		7.41728e-06	1.6919e-05	1.16479e-05		6.17404e-05	-4.81743e-06	5.53955e-07	5.29561e-05	-3.85177e-06	4.15456e-07		4.57521e-05	7.20402e-06	7.92934e-06	-3.80261e-06	-4.91563e-08
	3400	5.68298e-05	0.000154912	0.000202837	4.87243e-05	0.000132012	0.000172166		4.16285e-05	0.000117058	0.000163128		7.09583e-06	1.49547e-05	9.03876e-06		6.10944e-05	-4.82075e-06	5.56112e-07	5.24819e-05	-4.22348e-06	4.65847e-07		4.52734e-05	7.20854e-06	7.72977e-06	-3.80524e-06	-4.18237e-07
	3800	5.65969e-05	0.000154292	0.000199572	4.80634e-05	0.000129073	0.000167557		4.14579e-05	0.00011659	0.000160502		6.60544e-06	1.24833e-05	7.05544e-06		6.02253e-05	-3.97684e-06	3.48438e-07	5.19673e-05	-4.36545e-06	4.61487e-07		4.46294e-05	7.33794e-06	7.53522e-06	-3.1391e-06	-1.22634e-06
	4200	5.65732e-05	0.000153416	0.000196327	4.69118e-05	0.00012628	0.000164172		4.14406e-05	0.000115928	0.000157892		5.47124e-06	1.03525e-05	6.28012e-06		5.99505e-05	-3.59736e-06	2.20036e-07	5.06797e-05	-4.22077e-06	4.52903e-07		4.44257e-05	6.25392e-06	7.34557e-06	-2.83956e-06	-1.38121e-06
	4600	5.61615e-05	0.000151571	0.000191076	4.5824e-05	0.000123537	0.000162179		4.1139e-05	0.000114533	0.000153669		4.68497e-06	9.00376e-06	8.50933e-06		5.90448e-05	-2.90473e-06	2.14454e-08	4.98345e-05	-4.57318e-06	5.62683e-07		4.37546e-05	6.07989e-06	7.16069e-06	-2.29283e-06	-2.28035e-06
	5000	5.54973e-05	0.000147905	0.000187006	4.48365e-05	0.000121043	0.000160106		4.06524e-05	0.000111763	0.000150396		4.1841e-06	9.28029e-06	9.71018e-06		5.91429e-05	-3.8282e-06	1.82586e-07	4.9004e-05	-4.8085e-06	6.41033e-07		4.38273e-05	5.17673e-06	6.98046e-06	-3.02177e-06	-1.78673e-06
	5500	5.48304e-05	0.000144155	0.000182253	4.37854e-05	0.000119226	0.000157106		4.01639e-05	0.00010893	0.000146574		3.62149e-06	1.02968e-05	1.05326e-05		5.91209e-05	-4.59085e-06	3.00359e-07	4.73632e-05	-4.09646e-06	5.18698e-07		4.3811e-05	3.55222e-06	6.76154e-06	-3.62377e-06	-4.72688e-07
	6000	5.41254e-05	0.000141883	0.000179221	4.35038e-05	0.000116895	0.000152652		3.96475e-05	0.000107213	0.000144135		3.85633e-06	9.68215e-06	8.51693e-06		5.84676e-05	-4.65113e-06	3.08886e-07	4.72409e-05	-4.22624e-06	4.89196e-07		4.33269e-05	3.914e-06	6.54949e-06	-3.67135e-06	-5.54889e-07
	6500	5.27429e-05	0.000139951	0.000176261	4.36446e-05	0.000115864	0.000148162		3.86348e-05	0.000105753	0.000141754		5.0098e-06	1.01114e-05	6.40779e-06		5.62504e-05	-3.66115e-06	1.53709e-07	4.70869e-05	-3.75249e-06	3.10222e-07		4.16838e-05	5.40312e-06	6.34409e-06	-2.88991e-06	-8.62581e-07
	7000	5.15381e-05	0.000138046	0.000173963	4.30886e-05	0.000113428	0.000144856		3.77523e-05	0.000104314	0.000139906		5.33636e-06	9.11463e-06	4.94974e-06		5.45359e-05	-3.0767e-06	7.8848e-08	4.67723e-05	-4.03176e-06	3.48045e-07		4.04133e-05	6.35903e-06	6.14513e-06	-2.42858e-06	-1.60318e-06
	7500	5.08857e-05	0.000136361	0.000170903	4.25846e-05	0.000110756	0.000142553		3.72744e-05	0.00010304	0.000137446		5.31021e-06	7.71516e-06	5.10762e-06		5.35897e-05	-2.69998e-06	-3.9944e-09	4.69705e-05	-4.90349e-06	5.17615e-07		3.97121e-05	7.25837e-06	5.95241e-06	-2.13121e-06	-2.77227e-06
	8000	5.08292e-05	0.000134025	0.000167797	4.23344e-05	0.000108075	0.000140294		3.7233e-05	0.000101275	0.000134947		5.1014e-06	6.79945e-06	5.34634e-06		5.42574e-05	-3.54532e-06	1.17066e-07	4.76924e-05	-6.09253e-06	7.34443e-07		4.02069e-05	7.48554e-06	5.76574e-06	-2.79848e-06	-3.29405e-06
	8500	5.05832e-05	0.000132076	0.0001645	4.16447e-05	0.000105916	0.000137994		3.70528e-05	9.98023e-05	0.000132296		4.59192e-06	6.11403e-06	5.69822e-06		5.42406e-05	-3.78366e-06	1.26189e-07	4.71771e-05	-6.31995e-06	7.87583e-07		4.01945e-05	6.98257e-06	5.58491e-06	-2.98661e-06	-3.33334e-06
	9000	5.02188e-05	0.000130265	0.000162214	4.10196e-05	0.000103998	0.000135129		3.67859e-05	9.8434e-05	0.000130458		4.2337e-06	5.56378e-06	4.6714e-06		5.41477e-05	-4.10564e-06	1.7678e-07	4.64896e-05	-6.23441e-06	7.64398e-07		4.01256e-05	6.36399e-06	5.40976e-06	-3.24077e-06	-2.99364e-06
	9500	4.97295e-05	0.000129244	0.000160217	4.02707e-05	0.000102306	0.000131481		3.64274e-05	9.76623e-05	0.000128851		3.84325e-06	4.64396e-06	2.62985e-06		5.33506e-05	-3.72005e-06	9.89937e-08	4.52076e-05	-5.55439e-06	6.17518e-07		3.95349e-05	5.67267e-06	5.24011e-06	-2.93641e-06	-2.61798e-06
	10000	4.87667e-05	0.000127256	0.000157537	4.04689e-05	0.000100892	0.000129373		3.57222e-05	9.61597e-05	0.000126696		4.74675e-06	4.73268e-06	2.67702e-06		5.20805e-05	-3.36036e-06	4.65703e-08	4.60195e-05	-6.26103e-06	7.10491e-07		3.85937e-05	7.42574e-06	5.07577e-06	-2.65249e-06	-3.60854e-06
	11000	4.79906e-05	0.000123898	0.000154813	4.03999e-05	0.000100684	0.000127254		3.51537e-05	9.36226e-05	0.000124505		5.24614e-06	7.06113e-06	2.74917e-06		5.20858e-05	-4.34503e-06	2.49845e-07	4.54908e-05	-5.64821e-06	5.57225e-07		3.85977e-05	6.89315e-06	4.76239e-06	-3.42973e-06	-2.21848e-06
	12000	4.7525e-05	0.000120003	0.000150818	3.99083e-05	9.85891e-05	0.000124274		3.48126e-05	9.06791e-05	0.000121293		5.09572e-06	7.90994e-06	2.98185e-06		5.27527e-05	-5.71627e-06	4.88556e-07	4.51592e-05	-5.82697e-06	5.76078e-07		3.90919e-05	6.06737e-06	4.46837e-06	-4.51211e-06	-1.31486e-06
	13000	4.74e-05	0.000116204	0.000146504	3.90986e-05	9.57106e-05	0.000119758		3.47211e-05	8.78084e-05	0.000117823		4.37747e-06	7.90226e-06	1.93548e-06		5.39569e-05	-7.29826e-06	7.41377e-07	4.43296e-05	-5.77553e-06	5.44506e-07		3.99842e-05	4.34535e-06	4.19249e-06	-5.76085e-06	-1.46822e-08
	14000	4.64648e-05	0.000113991	0.000143121	3.77668e-05	9.19555e-05	0.00011416		3.4036e-05	8.61363e-05	0.000115102		3.73075e-06	5.81916e-06	-9.42248e-07		5.27159e-05	-6.92353e-06	6.72399e-07	4.27699e-05	-5.48499e-06	4.81877e-07		3.90646e-05	3.70526e-06	3.93365e-06	-5.46506e-06	-1.99265e-08
	15000	4.53047e-05	0.000112089	0.000138648	3.62637e-05	8.96423e-05	0.000109858		3.31862e-05	8.4699e-05	0.000111505		3.07746e-06	4.94324e-06	-1.64773e-06		5.05456e-05	-5.66427e-06	4.23349e-07	4.02302e-05	-4.22491e-06	2.58365e-07		3.74563e-05	2.77391e-06	3.69079e-06	-4.47106e-06	2.4615e-07
	16000	4.4597e-05	0.000108884	0.000134662	3.53802e-05	8.69386e-05	0.000107963		3.26679e-05	8.22776e-05	0.000108299		2.7124e-06	4.661e-06	-3.36049e-07		5.02699e-05	-6.18017e-06	5.07259e-07	3.97922e-05	-4.81579e-06	4.03858e-07		3.7252e-05	2.54015e-06	3.46292e-06	-4.87829e-06	6.24962e-08
	17000	4.40669e-05	0.000105253	0.000131808	3.47812e-05	8.44506e-05	0.000107003		3.22796e-05	7.95337e-05	0.000106004		2.50166e-06	4.91696e-06	9.98708e-07		5.09171e-05	-7.63649e-06	7.86299e-07	4.00127e-05	-5.87009e-06	6.38648e-07		3.77316e-05	2.28103e-06	3.24913e-06	-6.02783e-06	1.57736e-07
	18000	4.35329e-05	0.000102451	0.000128804	3.38952e-05	8.2325e-05	0.000104621		3.18884e-05	7.74161e-05	0.000103588		2.00678e-06	4.90888e-06	1.03313e-06		5.09664e-05	-8.34747e-06	9.14033e-07	3.90623e-05	-5.81395e-06	6.46801e-07		3.77681e-05	1.29419e-06	3.04853e-06	-6.58904e-06	7.75092e-07
	19000	4.27384e-05	0.000100603	0.000124734	3.32943e-05	8.07039e-05	0.000101381		3.13064e-05	7.602e-05	0.000100315		1.98788e-06	4.684e-06	1.06618e-06		4.95918e-05	-7.60375e-06	7.50428e-07	3.81313e-05	-5.38386e-06	5.46844e-07		3.67495e-05	1.38183e-06	2.86031e-06	-6.00199e-06	6.18126e-07
	20000	4.11955e-05	9.97618e-05	0.000119872	3.24091e-05	7.95354e-05	9.8145e-05		3.01762e-05	7.53843e-05	9.64044e-05		2.23288e-06	4.15115e-06	1.74058e-06		4.58511e-05	-4.8838e-06	2.28251e-07	3.63308e-05	-4.2461e-06	3.24364e-07		3.39775e-05	2.35334e-06	2.68372e-06	-3.85501e-06	-3.91092e-07
	21000	3.98551e-05	9.83533e-05	0.000115478	3.24844e-05	7.84543e-05	9.7349e-05		2.91943e-05	7.43199e-05	9.28713e-05		3.29011e-06	4.13439e-06	4.47769e-06		4.3011e-05	-3.02939e-06	-1.26489e-07	3.70033e-05	-4.96962e-06	4.50777e-07		3.18729e-05	5.13042e-06	2.51803e-06	-2.39124e-06	-2.57838e-06
	22000	3.96026e-05	9.51588e-05	0.000114728	3.24297e-05	7.64372e-05	9.55565e-05		2.90094e-05	7.1906e-05	9.22682e-05		3.42037e-06	4.53115e-06	3.28827e-06		4.44481e-05	-5.14686e-06	3.0134e-07	3.77905e-05	-5.9892e-06	6.28466e-07		3.29378e-05	4.85265e-06	2.36257e-06	-4.06265e-06	-1.92655e-06
	23000	3.93408e-05	9.24897e-05	0.000113572	3.17042e-05	7.46175e-05	9.23036e-05		2.88176e-05	6.98891e-05	9.13382e-05		2.88659e-06	4.72834e-06	9.6543e-07		4.54148e-05	-6.68022e-06	6.06191e-07	3.67393e-05	-5.57486e-06	5.39752e-07		3.36542e-05	3.0851e-06	2.2167e-06	-5.273e-06	-3.01862e-07
	24000	3.90501e-05	8.97416e-05	0.000112569	3.13257e-05	7.21649e-05	8.8886e-05		2.86047e-05	6.78126e-05	9.05318e-05		2.72105e-06	4.35228e-06	-1.64583e-06		4.64149e-05	-8.29693e-06	9.32201e-07	3.67631e-05	-6.03796e-06	6.00643e-07		3.43953e-05	2.36779e-06	2.07985e-06	-6.54915e-06	5.11184e-07
	25000	3.92133e-05	8.875e-05	0.000110217	3.12387e-05	6.97644e-05	8.63567e-05		2.87242e-05	6.70633e-05	8.864e-05		2.51455e-06	2.70116e-06	-2.28329e-06		4.68142e-05	-8.5295e-06	9.28632e-07	3.7557e-05	-7.09372e-06	7.75438e-07		3.46912e-05	2.86586e-06	1.95144e-06	-6.73272e-06	-3.60995e-07
	26000	3.98275e-05	8.85107e-05	0.000107711	3.03365e-05	6.80279e-05	8.47615e-05		2.91741e-05	6.68825e-05	8.66243e-05		1.16239e-06	1.14546e-06	-1.86276e-06		4.75756e-05	-8.61007e-06	8.62024e-07	3.65115e-05	-6.95651e-06	7.81559e-07		3.52554e-05	1.25608e-06	1.83096e-06	-6.79632e-06	-1.6019e-07
	27000	3.9325e-05	8.67421e-05	0.000105777	2.97482e-05	6.69877e-05	8.42221e-05		2.88061e-05	6.5546e-05	8.50688e-05		9.42156e-07	1.44173e-06	-8.4672e-07		4.72662e-05	-8.85302e-06	9.11879e-07	3.58935e-05	-6.95718e-06	8.11923e-07		3.50261e-05	8.67338e-07	1.71792e-06	-6.98809e-06	3.09147e-08
	28000	3.86581e-05	8.42209e-05	0.000104806	2.88469e-05	6.52723e-05	8.31532e-05		2.83175e-05	6.36409e-05	8.4288e-05		5.2935e-07	1.63143e-06	-1.13475e-06		4.73704e-05	-9.85232e-06	1.14002e-06	3.49672e-05	-6.97886e-06	8.58531e-07		3.51034e-05	-1.36172e-07	1.61185e-06	-7.77688e-06	7.98026e-07
	29000	3.7519e-05	8.17294e-05	0.000101435	2.8533e-05	6.4273e-05	8.08082e-05		2.74831e-05	6.17582e-05	8.15772e-05		1.04988e-06	2.51477e-06	-7.68986e-07		4.59105e-05	-9.47603e-06	1.08452e-06	3.44194e-05	-6.66376e-06	7.77353e-07		3.40215e-05	3.9787e-07	1.51234e-06	-7.47986e-06	8.16104e-07
	30000	3.68167e-05	8.06293e-05	9.99351e-05	2.83285e-05	6.3533e-05	7.85256e-05		2.69687e-05	6.09269e-05	8.03709e-05		1.3599e-06	2.60611e-06	-1.84529e-06		4.48643e-05	-9.07346e-06	1.02583e-06	3.39332e-05	-6.28102e-06	6.76394e-07		3.32462e-05	6.8693e-07	1.41897e-06	-7.16209e-06	8.81076e-07
	31000	3.66154e-05	7.98991e-05	9.69513e-05	2.78057e-05	6.1781e-05	7.7881e-05		2.68212e-05	6.03751e-05	7.79712e-05		9.84446e-07	1.40589e-06	-9.02024e-08		4.42026e-05	-8.45255e-06	8.65334e-07	3.38943e-05	-6.91612e-06	8.27528e-07		3.27559e-05	1.13835e-06	1.33136e-06	-6.67198e-06	-2.4414e-07
	32000	3.61984e-05	7.84781e-05	9.45989e-05	2.77671e-05	6.11791e-05	7.6378e-05		2.65158e-05	5.93014e-05	7.60793e-05		1.25134e-06	1.87773e-06	2.98607e-07		4.37278e-05	-8.366e-06	8.3662e-07	3.38426e-05	-6.87167e-06	7.96158e-07		3.24041e-05	1.43857e-06	1.24916e-06	-6.60367e-06	-2.68e-07
	33000	3.61905e-05	7.6643e-05	9.3853e-05	2.78595e-05	5.94582e-05	7.45756e-05		2.651e-05	5.79147e-05	7.54795e-05		1.34952e-06	1.54348e-06	-9.03854e-07		4.4749e-05	-9.63744e-06	1.079e-06	3.47241e-05	-7.81281e-06	9.48189e-07		3.31608e-05	1.56335e-06	1.17204e-06	-7.60727e-06	-2.05539e-07
	34000	3.56486e-05	7.56193e-05	9.33833e-05	2.71528e-05	5.83207e-05	7.26615e-05		2.6113e-05	5.71412e-05	7.51017e-05		1.03976e-06	1.17953e-06	-2.44027e-06		4.42302e-05	-9.70171e-06	1.12016e-06	3.35905e-05	-7.29816e-06	8.6047e-07		3.27763e-05	8.14159e-07	1.09968e-06	-7.658e-06	3.59844e-07
	35000	3.53448e-05	7.51407e-05	9.15953e-05	2.62067e-05	5.81177e-05	7.08624e-05		2.58904e-05	5.67795e-05	7.36638e-05		3.16201e-07	1.33817e-06	-2.80137e-06		4.34945e-05	-9.15004e-06	1.00028e-06	3.13838e-05	-5.76381e-06	5.86693e-07		3.22312e-05	-8.474e-07	1.03179e-06	-7.22254e-06	1.45873e-06
	36000	3.45516e-05	7.44846e-05	8.95469e-05	2.58434e-05	5.79965e-05	6.97212e-05		2.53095e-05	5.62838e-05	7.20164e-05		5.33965e-07	1.71274e-06	-2.29521e-06		4.18335e-05	-8.08865e-06	8.06738e-07	3.04528e-05	-5.06065e-06	4.51254e-07		3.10003e-05	-5.47492e-07	9.68085e-07	-6.38474e-06	1.32409e-06
	37000	3.41241e-05	7.24595e-05	8.753e-05	2.57116e-05	5.7272e-05	6.95502e-05		2.49963e-05	5.47535e-05	7.03943e-05		7.15289e-07	2.51858e-06	-8.44185e-07		4.18244e-05	-8.60525e-06	9.04943e-07	3.06294e-05	-5.45357e-06	5.35776e-07		3.09936e-05	-3.6417e-07	9.08317e-07	-6.79252e-06	1.33895e-06
	38000	3.43083e-05	7.05872e-05	8.70248e-05	2.53197e-05	5.58118e-05	6.84254e-05		2.51312e-05	5.33387e-05	6.9988e-05		1.88475e-07	2.47311e-06	-1.56265e-06		4.33145e-05	-1.02119e-05	1.20557e-06	3.05378e-05	-5.83823e-06	6.2009e-07		3.20978e-05	-1.56e-06	8.52238e-07	-8.06069e-06	2.22246e-06
	39000	3.37768e-05	6.91072e-05	8.76484e-05	2.54793e-05	5.42487e-05	6.79156e-05		2.47419e-05	5.22204e-05	7.04895e-05		7.37389e-07	2.02834e-06	-2.57392e-06		4.33943e-05	-1.10331e-05	1.41563e-06	3.17718e-05	-7.15716e-06	8.64738e-07		3.21569e-05	-3.85151e-07	7.99621e-07	-8.70891e-06	1.55175e-06
	40000	3.34362e-05	6.88433e-05	8.60893e-05	2.53851e-05	5.3816e-05	6.56067e-05		2.44924e-05	5.20209e-05	6.92356e-05		8.92735e-07	1.79507e-06	-3.6289e-06		4.24992e-05	-1.03359e-05	1.27292e-06	3.12946e-05	-6.63824e-06	7.28751e-07		3.14936e-05	-1.98942e-07	7.50253e-07	-8.15858e-06	1.52034e-06
	41000	3.31758e-05	6.84635e-05	8.27541e-05	2.51358e-05	5.25108e-05	6.32816e-05		2.43016e-05	5.17339e-05	6.65534e-05		8.34208e-07	7.76922e-07	-3.27187e-06		4.13978e-05	-9.23689e-06	1.0149e-06	3.10849e-05	-6.66e-06	7.10969e-07		3.06774e-05	4.0748e-07	7.03933e-07	-7.2911e-06	6.31103e-07
	42000	3.23155e-05	6.82513e-05	7.93402e-05	2.45197e-05	5.15481e-05	6.3183e-05		2.36715e-05	5.15736e-05	6.38078e-05		8.48218e-07	-2.54593e-08	-6.24841e-07		3.89652e-05	-7.27209e-06	6.22385e-07	3.04698e-05	-6.71057e-06	7.60515e-07		2.88748e-05	1.59498e-06	6.60473e-07	-5.74019e-06	-9.70378e-07
	43000	3.19643e-05	6.71635e-05	7.7947e-05	2.43215e-05	5.09928e-05	6.38177e-05		2.34143e-05	5.07516e-05	6.26874e-05		9.07268e-07	2.41201e-07	1.13028e-06		3.86397e-05	-7.30444e-06	6.2905e-07	3.06022e-05	-7.15365e-06	8.72923e-07		2.86336e-05	1.96866e-06	6.19696e-07	-5.76573e-06	-1.38792e-06
	44000	3.11278e-05	6.52814e-05	7.66919e-05	2.35933e-05	4.99329e-05	6.43011e-05		2.28015e-05	4.93294e-05	6.1678e-05		7.91828e-07	6.03493e-07	2.62309e-06		3.79076e-05	-7.47851e-06	6.98716e-07	2.99732e-05	-7.34844e-06	9.68487e-07		2.8091e-05	1.88222e-06	5.81436e-07	-5.90313e-06	-1.44531e-06
	45000	3.1158e-05	6.46969e-05	7.66919e-05	2.30121e-05	4.8756e-05	6.13872e-05		2.28236e-05	4.88877e-05	6.1678e-05		1.88549e-07	-1.31776e-07	-2.90747e-07		3.83577e-05	-8.00085e-06	8.01169e-07	2.88671e-05	-6.67995e-06	8.24967e-07		2.84246e-05	4.42556e-07	5.45539e-07	-6.31544e-06	-3.6451e-07
	46000	3.10659e-05	6.45785e-05	7.5358e-05	2.31198e-05	4.8133e-05	5.91245e-05		2.27562e-05	4.87982e-05	6.06052e-05		3.63609e-07	-6.65233e-07	-1.48067e-06		3.7919e-05	-7.54752e-06	6.94407e-07	2.8932e-05	-6.57041e-06	7.58172e-07		2.80995e-05	8.32483e-07	5.11857e-07	-5.9576e-06	-6.12811e-07
	47000	3.02478e-05	6.40802e-05	7.39568e-05	2.2996e-05	4.74551e-05	5.72235e-05		2.21569e-05	4.84217e-05	5.94784e-05		8.39129e-07	-9.66658e-07	-2.25483e-06		3.62647e-05	-6.54122e-06	5.24337e-07	2.86612e-05	-6.3573e-06	6.92119e-07		2.68736e-05	1.7876e-06	4.80256e-07	-5.16328e-06	-1.19402e-06
	48000	2.95467e-05	6.26521e-05	7.22282e-05	2.32507e-05	4.73352e-05	5.4905e-05		2.16433e-05	4.73426e-05	5.80881e-05		1.60735e-06	-7.3118e-09	-3.18314e-06		3.53825e-05	-6.33721e-06	5.01462e-07	2.86708e-05	-5.98143e-06	5.61323e-07		2.62198e-05	2.45095e-06	4.50605e-07	-5.00225e-06	-9.79178e-07
	49000	2.94047e-05	6.04e-05	7.19323e-05	2.2831e-05	4.74734e-05	5.58949e-05		2.15393e-05	4.56408e-05	5.78501e-05		1.29171e-06	1.83257e-06	-1.95522e-06		3.65258e-05	-7.94956e-06	8.28471e-07	2.79868e-05	-5.70666e-06	5.50849e-07		2.70671e-05	9.19745e-07	4.22785e-07	-6.27495e-06	5.68289e-07
	50000	2.96204e-05	5.89398e-05	7.16086e-05	2.23476e-05	4.76299e-05	5.60199e-05		2.16973e-05	4.45374e-05	5.75898e-05		6.50275e-07	3.09244e-06	-1.56997e-06		3.78497e-05	-9.31015e-06	1.08081e-06	2.69469e-05	-5.0539e-06	4.54607e-07		2.80482e-05	-1.10131e-06	3.96683e-07	-7.34893e-06	2.29503e-06
	52500	2.91995e-05	5.95343e-05	7.01917e-05	2.16776e-05	4.72887e-05	5.429e-05		2.1389e-05	4.49866e-05	5.64503e-05		2.88664e-07	2.30212e-06	-2.16035e-06		3.62574e-05	-7.85142e-06	7.93514e-07	2.54019e-05	-3.97996e-06	2.55649e-07		2.68682e-05	-1.46624e-06	3.38261e-07	-6.19749e-06	2.21753e-06
	55000	2.89403e-05	5.93221e-05	6.69673e-05	2.14516e-05	4.58074e-05	5.40368e-05		2.11991e-05	4.48263e-05	5.38572e-05		2.52499e-07	9.81049e-07	1.79596e-07		3.50744e-05	-6.65104e-06	5.16974e-07	2.58742e-05	-4.86635e-06	4.43774e-07		2.59915e-05	-1.1732e-07	2.88444e-07	-5.24997e-06	3.83619e-07
	57500	2.84313e-05	5.69838e-05	6.45007e-05	2.12158e-05	4.33084e-05	5.44116e-05		2.08263e-05	4.30594e-05	5.18734e-05		3.8951e-07	2.48964e-07	2.53821e-06		3.49986e-05	-7.18359e-06	6.16307e-07	2.71623e-05	-6.79867e-06	8.52209e-07		2.59354e-05	1.22689e-06	2.45963e-07	-5.67033e-06	-1.12834e-06
	60000	2.79446e-05	5.34121e-05	6.38771e-05	2.06983e-05	4.09222e-05	5.25535e-05		2.04698e-05	4.03605e-05	5.13719e-05		2.28536e-07	5.61734e-07	1.18157e-06		3.62504e-05	-9.3843e-06	1.0785e-06	2.72535e-05	-7.56401e-06	1.00881e-06		2.6863e-05	3.90491e-07	2.09739e-07	-7.40746e-06	-1.56549e-07
	62500	2.6774e-05	5.21419e-05	6.263e-05	1.98418e-05	3.92985e-05	5.05736e-05		1.96122e-05	3.94006e-05	5.03689e-05		2.29591e-07	-1.02073e-07	2.04647e-07		3.44442e-05	-8.66139e-06	9.9118e-07	2.6128e-05	-7.25789e-06	9.71684e-07		2.55245e-05	6.0354e-07	1.78849e-07	-6.83683e-06	-4.21067e-07
	65000	2.604e-05	5.18015e-05	6.08145e-05	2.04023e-05	3.8832e-05	4.88404e-05		1.90746e-05	3.91434e-05	4.89089e-05		1.32774e-06	-3.11391e-07	-6.84955e-08		3.27493e-05	-7.48362e-06	7.74298e-07	2.71268e-05	-7.72287e-06	9.98426e-07		2.42686e-05	2.85824e-06	1.52509e-07	-5.90716e-06	-1.81572e-06
	67500	2.50338e-05	5.03438e-05	5.85452e-05	2.04382e-05	3.78665e-05	4.68474e-05		1.83375e-05	3.80419e-05	4.70839e-05		2.10068e-06	-1.75346e-07	-2.36468e-07		3.11413e-05	-6.76801e-06	6.60438e-07	2.73439e-05	-7.90494e-06	9.9923e-07		2.3077e-05	4.26694e-06	1.30048e-07	-5.3423e-06	-2.56264e-06
	70000	2.43551e-05	4.83163e-05	5.72863e-05	1.87172e-05	3.66361e-05	4.60844e-05		1.78404e-05	3.65098e-05	4.60714e-05		8.76831e-07	1.26297e-07	1.29863e-08		3.08208e-05	-7.24611e-06	7.80324e-07	2.45314e-05	-6.6681e-06	8.5388e-07		2.28395e-05	1.69194e-06	1.10895e-07	-5.71969e-06	-9.48413e-07
	72500	2.4505e-05	4.65872e-05	5.65957e-05	1.76948e-05	3.50238e-05	4.43348e-05		1.79502e-05	3.52033e-05	4.5516e-05		-2.55372e-07	-1.79527e-07	-1.18116e-06		3.21007e-05	-8.63167e-06	1.03593e-06	2.31242e-05	-6.23575e-06	8.0641e-07		2.37879e-05	-6.63756e-07	9.45633e-08	-6.81337e-06	5.77614e-07
	75000	2.41801e-05	4.65378e-05	5.49224e-05	1.72177e-05	3.40527e-05	4.17105e-05		1.77122e-05	3.5166e-05	4.41703e-05		-4.94508e-07	-1.11327e-06	-2.45976e-06		3.10656e-05	-7.73604e-06	8.50574e-07	2.21612e-05	-5.61357e-06	6.70042e-07		2.30208e-05	-8.59598e-07	8.06365e-08	-6.1064e-06	4.92839e-07
	77500	2.36132e-05	4.50037e-05	5.46184e-05	1.66913e-05	3.41457e-05	4.1398e-05		1.72969e-05	3.40067e-05	4.39258e-05		-6.05685e-07	1.38998e-07	-2.52779e-06		3.08786e-05	-8.25182e-06	9.86457e-07	2.09682e-05	-4.81775e-06	5.40767e-07		2.28822e-05	-1.914e-06	6.87607e-08	-6.51353e-06	1.69578e-06
	80000	2.32686e-05	4.26087e-05	5.23255e-05	1.68832e-05	3.27194e-05	4.24208e-05		1.70445e-05	3.21969e-05	4.20818e-05		-1.61325e-07	5.2246e-07	3.39072e-07		3.12128e-05	-9.08129e-06	1.13711e-06	2.25587e-05	-6.57118e-06	8.95705e-07		2.31299e-05	-5.71235e-07	5.8634e-08	-7.16827e-06	5.97087e-07
	82500	2.34027e-05	4.1585e-05	5.11889e-05	1.64805e-05	3.19625e-05	4.17564e-05		1.71428e-05	3.14234e-05	4.11677e-05		-6.62278e-07	5.39135e-07	5.88758e-07		3.18794e-05	-9.71201e-06	1.23537e-06	2.20918e-05	-6.51065e-06	8.9937e-07		2.36239e-05	-1.53212e-06	4.99986e-08	-7.66613e-06	1.15549e-06
	85000	2.2724e-05	4.18119e-05	4.99655e-05	1.63047e-05	3.03417e-05	3.92505e-05		1.66456e-05	3.15948e-05	4.01838e-05		-3.40889e-07	-1.25315e-06	-9.33273e-07		3.00648e-05	-8.32329e-06	9.82481e-07	2.21943e-05	-6.82095e-06	9.31384e-07		2.22793e-05	-8.49462e-08	4.26351e-08	-6.56995e-06	-2.51002e-07
	87500	2.1844e-05	4.14567e-05	4.75462e-05	1.58007e-05	2.96737e-05	3.77641e-05		1.6001e-05	3.13265e-05	3.82381e-05		-2.00301e-07	-1.65278e-06	-4.74063e-07		2.79368e-05	-6.78619e-06	6.93406e-07	2.126e-05	-6.29413e-06	8.34846e-07		2.07023e-05	5.57697e-07	3.6356e-08	-5.35665e-06	-9.37481e-07
	90000	2.15902e-05	4.04084e-05	4.47955e-05	1.46913e-05	2.91564e-05	3.79812e-05		1.58151e-05	3.05343e-05	3.60259e-05		-1.12374e-06	-1.37788e-06	1.95524e-06		2.74403e-05	-6.44674e-06	5.96594e-07	1.94404e-05	-5.50328e-06	7.54252e-07		2.03344e-05	-8.94033e-07	3.10016e-08	-5.08871e-06	-4.14568e-07
	92500	2.19664e-05	3.84303e-05	4.39391e-05	1.50348e-05	2.9007e-05	3.63401e-05		1.60906e-05	2.90395e-05	3.53372e-05		-1.05582e-06	-3.25088e-08	1.00291e-06		2.92974e-05	-8.24861e-06	9.17615e-07	1.98167e-05	-5.48147e-06	6.99642e-07		2.17105e-05	-1.89388e-06	2.64359e-08	-6.511e-06	1.02953e-06
	95000	2.12377e-05	3.80899e-05	4.39351e-05	1.50115e-05	2.89295e-05	3.68959e-05		1.55568e-05	2.87824e-05	3.5334e-05		-5.45337e-07	1.47175e-07	1.56188e-06		2.80658e-05	-7.68073e-06	8.52554e-07	1.99606e-05	-5.70411e-06	7.54985e-07		2.07979e-05	-8.37288e-07	2.25425e-08	-6.06275e-06	3.58646e-07
	97500	2.0192e-05	3.7826e-05	4.3951e-05	1.4729e-05	2.837e-05	3.57481e-05		1.47908e-05	2.85829e-05	3.53467e-05		-6.18431e-08	-2.12935e-07	4.01403e-07		2.61543e-05	-6.68596e-06	7.23578e-07	1.94817e-05	-5.45823e-06	7.05515e-07		1.93814e-05	1.00312e-07	1.92226e-08	-5.27753e-06	-1.80701e-07
	100000	1.97513e-05	3.65557e-05	4.26565e-05	1.45245e-05	2.73411e-05	3.45313e-05		1.44681e-05	2.76231e-05	3.43057e-05		5.64532e-08	-2.81953e-07	2.25694e-07		2.57963e-05	-6.79891e-06	7.53969e-07	1.94545e-05	-5.67147e-06	7.41514e-07		1.91161e-05	3.3842e-07	1.63915e-08	-5.36669e-06	-3.04777e-07
	105000	2.00801e-05	3.53077e-05	3.95822e-05	1.3825e-05	2.61093e-05	3.32488e-05		1.47089e-05	2.668e-05	3.18333e-05		-8.83947e-07	-5.70722e-07	1.41552e-06		2.65174e-05	-7.19781e-06	7.60589e-07	1.8556e-05	-5.45434e-06	7.23348e-07		1.96504e-05	-1.09444e-06	1.19189e-08	-5.68156e-06	2.27216e-07
	110000	1.90897e-05	3.42989e-05	3.90534e-05	1.29748e-05	2.52439e-05	3.08218e-05		1.39834e-05	2.59177e-05	3.1408e-05		-1.00863e-06	-6.7383e-07	-5.86196e-07		2.50768e-05	-6.70666e-06	7.19576e-07	1.68258e-05	-4.3746e-06	5.23628e-07		1.85829e-05	-1.75713e-06	8.66673e-09	-5.29387e-06	9.19277e-07
	115000	1.86004e-05	3.40548e-05	3.6437e-05	1.29066e-05	2.47633e-05	2.78193e-05		1.3625e-05	2.57332e-05	2.93037e-05		-7.18351e-07	-9.69905e-07	-1.48449e-06		2.36068e-05	-5.46713e-06	4.60684e-07	1.62592e-05	-3.69474e-06	3.42159e-07		1.74936e-05	-1.23437e-06	6.30192e-09	-4.31546e-06	6.20716e-07
	120000	1.82689e-05	3.20471e-05	3.60029e-05	1.31093e-05	2.34131e-05	2.87927e-05		1.33822e-05	2.42161e-05	2.89546e-05		-2.72863e-07	-8.03003e-07	-1.61952e-07		2.41738e-05	-6.60879e-06	7.0388e-07	1.78081e-05	-5.38084e-06	6.8209e-07		1.79138e-05	-1.05692e-07	4.58237e-09	-5.21662e-06	-1.64217e-07
	125000	1.7631e-05	2.96522e-05	3.55964e-05	1.23372e-05	2.17853e-05	2.71615e-05		1.29149e-05	2.24065e-05	2.86277e-05		-5.7773e-07	-6.21172e-07	-1.46617e-06		2.43929e-05	-7.72474e-06	9.62824e-07	1.69412e-05	-5.29279e-06	6.88772e-07		1.80761e-05	-1.13493e-06	3.33203e-09	-6.09749e-06	8.04705e-07
	130000	1.66865e-05	3.00517e-05	3.33115e-05	1.17515e-05	2.03618e-05	2.65926e-05		1.22231e-05	2.27083e-05	2.67901e-05		-4.71548e-07	-2.34651e-06	-1.97538e-07		2.16665e-05	-5.52836e-06	5.48429e-07	1.65767e-05	-5.60612e-06	7.81e-07		1.60557e-05	5.20943e-07	2.42285e-09	-4.36379e-06	-1.24234e-06
	135000	1.61354e-05	2.74052e-05	3.10305e-05	1.15713e-05	1.97628e-05	2.74082e-05		1.18194e-05	2.07086e-05	2.49557e-05		-2.48114e-07	-9.45725e-07	2.45248e-06		2.17583e-05	-6.33044e-06	7.07569e-07	1.68193e-05	-6.16683e-06	9.18751e-07		1.61238e-05	6.95588e-07	1.76175e-09	-4.9969e-06	-1.16993e-06
	140000	1.61985e-05	2.6098e-05	3.0407e-05	1.12986e-05	1.94514e-05	2.67735e-05		1.18656e-05	1.97208e-05	2.44542e-05		-5.66986e-07	-2.69409e-07	2.31924e-06		2.26001e-05	-7.28559e-06	8.83999e-07	1.6323e-05	-5.89675e-06	8.72332e-07		1.67476e-05	-4.24547e-07	1.28104e-09	-5.75085e-06	-1.45903e-07
	145000	1.62972e-05	2.74151e-05	3.09714e-05	1.08099e-05	1.91019e-05	2.38795e-05		1.19379e-05	2.0716e-05	2.49081e-05		-1.12803e-06	-1.61414e-06	-1.02858e-06		2.20605e-05	-6.49128e-06	7.27965e-07	1.4855e-05	-4.65313e-06	6.07962e-07		1.63477e-05	-1.49269e-06	9.31492e-10	-5.12386e-06	4.70728e-07
	150000	1.49463e-05	2.67294e-05	2.99098e-05	1.11749e-05	1.76897e-05	2.28108e-05		1.09484e-05	2.01979e-05	2.40544e-05		2.26503e-07	-2.50822e-06	-1.24361e-06		1.95505e-05	-5.13279e-06	5.28633e-07	1.62593e-05	-5.89954e-06	8.15096e-07		1.44877e-05	1.77162e-06	6.77324e-10	-4.05154e-06	-1.84799e-06

## Sheet: Dataset S04D
	Time	npq1 DA540 06nJ	npq1 DA540 18nJ	npq1 DA540 24nJ	npq1 LA540 06nJ	npq1 LA540 18nJ	npq1 LA540 24nJ		npq1 DA(Scaled)540 06nJ	npq1 DA(Scaled)540 18nJ	npq1 DA(Scaled)540 24nJ		npq1 ddOD 06nJ	npq1 ddOD 18nJ	npq1 ddOD 24nJ		npq1 540 DA PP3	npq1 540 DA PP5	npq1 540 DA PP7	npq1 540 LA PP3	npq1 540 LA PP5	npq1 540 LA PP7		npq1 540 PP3 DA(scaled)	npq1 540 PP3 ddOD		npq1 540 PP5(DA scaled)	npq1 540 PP5 ddOD						Pump int	npq1 DA	npq1 LA
npq1	-2000	2.79881e-05	9.00649e-05	0.000113084	2.74211e-05	9.19812e-05	0.000111548		3.00282e-05	9.43005e-05	0.000114747		-2.60715e-06	-2.31929e-06	-3.1994e-06		2.42041e-05	4.70653e-06	-9.22447e-07	2.14083e-05	7.47712e-06	-1.46437e-06		2.59782e-05	-4.56981e-06		5.30517e-06	2.17195e-06						6	51.558	54.3099
540 ESA	-1900	1.57741e-05	5.03865e-05	6.51792e-05	1.47784e-05	5.188e-05	6.38287e-05		1.69239e-05	5.27561e-05	6.61377e-05		-2.14551e-06	-8.76086e-07	-2.30903e-06		1.42519e-05	1.85929e-06	-3.37143e-07	1.09272e-05	4.7157e-06	-8.64552e-07		1.52966e-05	-4.36934e-06		2.09578e-06	2.61992e-06						18	158.96	165.376
For Fig. 4D	-1800	7.76639e-06	2.30072e-05	3.2054e-05	6.1331e-06	2.41984e-05	3.12678e-05		8.3325e-06	2.40891e-05	3.25254e-05		-2.1994e-06	1.09256e-07	-1.25762e-06		8.20819e-06	-5.72833e-07	1.31041e-07	3.95088e-06	2.58745e-06	-4.05234e-07		8.80982e-06	-4.85895e-06		-6.45693e-07	3.23315e-06						24	217.992	221.99
	-1700	3.70125e-06	9.18783e-06	1.41331e-05	1.94183e-06	1.01688e-05	1.41246e-05		3.97104e-06	9.61992e-06	1.43409e-05		-2.02921e-06	5.48894e-07	-2.16248e-07		4.81054e-06	-1.37262e-06	2.63324e-07	6.35621e-07	1.50032e-06	-1.94109e-07		5.16314e-06	-4.52752e-06		-1.5472e-06	3.04752e-06
	-1600	1.57701e-06	2.92318e-06	5.99791e-06	4.06398e-08	4.35303e-06	6.26978e-06		1.69196e-06	3.06065e-06	6.08612e-06		-1.65132e-06	1.29238e-06	1.83656e-07		2.70471e-06	-1.40316e-06	2.75464e-07	-1.2533e-06	1.49019e-06	-1.9625e-07		2.90295e-06	-4.15625e-06		-1.58164e-06	3.07182e-06
	-1500	7.18669e-07	-1.26997e-07	1.97944e-06	-7.03257e-07	1.77361e-06	3.17622e-06		7.71054e-07	-1.32969e-07	2.00855e-06		-1.47431e-06	1.90658e-06	1.16767e-06		2.01686e-06	-1.60409e-06	3.05898e-07	-1.79486e-06	1.23973e-06	-1.48126e-07		2.16469e-06	-3.95956e-06		-1.80812e-06	3.04785e-06
	-1400	3.32123e-07	-1.33349e-06	2.17215e-07	-7.85002e-07	8.0141e-07	2.14971e-06		3.56332e-07	-1.3962e-06	2.20409e-07		-1.14133e-06	2.19761e-06	1.9293e-06		1.60754e-06	-1.57113e-06	2.95704e-07	-1.56685e-06	8.67106e-07	-8.52593e-08		1.72537e-06	-3.29222e-06		-1.77096e-06	2.63807e-06
	-1300	-3.83744e-07	-1.99476e-06	-4.55417e-08	-5.39763e-07	3.80997e-07	9.93578e-07		-4.11715e-07	-2.08857e-06	-4.62115e-08		-1.28047e-07	2.46957e-06	1.03979e-06		5.50967e-07	-1.19942e-06	2.64708e-07	-1.08513e-06	6.16028e-07	-7.06617e-08		5.91351e-07	-1.67648e-06		-1.35198e-06	1.968e-06							5.1558e-05	51.558
	-1200	-8.36152e-08	-1.69478e-06	5.11499e-07	-3.93786e-07	-5.03573e-08	-5.40936e-07		-8.971e-08	-1.77448e-06	5.19021e-07		-3.04076e-07	1.72412e-06	-1.05996e-06		1.0905e-06	-1.48526e-06	3.11152e-07	-8.89234e-07	5.97764e-07	-1.02316e-07		1.17043e-06	-2.05966e-06		-1.67418e-06	2.27194e-06							0.00015896	158.96
	-1100	4.01715e-08	-1.94879e-07	1.17015e-06	-1.53215e-07	-1.46709e-07	-1.31518e-06		4.30997e-08	-2.04044e-07	1.18736e-06		-1.96315e-07	5.73352e-08	-2.50254e-06		5.02799e-07	-5.99315e-07	1.36687e-07	-5.3742e-07	4.94888e-07	-1.10683e-07		5.39653e-07	-1.07707e-06		-6.75544e-07	1.17043e-06							0.000217992	217.992
	-1000	-5.79229e-08	8.99944e-07	7.04188e-07	2.00629e-07	-1.40137e-07	-2.0459e-07		-6.2145e-08	9.42266e-07	7.14544e-07		2.62774e-07	-1.0824e-06	-9.19134e-07		-5.39761e-07	5.828e-07	-1.00962e-07	4.43535e-07	-2.82651e-07	3.97451e-08		-5.79324e-07	1.02286e-06		6.56929e-07	-9.3958e-07							5.43099e-05	54.3099
	-900	1.40604e-07	1.08825e-06	-6.48133e-07	1.71434e-07	3.32824e-07	8.14898e-07		1.50853e-07	1.13943e-06	-6.57665e-07		2.05811e-08	-8.06606e-07	1.47256e-06		-6.06326e-07	9.58882e-07	-2.11952e-07	3.2471e-07	-1.94286e-07	4.10099e-08		-6.50768e-07	9.75478e-07		1.08085e-06	-1.27513e-06							0.000165376	165.376
	-800	-3.92378e-08	-9.85317e-08	-1.7377e-06	1.74938e-07	4.37901e-09	1.24582e-06		-4.20978e-08	-1.03166e-07	-1.76325e-06		2.17035e-07	1.07545e-07	3.00907e-06		-4.47212e-07	5.42899e-07	-1.34926e-07	6.5841e-07	-6.15716e-07	1.32244e-07		-4.79991e-07	1.1384e-06		6.11952e-07	-1.22767e-06							0.00022199	221.99
	-700	-6.31319e-07	-1.36852e-06	-2.1581e-06	8.61824e-08	-1.2481e-06	9.41023e-07		-6.77336e-07	-1.43288e-06	-2.18984e-06		7.63519e-07	1.84784e-07	3.13086e-06		-8.89816e-07	3.15472e-07	-5.69749e-08	1.23968e-06	-1.4543e-06	3.00798e-07		-9.55037e-07	2.19472e-06		3.55598e-07	-1.8099e-06
	-600	-1.17201e-06	-3.61946e-06	-3.99388e-06	-7.14931e-07	-3.2932e-06	-1.72859e-06		-1.25744e-06	-3.78968e-06	-4.05262e-06		5.42512e-07	4.96471e-07	2.32402e-06		-9.29525e-07	-3.17572e-07	7.5084e-08	3.33459e-07	-1.33405e-06	2.85663e-07		-9.97657e-07	1.33112e-06		-3.57965e-07	-9.76088e-07
	-500	-2.14947e-06	-6.21197e-06	-6.7125e-06	-1.99602e-06	-6.47034e-06	-5.85909e-06		-2.30615e-06	-6.5041e-06	-6.81122e-06		3.10127e-07	3.37626e-08	9.52128e-07		-1.83575e-06	-4.31425e-07	1.17708e-07	-1.14325e-06	-1.11023e-06	2.57463e-07		-1.97031e-06	8.27056e-07		-4.86299e-07	-6.23932e-07
	-400	1.00899e-07	2.46773e-06	6.37629e-06	4.63383e-07	-1.84367e-06	-1.14702e-06		1.08254e-07	2.58378e-06	6.47006e-06		3.55129e-07	-4.42745e-06	-7.61708e-06		1.50718e-07	-1.86704e-07	1.36886e-07	1.86913e-06	-1.69467e-06	2.88924e-07		1.61765e-07	1.70736e-06		-2.10452e-07	-1.48421e-06
	-300	1.08319e-05	3.73963e-05	5.48811e-05	1.23704e-05	2.92743e-05	3.817e-05		1.16214e-05	3.9155e-05	5.56882e-05		7.48914e-07	-9.88067e-06	-1.75182e-05		1.04532e-05	2.32659e-07	1.46027e-07	1.4767e-05	-2.76019e-06	3.63515e-07		1.12194e-05	3.54764e-06		2.62252e-07	-3.02244e-06
	-200	2.56362e-05	8.38955e-05	0.000116837	2.8353e-05	7.65654e-05	9.98858e-05		2.75049e-05	8.7841e-05	0.000118556		8.48083e-07	-1.12756e-05	-1.86699e-05		2.45514e-05	1.05822e-06	2.6565e-08	3.06338e-05	-2.56923e-06	2.88413e-07		2.6351e-05	4.2828e-06		1.19282e-06	-3.76205e-06
	-100	3.79227e-05	0.000119932	0.000165306	4.08743e-05	0.00011689	0.000153304		4.0687e-05	0.000125572	0.000167737		1.8727e-07	-8.68241e-06	-1.44326e-05		3.72172e-05	5.98314e-07	1.07251e-07	4.2148e-05	-1.37977e-06	1.06074e-07		3.99451e-05	2.20286e-06		6.74415e-07	-2.05419e-06
	0	4.52916e-05	0.000141047	0.000194259	4.81917e-05	0.000141498	0.00018743		4.85929e-05	0.00014768	0.000197116		-4.01214e-07	-6.18197e-06	-9.68595e-06		4.5117e-05	-5.45482e-08	2.2913e-07	4.89092e-05	-7.85701e-07	6.81985e-08		4.84239e-05	4.85286e-07		-6.14864e-08	-7.24214e-07
	100	4.91232e-05	0.000152041	0.000208749	5.18785e-05	0.000155006	0.000206136		5.27038e-05	0.000159191	0.000211819		-8.2537e-07	-4.18446e-06	-5.68246e-06		4.90733e-05	-1.92948e-07	2.42861e-07	5.19536e-05	-6.51741e-08	-9.92174e-09		5.26702e-05	-7.16638e-07		-2.17489e-07	1.52315e-07
	200	5.05876e-05	0.000157032	0.000215823	5.36302e-05	0.000161667	0.000214949		5.4275e-05	0.000164417	0.000218997		-6.44818e-07	-2.74998e-06	-4.04812e-06		5.04426e-05	-9.93883e-08	2.44414e-07	5.32192e-05	5.04789e-07	-9.38294e-08		5.41399e-05	-9.2065e-07		-1.1203e-07	6.16819e-07
	300	5.13221e-05	0.000159722	0.000219247	5.40319e-05	0.000164443	0.000218433		5.50631e-05	0.000167234	0.000222472		-1.03117e-06	-2.79105e-06	-4.03903e-06		5.09745e-05	1.43704e-07	2.03904e-07	5.30435e-05	1.18754e-06	-1.99092e-07		5.47108e-05	-1.66736e-06		1.61982e-07	1.02555e-06
	400	5.15942e-05	0.000160758	0.000220957	5.43496e-05	0.000166364	0.000219873		5.5355e-05	0.000168319	0.000224207		-1.00545e-06	-1.95477e-06	-4.33328e-06		5.12555e-05	1.19682e-07	2.19065e-07	5.27583e-05	1.93757e-06	-3.46263e-07		5.50124e-05	-2.25412e-06		1.34905e-07	1.80266e-06
	500	5.19224e-05	0.00016161	0.000221515	5.44582e-05	0.000167409	0.00022089		5.57071e-05	0.000169211	0.000224773		-1.24893e-06	-1.80209e-06	-3.88269e-06		5.14832e-05	2.60994e-07	1.78222e-07	5.2533e-05	2.34273e-06	-4.17594e-07		5.52567e-05	-2.72373e-06		2.9419e-07	2.04854e-06
	600	5.21559e-05	0.00016181	0.000220912	5.43858e-05	0.000167299	0.000221167		5.59576e-05	0.000169419	0.000224161		-1.57187e-06	-2.12033e-06	-2.99388e-06		5.16666e-05	3.5563e-07	1.33677e-07	5.25305e-05	2.24357e-06	-3.88319e-07		5.54536e-05	-2.92312e-06		4.00864e-07	1.84271e-06
	700	5.19411e-05	0.000160154	0.000219924	5.46403e-05	0.000167076	0.000221643		5.57272e-05	0.000167686	0.000223158		-1.08684e-06	-6.09891e-07	-1.51452e-06		5.20939e-05	-4.44277e-07	2.91508e-07	5.33077e-05	1.60158e-06	-2.6895e-07		5.59122e-05	-2.60451e-06		-5.00786e-07	2.10237e-06
	800	5.19878e-05	0.000158669	0.000218756	5.47571e-05	0.000166727	0.00022218		5.57772e-05	0.000166131	0.000221974		-1.02011e-06	5.96813e-07	2.06073e-07		5.28855e-05	-1.34731e-06	4.49551e-07	5.39076e-05	9.96302e-07	-1.46742e-07		5.67619e-05	-2.85432e-06		-1.51868e-06	2.51498e-06
	900	5.23007e-05	0.000158222	0.000217876	5.46987e-05	0.000166134	0.000222506		5.6113e-05	0.000165663	0.000221081		-1.41428e-06	4.71029e-07	1.42489e-06		5.35893e-05	-1.79146e-06	5.02851e-07	5.4268e-05	4.6112e-07	-3.03802e-08		5.75173e-05	-3.2493e-06		-2.01932e-06	2.48044e-06
	1000	5.1558e-05	0.00015896	0.000217992	5.43099e-05	0.000165376	0.00022199		5.53162e-05	0.000166436	0.000221198		-1.00631e-06	-1.05975e-06	7.92016e-07		5.16408e-05	-3.4847e-07	2.65699e-07	5.38667e-05	4.54971e-07	-1.18127e-08		5.54259e-05	-1.55923e-06		-3.92793e-07	8.47765e-07
	1400	5.05946e-05	0.000158912	0.000218146	5.39537e-05	0.000164776	0.000220739		5.42825e-05	0.000166385	0.000221354		-3.28838e-07	-1.60952e-06	-6.15601e-07		4.97845e-05	6.84072e-07	1.25984e-07	5.32416e-05	7.87479e-07	-7.54263e-08		5.34336e-05	-1.91991e-07		7.71081e-07	1.63981e-08
	1800	5.05222e-05	0.000158222	0.000217796	5.32857e-05	0.000164123	0.000219439		5.42048e-05	0.000165663	0.000220999		-9.1912e-07	-1.53983e-06	-1.5604e-06		5.00121e-05	3.10374e-07	1.99712e-07	5.20157e-05	1.45629e-06	-1.86328e-07		5.36778e-05	-1.66211e-06		3.49851e-07	1.10644e-06
	2200	5.05397e-05	0.000157063	0.000215367	5.34422e-05	0.000163089	0.000217426		5.42237e-05	0.00016445	0.000218534		-7.81491e-07	-1.36048e-06	-1.10767e-06		5.02125e-05	1.33928e-07	1.93346e-07	5.25149e-05	1.08283e-06	-1.55601e-07		5.38929e-05	-1.37796e-06		1.50963e-07	9.31863e-07
	2600	5.04428e-05	0.000154835	0.000212661	5.38474e-05	0.000161435	0.000213781		5.41196e-05	0.000162117	0.000215788		-2.7223e-07	-6.81872e-07	-2.00691e-06		5.08272e-05	-7.07315e-07	3.22958e-07	5.35167e-05	4.46908e-07	-1.16185e-07		5.45526e-05	-1.03595e-06		-7.97281e-07	1.24419e-06
	3000	5.02069e-05	0.000152632	0.000209692	5.37458e-05	0.000159335	0.000209673		5.38665e-05	0.00015981	0.000212776		-1.20727e-07	-4.75257e-07	-3.10249e-06		5.10821e-05	-1.27875e-06	4.03488e-07	5.36868e-05	1.84344e-07	-1.25371e-07		5.48263e-05	-1.13949e-06		-1.4414e-06	1.62575e-06
	3400	4.93159e-05	0.000150373	0.000205486	5.24122e-05	0.000157039	0.000206456		5.29106e-05	0.000157445	0.000208508		-4.98414e-07	-4.06246e-07	-2.05233e-06		4.97543e-05	-7.19299e-07	2.80901e-07	5.17456e-05	8.99773e-07	-2.33172e-07		5.34011e-05	-1.65556e-06		-8.10789e-07	1.71056e-06
	3800	4.85708e-05	0.000148921	0.00020156	5.11988e-05	0.000155782	0.000204896		5.21112e-05	0.000155925	0.000204524		-9.12355e-07	-1.42923e-07	3.7137e-07		4.82508e-05	2.48357e-07	7.16091e-08	4.97671e-05	1.78759e-06	-3.55846e-07		5.17875e-05	-2.02039e-06		2.79946e-07	1.50764e-06
	4200	4.85743e-05	0.000147762	0.00019768	5.14978e-05	0.000154586	0.000203336		5.21149e-05	0.000154711	0.000200588		-6.17173e-07	-1.25679e-07	2.74852e-06		4.80604e-05	5.71912e-07	-5.7996e-08	5.07724e-05	9.6206e-07	-2.36662e-07		5.15831e-05	-8.10697e-07		6.44655e-07	3.17405e-07
	4600	4.80394e-05	0.000145267	0.00019366	5.21517e-05	0.000152731	0.000200409		5.15411e-05	0.000152099	0.000196508		6.10616e-07	6.31484e-07	3.90089e-06		4.7649e-05	4.5675e-07	-6.63096e-08	5.25854e-05	-3.71264e-07	-6.23764e-08		5.11415e-05	1.44382e-06		5.14846e-07	-8.8611e-07
	5000	4.7612e-05	0.000142871	0.00019134	5.21459e-05	0.000150685	0.00019722		5.10825e-05	0.00014959	0.000194154		1.06336e-06	1.09464e-06	3.06588e-06		4.78116e-05	-2.6808e-07	6.84766e-08	5.31403e-05	-1.00619e-06	1.18368e-08		5.13161e-05	1.82416e-06		-3.02177e-07	-7.04009e-07
	5500	4.67759e-05	0.000140876	0.000189917	5.16963e-05	0.000147811	0.000193354		5.01854e-05	0.000147501	0.00019271		1.51085e-06	3.09728e-07	6.43821e-07		4.71139e-05	-4.81089e-07	1.43107e-07	5.31907e-05	-1.58813e-06	9.37687e-08		5.05672e-05	2.62348e-06		-5.4228e-07	-1.04585e-06
	6000	4.61021e-05	0.000139616	0.000188287	5.10879e-05	0.000145281	0.000189856		4.94625e-05	0.000146182	0.000191056		1.62537e-06	-9.01527e-07	-1.20019e-06		4.61984e-05	-2.01214e-07	1.04888e-07	5.2786e-05	-1.82064e-06	1.22533e-07		4.95846e-05	3.20139e-06		-2.26807e-07	-1.59383e-06
	6500	4.62866e-05	0.000138245	0.000185841	5.05705e-05	0.000143658	0.000187189		4.96605e-05	0.000144746	0.000188574		9.10056e-07	-1.08892e-06	-1.38505e-06		4.68699e-05	-7.43655e-07	1.603e-07	5.21665e-05	-1.68052e-06	8.45434e-08		5.03054e-05	1.86114e-06		-8.38243e-07	-8.42278e-07
	7000	4.65937e-05	0.000137253	0.00018202	5.02891e-05	0.000141907	0.000185615		4.999e-05	0.000143708	0.000184697		2.99119e-07	-1.80031e-06	9.17726e-07		4.71905e-05	-6.55318e-07	5.84869e-08	5.2377e-05	-2.28611e-06	1.98195e-07		5.06495e-05	1.72755e-06		-7.3867e-07	-1.54744e-06
	7500	4.57739e-05	0.000135367	0.000178852	4.97087e-05	0.000141272	0.000183932		4.91104e-05	0.000141733	0.000181482		5.983e-07	-4.60848e-07	2.45036e-06		4.60161e-05	-2.14308e-07	-2.78679e-08	5.12191e-05	-1.57747e-06	6.71193e-08		4.93889e-05	1.83014e-06		-2.41566e-07	-1.3359e-06
	8000	4.37805e-05	0.000132079	0.000176837	4.89695e-05	0.000139809	0.000180025		4.69717e-05	0.000138291	0.000179437		1.99776e-06	1.51821e-06	5.87365e-07		4.37172e-05	4.33639e-08	1.99039e-08	4.97391e-05	-6.31724e-07	-1.37877e-07		4.69216e-05	2.8175e-06		4.88795e-08	-6.80603e-07
	8500	4.35446e-05	0.000129547	0.000175123	4.87009e-05	0.00013724	0.00017653		4.67186e-05	0.00013564	0.000177698		1.98226e-06	1.59999e-06	-1.16786e-06		4.45049e-05	-1.22008e-06	2.59754e-07	5.00411e-05	-1.29463e-06	-4.56283e-08		4.7767e-05	2.27414e-06		-1.37526e-06	8.06292e-08
	9000	4.47439e-05	0.000127867	0.00017296	4.84802e-05	0.000135172	0.000173951		4.80054e-05	0.000133881	0.000175504		4.74806e-07	1.29129e-06	-1.55318e-06		4.74829e-05	-3.29845e-06	5.59433e-07	5.03333e-05	-1.90034e-06	4.7235e-08		5.09633e-05	-6.30024e-07		-3.71799e-06	1.81765e-06
	9500	4.52916e-05	0.000126012	0.000170934	4.77608e-05	0.000133271	0.000171249		4.8593e-05	0.000131938	0.000173448		-8.32151e-07	1.33243e-06	-2.19972e-06		4.93086e-05	-4.8081e-06	7.91086e-07	4.94865e-05	-1.74476e-06	1.90383e-08		5.29228e-05	-3.43626e-06		-5.41965e-06	3.6749e-06
	10000	4.48513e-05	0.000124212	0.000168225	4.77795e-05	0.000131111	0.000168729		4.81206e-05	0.000130053	0.000170699		-3.41088e-07	1.0579e-06	-1.97071e-06		4.89511e-05	-4.89173e-06	7.9201e-07	5.03337e-05	-2.72625e-06	1.72089e-07		5.2539e-05	-2.20535e-06		-5.51392e-06	2.78768e-06
	11000	4.4682e-05	0.000122698	0.000165621	4.78017e-05	0.000128207	0.00016725		4.7939e-05	0.000128469	0.000168057		-1.37299e-07	-2.61777e-07	-8.07367e-07		4.89704e-05	-5.08741e-06	7.99033e-07	5.19444e-05	-4.67934e-06	5.36582e-07		5.25598e-05	-6.15376e-07		-5.7345e-06	1.05515e-06
	12000	4.40269e-05	0.000122179	0.000161815	4.72633e-05	0.000125399	0.000166125		4.72361e-05	0.000127925	0.000164195		2.72593e-08	-2.52617e-06	1.92975e-06		4.70547e-05	-3.48696e-06	4.59186e-07	5.24584e-05	-6.01622e-06	8.21098e-07		5.05036e-05	1.95481e-06		-3.93048e-06	-2.08573e-06
	13000	4.29992e-05	0.000120517	0.00015728	4.605e-05	0.000123226	0.000162238		4.61335e-05	0.000126185	0.000159593		-8.34872e-08	-2.95831e-06	2.64475e-06		4.49738e-05	-2.16163e-06	1.87045e-07	5.05086e-05	-5.11566e-06	6.57094e-07		4.82702e-05	2.23831e-06		-2.43657e-06	-2.67908e-06
	14000	4.22775e-05	0.000118909	0.000152643	4.47911e-05	0.000122225	0.00015778		4.53592e-05	0.000124501	0.000154888		-5.68111e-07	-2.27606e-06	2.8916e-06		4.3443e-05	-1.11373e-06	-5.17007e-08	4.75435e-05	-2.99501e-06	2.4259e-07		4.66272e-05	9.1629e-07		-1.25539e-06	-1.73961e-06
	15000	4.10245e-05	0.000115988	0.000148833	4.37774e-05	0.000119937	0.0001535		4.40148e-05	0.000121442	0.000151022		-2.37363e-07	-1.50568e-06	2.4781e-06		4.19323e-05	-8.16734e-07	-9.10605e-08	4.59723e-05	-2.29333e-06	9.85094e-08		4.50058e-05	9.66477e-07		-9.20617e-07	-1.37271e-06
	16000	4.0012e-05	0.00011247	0.000144046	4.30219e-05	0.000115902	0.000149606		4.29285e-05	0.000117759	0.000146164		9.33787e-08	-1.85723e-06	3.4421e-06		4.10554e-05	-9.70884e-07	-7.25218e-08	4.61773e-05	-3.47591e-06	3.20499e-07		4.40646e-05	2.11267e-06		-1.09437e-06	-2.38154e-06
	17000	3.81365e-05	0.000109689	0.000139455	4.22464e-05	0.000113252	0.000145937		4.09163e-05	0.000114847	0.000141506		1.33016e-06	-1.59505e-06	4.43112e-06		3.8011e-05	4.29565e-07	-3.04093e-07	4.54759e-05	-3.55658e-06	3.27171e-07		4.07971e-05	4.67876e-06		4.84202e-07	-4.04078e-06
	18000	3.74498e-05	0.000108059	0.000137755	4.19498e-05	0.000110764	0.000143025		4.01796e-05	0.000113141	0.000139781		1.77027e-06	-2.37699e-06	3.24354e-06		3.72991e-05	4.39334e-07	-2.88597e-07	4.58133e-05	-4.31316e-06	4.49723e-07		4.0033e-05	5.7803e-06		4.95214e-07	-4.80837e-06
	19000	3.61523e-05	0.000106607	0.000138768	4.19078e-05	0.00010798	0.000140046		3.87875e-05	0.00011162	0.000140809		3.12025e-06	-3.64028e-06	-7.63077e-07		3.59254e-05	4.05343e-07	-1.78422e-07	4.68402e-05	-5.59087e-06	6.5842e-07		3.85587e-05	8.28159e-06		4.569e-07	-6.04777e-06
	20000	3.63392e-05	0.000103668	0.000135576	4.15329e-05	0.000106587	0.000137495		3.8988e-05	0.000108543	0.000137569		2.54494e-06	-1.95582e-06	-7.47405e-08		3.74604e-05	-1.19772e-06	7.65263e-08	4.63813e-05	-5.46389e-06	6.15495e-07		4.02061e-05	6.17522e-06		-1.35007e-06	-4.11383e-06
	21000	3.74171e-05	0.000100683	0.000130533	4.14675e-05	0.000105192	0.000133654		4.01445e-05	0.000105418	0.000132452		1.32305e-06	-2.25422e-07	1.20146e-06		4.03456e-05	-3.26194e-06	3.33458e-07	4.62204e-05	-5.2699e-06	5.17042e-07		4.33028e-05	2.9176e-06		-3.67683e-06	-1.59307e-06
	22000	3.79753e-05	9.91233e-05	0.000127648	4.0309e-05	0.000103598	0.000130016		4.07434e-05	0.000103785	0.000129526		-4.34328e-07	-1.87145e-07	4.90301e-07		4.17805e-05	-4.25127e-06	4.46042e-07	4.40569e-05	-4.03446e-06	2.86555e-07		4.48429e-05	-7.8598e-07		-4.792e-06	7.57548e-07
	23000	3.7319e-05	9.63878e-05	0.000125661	3.92101e-05	0.000101167	0.000126655		4.00392e-05	0.000100921	0.00012751		-8.29071e-07	2.45916e-07	-8.54195e-07		4.17948e-05	-5.10282e-06	6.26989e-07	4.26397e-05	-3.65807e-06	2.28526e-07		4.48583e-05	-2.21857e-06		-5.75186e-06	2.09379e-06
	24000	3.62691e-05	9.46006e-05	0.000123664	3.83682e-05	9.84092e-05	0.000124588		3.89128e-05	9.90495e-05	0.000125483		-5.44684e-07	-6.40294e-07	-8.94886e-07		4.03871e-05	-4.70142e-06	5.83408e-07	4.22771e-05	-4.28437e-06	3.75458e-07		4.33474e-05	-1.07034e-06		-5.29941e-06	1.01504e-06
	25000	3.51585e-05	9.26317e-05	0.000122921	3.80166e-05	9.53979e-05	0.000123239		3.77213e-05	9.6988e-05	0.000124729		2.9538e-07	-1.59016e-06	-1.49023e-06		3.92928e-05	-4.79882e-06	6.64547e-07	4.32443e-05	-5.93403e-06	7.06338e-07		4.21728e-05	1.0715e-06		-5.4092e-06	-5.24831e-07
	26000	3.46447e-05	9.1701e-05	0.000121053	3.8597e-05	9.245e-05	0.000121623		3.717e-05	9.60135e-05	0.000122833		1.42705e-06	-3.56351e-06	-1.21039e-06		3.84187e-05	-4.35235e-06	5.78377e-07	4.59665e-05	-8.5292e-06	1.15975e-06		4.12346e-05	4.73184e-06		-4.90594e-06	-3.62326e-06
	27000	3.48409e-05	9.13418e-05	0.000116757	3.83833e-05	9.21346e-05	0.000120148		3.73805e-05	9.56374e-05	0.000118474		1.00286e-06	-3.50281e-06	1.67375e-06		3.79764e-05	-3.44848e-06	3.12917e-07	4.53805e-05	-8.05093e-06	1.05376e-06		4.076e-05	4.6205e-06		-3.8871e-06	-4.16383e-06
	28000	3.50861e-05	9.06125e-05	0.000114651	3.74175e-05	9.23974e-05	0.000116917		3.76436e-05	9.48739e-05	0.000116337		-2.26038e-07	-2.47647e-06	5.79862e-07		3.84265e-05	-3.64024e-06	2.99819e-07	4.2466e-05	-5.62818e-06	5.79743e-07		4.12431e-05	1.22289e-06		-4.10326e-06	-1.52492e-06
	29000	3.42546e-05	8.98788e-05	0.000113224	3.63805e-05	9.16068e-05	0.00011323		3.67515e-05	9.41056e-05	0.000114889		-3.7092e-07	-2.49883e-06	-1.65941e-06		3.68961e-05	-2.80616e-06	1.64665e-07	3.99974e-05	-3.84833e-06	2.31463e-07		3.96005e-05	3.96933e-07		-3.16308e-06	-6.85243e-07
	30000	3.37279e-05	8.8118e-05	0.000111385	3.54054e-05	8.96708e-05	0.000112571		3.61864e-05	9.2262e-05	0.000113023		-7.81006e-07	-2.59124e-06	-4.51502e-07		3.65567e-05	-3.0458e-06	2.17044e-07	3.91731e-05	-4.10439e-06	3.36705e-07		3.92362e-05	-6.31113e-08		-3.43321e-06	-6.71178e-07
	31000	3.3937e-05	8.5871e-05	0.000109689	3.50679e-05	8.76318e-05	0.000112981		3.64107e-05	8.99093e-05	0.000111302		-1.34281e-06	-2.27756e-06	1.67958e-06		3.80487e-05	-4.59681e-06	4.8504e-07	3.99598e-05	-5.54643e-06	6.54449e-07		4.08376e-05	-8.77754e-07		-5.18149e-06	-3.6494e-07
	32000	3.42511e-05	8.49774e-05	0.000107432	3.52769e-05	8.63856e-05	0.00011194		3.67477e-05	8.89738e-05	0.000109012		-1.47083e-06	-2.58814e-06	2.92872e-06		3.87086e-05	-4.95571e-06	4.98263e-07	4.09485e-05	-6.48184e-06	8.10248e-07		4.15458e-05	-5.973e-07		-5.58604e-06	-8.958e-07
	33000	3.33391e-05	8.38649e-05	0.00010609	3.55666e-05	8.39437e-05	0.000109193		3.57692e-05	8.78089e-05	0.00010765		-2.02617e-07	-3.86518e-06	1.54322e-06		3.72906e-05	-4.37136e-06	4.19829e-07	4.24689e-05	-7.9389e-06	1.03656e-06		4.00239e-05	2.44503e-06		-4.92736e-06	-3.01153e-06
	34000	3.23709e-05	8.13989e-05	0.000105434	3.51753e-05	8.26538e-05	0.000106214		3.47305e-05	8.5227e-05	0.000106985		4.44815e-07	-2.5732e-06	-7.70493e-07		3.68345e-05	-5.07846e-06	6.1487e-07	4.18017e-05	-7.56456e-06	9.38131e-07		3.95344e-05	2.26734e-06		-5.72441e-06	-1.84015e-06
	35000	3.22693e-05	7.94804e-05	0.000103335	3.4463e-05	8.41518e-05	0.000104056		3.46215e-05	8.32182e-05	0.000104855		-1.58537e-07	9.33624e-07	-7.99266e-07		3.73856e-05	-5.85904e-06	7.42776e-07	3.88387e-05	-4.76554e-06	3.89842e-07		4.01259e-05	-1.28721e-06		-6.60427e-06	1.83873e-06
	36000	3.18571e-05	7.85299e-05	0.000101331	3.37319e-05	8.41803e-05	0.000102146		3.41792e-05	8.2223e-05	0.000102821		-4.4727e-07	1.95721e-06	-6.75085e-07		3.66936e-05	-5.50193e-06	6.6543e-07	3.68801e-05	-3.25234e-06	1.04108e-07		3.93831e-05	-2.50297e-06		-6.20174e-06	2.9494e-06
	37000	3.1411e-05	7.76297e-05	9.98627e-05	3.33325e-05	8.33765e-05	0.000100254		3.37006e-05	8.12805e-05	0.000101331		-3.68058e-07	2.096e-06	-1.07758e-06		3.60345e-05	-5.24225e-06	6.18764e-07	3.61441e-05	-2.8254e-06	1.38087e-08		3.86757e-05	-2.53159e-06		-5.90903e-06	3.08363e-06
	38000	3.12779e-05	7.63069e-05	9.86572e-05	3.31772e-05	8.17077e-05	9.92516e-05		3.35577e-05	7.98954e-05	0.000100108		-3.80575e-07	1.81221e-06	-8.5656e-07		3.63488e-05	-5.78752e-06	7.166e-07	3.66955e-05	-3.70084e-06	1.82549e-07		3.9013e-05	-2.31758e-06		-6.52365e-06	2.82281e-06
	39000	3.08913e-05	7.55908e-05	9.71645e-05	3.24508e-05	7.92504e-05	9.83579e-05		3.3143e-05	7.91457e-05	9.85934e-05		-6.92223e-07	1.0471e-07	-2.35452e-07		3.56799e-05	-5.43569e-06	6.47125e-07	3.66575e-05	-4.60325e-06	3.96562e-07		3.82951e-05	-1.63763e-06		-6.12707e-06	1.52382e-06
	40000	3.02595e-05	7.51156e-05	9.52897e-05	3.20234e-05	7.64011e-05	9.66935e-05		3.24652e-05	7.86482e-05	9.6691e-05		-4.41768e-07	-2.24706e-06	2.44296e-09		3.42644e-05	-4.46964e-06	4.64789e-07	3.72861e-05	-5.92421e-06	6.61507e-07		3.67758e-05	5.10258e-07		-5.03815e-06	-8.8606e-07
	41000	3.01007e-05	7.42658e-05	9.41683e-05	3.26353e-05	7.53696e-05	9.41004e-05		3.22948e-05	7.77584e-05	9.55532e-05		3.40554e-07	-2.38875e-06	-1.45284e-06		3.42329e-05	-4.61875e-06	4.8651e-07	3.85493e-05	-6.63331e-06	7.19314e-07		3.67421e-05	1.80721e-06		-5.20622e-06	-1.42709e-06
	42000	2.96499e-05	7.23079e-05	9.28122e-05	3.30382e-05	7.39198e-05	9.28039e-05		3.18111e-05	7.57084e-05	9.41772e-05		1.22705e-06	-1.78862e-06	-1.3733e-06		3.42977e-05	-5.27244e-06	6.24696e-07	3.99975e-05	-7.8794e-06	9.20064e-07		3.68116e-05	3.18595e-06		-5.94305e-06	-1.93634e-06
	43000	2.917e-05	7.08384e-05	9.09971e-05	3.27136e-05	7.34358e-05	9.25936e-05		3.12962e-05	7.41698e-05	9.23354e-05		1.41736e-06	-7.34004e-07	2.58238e-07		3.38636e-05	-5.33202e-06	6.38359e-07	3.96184e-05	-7.83389e-06	9.29099e-07		3.63458e-05	3.27261e-06		-6.01022e-06	-1.82367e-06
	44000	2.90146e-05	6.98135e-05	8.88561e-05	3.18903e-05	7.38475e-05	9.09361e-05		3.11296e-05	7.30967e-05	9.01628e-05		7.60695e-07	7.50856e-07	7.73278e-07		3.3701e-05	-5.2912e-06	6.04865e-07	3.72828e-05	-5.97771e-06	5.85127e-07		3.61712e-05	1.11168e-06		-5.9642e-06	-1.35076e-08
	45000	2.88535e-05	6.84338e-05	8.88455e-05	3.09829e-05	7.32891e-05	8.90124e-05		3.09567e-05	7.16521e-05	9.01521e-05		2.62086e-08	1.63699e-06	-1.13974e-06		3.42959e-05	-6.24946e-06	8.07083e-07	3.53595e-05	-4.74327e-06	3.66668e-07		3.68097e-05	-1.45018e-06		-7.04434e-06	2.30107e-06
	46000	2.76623e-05	6.7987e-05	8.86178e-05	3.05998e-05	7.18852e-05	8.8718e-05		2.96787e-05	7.11843e-05	8.99211e-05		9.21147e-07	7.00889e-07	-1.20302e-06		3.21544e-05	-5.15614e-06	6.64035e-07	3.54557e-05	-5.36812e-06	5.1227e-07		3.45113e-05	9.44417e-07		-5.81196e-06	4.43836e-07
	47000	2.74416e-05	6.85279e-05	8.62315e-05	3.07995e-05	7.05931e-05	8.9128e-05		2.94419e-05	7.17507e-05	8.74997e-05		1.35766e-06	-1.15755e-06	1.62833e-06		3.07558e-05	-3.65245e-06	3.38241e-07	3.6819e-05	-6.81452e-06	7.95069e-07		3.30101e-05	3.80885e-06		-4.11702e-06	-2.69751e-06
	48000	2.7368e-05	6.76388e-05	8.53099e-05	3.02728e-05	6.98901e-05	8.87005e-05		2.93629e-05	7.08197e-05	8.65645e-05		9.09909e-07	-9.29619e-07	2.13593e-06		3.0971e-05	-4.00035e-06	3.97367e-07	3.61274e-05	-6.64338e-06	7.88827e-07		3.32411e-05	2.88628e-06		-4.50917e-06	-2.13421e-06
	49000	2.74836e-05	6.61759e-05	8.47668e-05	2.98162e-05	6.93164e-05	8.71096e-05		2.9487e-05	6.9288e-05	8.60134e-05		3.29284e-07	2.83791e-08	1.09625e-06		3.20417e-05	-5.17325e-06	6.15187e-07	3.51989e-05	-6.05848e-06	6.75774e-07		3.43903e-05	8.08683e-07		-5.83125e-06	-2.27232e-07
	50000	2.80244e-05	6.5335e-05	8.34317e-05	3.02752e-05	6.91302e-05	8.51123e-05		3.00671e-05	6.84076e-05	8.46587e-05		2.08075e-07	7.22639e-07	4.53599e-07		3.335e-05	-6.05984e-06	7.34204e-07	3.57416e-05	-6.08329e-06	6.1685e-07		3.57945e-05	-5.28446e-08		-6.83061e-06	7.47317e-07
	52500	2.82743e-05	6.37758e-05	8.32109e-05	2.99283e-05	6.84009e-05	8.33918e-05		3.03352e-05	6.6775e-05	8.44347e-05		-4.06893e-07	1.6259e-06	-1.04292e-06		3.48341e-05	-7.57716e-06	1.01733e-06	3.5104e-05	-5.71287e-06	5.37214e-07		3.73874e-05	-2.28336e-06		-8.54092e-06	2.82805e-06
	55000	2.76238e-05	6.33027e-05	8.2335e-05	2.92872e-05	6.64146e-05	8.37597e-05		2.96374e-05	6.62797e-05	8.35458e-05		-3.50138e-07	1.34884e-07	2.13838e-07		3.36296e-05	-6.9205e-06	9.14762e-07	3.52379e-05	-6.74279e-06	7.9207e-07		3.60945e-05	-8.56577e-07		-7.80074e-06	1.05796e-06
	57500	2.65179e-05	6.07164e-05	8.23104e-05	2.80377e-05	6.17369e-05	8.2386e-05		2.84508e-05	6.35718e-05	8.35208e-05		-4.13136e-07	-1.83489e-06	-1.13487e-06		3.31357e-05	-7.77732e-06	1.15944e-06	3.55139e-05	-8.7252e-06	1.24896e-06		3.55645e-05	-5.05996e-08		-8.76654e-06	4.13333e-08
	60000	2.68122e-05	5.9006e-05	7.97909e-05	2.70882e-05	5.99477e-05	7.78692e-05		2.87666e-05	6.1781e-05	8.09643e-05		-1.67831e-06	-1.83326e-06	-3.09511e-06		3.42347e-05	-8.70614e-06	1.2836e-06	3.36786e-05	-7.60292e-06	1.01252e-06		3.6744e-05	-3.06539e-06		-9.8135e-06	2.21058e-06
	62500	2.56654e-05	5.73461e-05	7.6024e-05	2.68021e-05	6.01842e-05	7.41129e-05		2.75362e-05	6.0043e-05	7.7142e-05		-7.34059e-07	1.41217e-07	-3.02912e-06		3.21061e-05	-7.49586e-06	1.05521e-06	3.20097e-05	-5.81993e-06	6.12392e-07		3.44593e-05	-2.44967e-06		-8.44928e-06	2.62935e-06
	65000	2.38296e-05	5.7241e-05	7.27722e-05	2.83261e-05	6.04383e-05	7.27533e-05		2.55666e-05	5.99329e-05	7.38424e-05		2.75952e-06	5.05341e-07	-1.08908e-06		2.76917e-05	-4.35781e-06	4.9579e-07	3.45484e-05	-6.93304e-06	7.10754e-07		2.97214e-05	4.82703e-06		-4.9121e-06	-2.02094e-06
	67500	2.37993e-05	5.76352e-05	6.94679e-05	2.92195e-05	5.95141e-05	7.27813e-05		2.5534e-05	6.03456e-05	7.04895e-05		3.68547e-06	-8.31542e-07	2.29177e-06		2.6542e-05	-2.89246e-06	1.49673e-07	3.69582e-05	-8.75474e-06	1.016e-06		2.84875e-05	8.47072e-06		-3.26036e-06	-5.49438e-06
	70000	2.42605e-05	5.52109e-05	6.72148e-05	2.7984e-05	5.64679e-05	6.94981e-05		2.60289e-05	5.78074e-05	6.82033e-05		1.95507e-06	-1.33944e-06	1.29476e-06		2.85175e-05	-4.6998e-06	4.42839e-07	3.56972e-05	-8.75738e-06	1.04418e-06		3.06077e-05	5.08944e-06		-5.29758e-06	-3.4598e-06
	72500	2.21772e-05	5.17202e-05	6.75547e-05	2.58597e-05	5.38379e-05	6.70348e-05		2.37937e-05	5.41525e-05	6.85482e-05		2.06605e-06	-3.14639e-07	-1.51345e-06		2.67629e-05	-5.29142e-06	7.0572e-07	3.25862e-05	-7.64971e-06	9.23206e-07		2.87245e-05	3.86173e-06		-5.96446e-06	-1.68525e-06
	75000	2.11168e-05	4.93661e-05	6.67769e-05	2.45786e-05	5.27101e-05	6.51216e-05		2.2656e-05	5.16877e-05	6.7759e-05		1.92261e-06	1.02235e-06	-2.63733e-06		2.60171e-05	-5.7568e-06	8.56522e-07	3.02976e-05	-6.45723e-06	7.38231e-07		2.7924e-05	2.37358e-06		-6.48902e-06	3.17942e-08
	77500	2.20639e-05	4.87836e-05	6.51546e-05	2.36934e-05	5.18297e-05	6.35064e-05		2.36722e-05	5.10778e-05	6.61128e-05		2.12823e-08	7.5189e-07	-2.60639e-06		2.7894e-05	-6.80637e-06	9.76258e-07	2.87103e-05	-5.6197e-06	6.02817e-07		2.99385e-05	-1.22823e-06		-7.6721e-06	2.05239e-06
	80000	2.33321e-05	4.84464e-05	6.27194e-05	2.24334e-05	5.03997e-05	6.29807e-05		2.50328e-05	5.07247e-05	6.36417e-05		-2.59946e-06	-3.24981e-07	-6.61056e-07		3.00465e-05	-7.75532e-06	1.04091e-06	2.70121e-05	-5.16608e-06	5.87335e-07		3.22489e-05	-5.23674e-06		-8.74174e-06	3.57566e-06
	82500	2.3408e-05	5.00428e-05	5.98952e-05	2.26868e-05	4.95325e-05	6.0528e-05		2.51142e-05	5.23962e-05	6.0776e-05		-2.42748e-06	-2.86365e-06	-2.48037e-07		2.84279e-05	-5.57208e-06	5.52136e-07	2.74838e-05	-5.36676e-06	5.69702e-07		3.05116e-05	-3.02781e-06		-6.28081e-06	9.14046e-07
	85000	2.27401e-05	4.83435e-05	5.76913e-05	2.26985e-05	4.92829e-05	5.95504e-05		2.43976e-05	5.0617e-05	5.85397e-05		-1.69915e-06	-1.33408e-06	1.01068e-06		2.7674e-05	-5.47428e-06	5.40373e-07	2.74293e-05	-5.2626e-06	5.31795e-07		2.97024e-05	-2.27312e-06		-6.17057e-06	9.07968e-07
	87500	2.16715e-05	4.66594e-05	5.58097e-05	2.26249e-05	4.93354e-05	5.90599e-05		2.32512e-05	4.88537e-05	5.66305e-05		-6.26239e-07	4.81714e-07	2.4294e-06		2.61891e-05	-5.0038e-06	4.86155e-07	2.71245e-05	-4.9695e-06	4.69903e-07		2.81087e-05	-9.84211e-07		-5.64025e-06	6.70748e-07
	90000	2.12464e-05	4.58623e-05	5.38055e-05	2.3224e-05	4.82711e-05	5.61797e-05		2.27951e-05	4.80191e-05	5.45967e-05		4.28937e-07	2.52036e-07	1.58297e-06		2.53693e-05	-4.50402e-06	3.81136e-07	2.83122e-05	-5.59528e-06	5.07118e-07		2.72288e-05	1.0834e-06		-5.0769e-06	-5.18378e-07
	92500	2.08225e-05	4.4106e-05	5.40472e-05	2.28806e-05	4.58295e-05	5.51566e-05		2.23403e-05	4.61803e-05	5.48421e-05		5.40325e-07	-3.50774e-07	3.14518e-07		2.57528e-05	-5.55365e-06	6.23349e-07	2.89974e-05	-6.88835e-06	7.71571e-07		2.76404e-05	1.35698e-06		-6.26003e-06	-6.28316e-07
	95000	2.06275e-05	4.29148e-05	5.44642e-05	2.09152e-05	4.53937e-05	5.45083e-05		2.2131e-05	4.4933e-05	5.52652e-05		-1.2158e-06	4.60707e-07	-7.56813e-07		2.62612e-05	-6.45782e-06	8.24135e-07	2.51951e-05	-4.7425e-06	4.62624e-07		2.8186e-05	-2.99091e-06		-7.27921e-06	2.5367e-06
	97500	2.02456e-05	4.24658e-05	5.25546e-05	2.04119e-05	4.67032e-05	5.47431e-05		2.17213e-05	4.44629e-05	5.33275e-05		-1.30942e-06	2.24034e-06	1.41555e-06		2.53193e-05	-5.74992e-06	6.76188e-07	2.33741e-05	-3.14224e-06	1.80038e-07		2.71752e-05	-3.80106e-06		-6.48127e-06	3.33904e-06
	100000	1.9984e-05	4.15811e-05	4.98812e-05	2.11651e-05	4.52053e-05	5.39512e-05		2.14407e-05	4.35366e-05	5.06147e-05		-2.7554e-07	1.66875e-06	3.33648e-06		2.47176e-05	-5.29083e-06	5.5725e-07	2.56812e-05	-5.00529e-06	4.89236e-07		2.65293e-05	-8.48129e-07		-5.96378e-06	9.58493e-07
	105000	1.94036e-05	3.96321e-05	5.0659e-05	2.08428e-05	4.18964e-05	4.92526e-05		2.0818e-05	4.1496e-05	5.1404e-05		2.48564e-08	4.00458e-07	-2.1514e-06		2.50505e-05	-6.49709e-06	8.50161e-07	2.60678e-05	-5.82047e-06	5.95449e-07		2.68867e-05	-8.1883e-07		-7.32347e-06	1.503e-06
	110000	1.78645e-05	3.77007e-05	4.71447e-05	2.09911e-05	3.76941e-05	4.50549e-05		1.91666e-05	3.94737e-05	4.7838e-05		1.82452e-06	-1.77961e-06	-2.7831e-06		2.23813e-05	-5.13953e-06	6.22687e-07	2.81166e-05	-8.09625e-06	9.70756e-07		2.40218e-05	4.09485e-06		-5.79324e-06	-2.30301e-06
	115000	1.77395e-05	3.65817e-05	4.38686e-05	2.02998e-05	3.74576e-05	4.50586e-05		1.90325e-05	3.8302e-05	4.45138e-05		1.26721e-06	-8.44426e-07	5.44768e-07		2.20584e-05	-4.83424e-06	5.15359e-07	2.68924e-05	-7.48791e-06	8.9524e-07		2.36752e-05	3.21724e-06		-5.44912e-06	-2.03879e-06
	120000	1.75094e-05	3.49678e-05	4.328e-05	1.90047e-05	3.7624e-05	4.30087e-05		1.87857e-05	3.66123e-05	4.39165e-05		2.18975e-07	1.0118e-06	-9.07752e-07		2.2527e-05	-5.71448e-06	6.96936e-07	2.36788e-05	-5.15498e-06	4.8083e-07		2.41781e-05	-4.99304e-07		-6.44133e-06	1.28635e-06
	125000	1.56421e-05	3.42123e-05	4.21623e-05	1.62545e-05	3.49459e-05	4.3706e-05		1.67823e-05	3.58213e-05	4.27823e-05		-5.27765e-07	-8.75375e-07	9.23724e-07		1.90165e-05	-3.79292e-06	4.18483e-07	2.01382e-05	-4.41069e-06	5.26938e-07		2.04104e-05	-2.72141e-07		-4.27536e-06	-1.3533e-07
	130000	1.55498e-05	3.44335e-05	4.02667e-05	1.44304e-05	3.30363e-05	4.53038e-05		1.66833e-05	3.60528e-05	4.08589e-05		-2.2529e-06	-3.01646e-06	4.44492e-06		1.82107e-05	-2.86917e-06	2.08291e-07	1.81625e-05	-4.40644e-06	6.74326e-07		1.95455e-05	-1.38302e-06		-3.23411e-06	-1.17233e-06
	135000	1.61454e-05	3.50116e-05	4.04314e-05	1.51953e-05	3.47006e-05	4.03389e-05		1.73223e-05	3.66581e-05	4.1026e-05		-2.12698e-06	-1.9575e-06	-6.87044e-07		1.90576e-05	-3.13712e-06	2.2492e-07	1.73416e-05	-2.25697e-06	1.1069e-07		2.04545e-05	-3.11291e-06		-3.53614e-06	1.27917e-06
	140000	1.6762e-05	3.25743e-05	3.95029e-05	1.62825e-05	3.2686e-05	3.93368e-05		1.79838e-05	3.41062e-05	4.00839e-05		-1.70131e-06	-1.42021e-06	-7.47052e-07		2.16836e-05	-5.57812e-06	6.56537e-07	2.06086e-05	-4.87024e-06	5.44161e-07		2.3273e-05	-2.66435e-06		-6.28761e-06	1.41737e-06
	145000	1.57624e-05	3.15057e-05	3.98113e-05	1.4602e-05	3.32641e-05	3.9978e-05		1.69113e-05	3.29873e-05	4.03968e-05		-2.30928e-06	2.76757e-07	-4.18754e-07		2.04738e-05	-5.40512e-06	6.9372e-07	1.70225e-05	-2.64163e-06	2.21156e-07		2.19744e-05	-4.95193e-06		-6.09261e-06	3.45098e-06
	150000	1.5523e-05	2.98874e-05	3.57925e-05	1.4365e-05	3.1659e-05	3.6737e-05		1.66545e-05	3.1293e-05	3.63188e-05		-2.28948e-06	3.66018e-07	4.18192e-07		2.00691e-05	-5.13478e-06	5.88633e-07	1.68082e-05	-2.62234e-06	1.79087e-07		2.15401e-05	-4.7319e-06		-5.78789e-06	3.16555e-06

## Sheet: Dataset S04E
Car S1 Fitting Result
540 ESA		Car S1	ps	fit +-	(N=3) +-
For Fig. 4		WT	22.469	1.7105	4.6669
		npq4	--	--
		lut2	15.691	1.0815	5.52409
		npq1	--	--
