# Supplementary material for: Chlorophyll to zeaxanthin energy transfer in nonphotochemical quenching: An exciton annihilation-free transient absorption study
Source: Proc Natl Acad Sci U S A. 2024 Oct 8;121(42):e2411620121. doi: 10.1073/pnas.2411620121 (PMC11494355; doi:10.1073/pnas.2411620121)
Supplement: Supplementary file 6 — Dataset S05 (XLSX) [file pnas.2411620121.sd05.xlsx]

## Sheet: Dataset S05
	Time	WT PP3 DA	WT PP5 DA	WT PP3 LA	WT PP5 LA		>>Fit	WT PP3 DA fit	WT PP3 LA fit		WT PP5 DA	WT PP5 LA
230321	-2000	-0.000331144	5.19262e-05	-0.000382487	4.65455e-05
WT	-1900	-0.000181599	2.56508e-05	-0.00021889	2.62976e-05
GSB	-1800	-8.94303e-05	1.5116e-05	-0.000103939	1.10943e-05
For Fig 5	-1700	-4.49132e-05	1.14311e-05	-4.50013e-05	4.8546e-06
	-1600	-1.96537e-05	4.92141e-06	-1.90231e-05	2.99855e-06
	-1500	-5.64807e-06	-6.88376e-07	-6.07945e-06	1.16748e-06
	-1400	7.32062e-07	-2.39741e-06	-4.87397e-07	5.15236e-07
	-1300	8.08007e-06	-5.67791e-06	1.42092e-06	2.86723e-07
	-1200	9.2135e-06	-4.97369e-06	8.15779e-07	6.30382e-07
	-1100	2.65251e-06	1.95384e-07	-5.78652e-08	4.30232e-07
	-1000	-4.69293e-06	5.01804e-06	1.47987e-06	-1.47796e-06
	-900	-1.03371e-05	8.524e-06	2.90818e-06	-1.55209e-06
	-800	-1.21555e-05	8.3826e-06	1.72818e-06	-4.58974e-09
	-700	-1.10781e-05	6.12595e-06	-3.61875e-06	3.56273e-06
	-600	-1.74401e-05	7.50608e-06	-1.51371e-05	7.52924e-06
	-500	-9.44156e-05	3.4875e-05	-6.565e-05	1.07396e-05
	-400	-0.000251526	5.52528e-05	-0.000224718	1.29959e-05
	-300	-0.000416766	6.0036e-05	-0.000401881	-2.11489e-06
	-200	-0.000514667	4.59026e-05	-0.000543263	4.89051e-06
	-100	-0.000562708	3.02863e-05	-0.000599227	-1.90724e-05
	0	-0.000579283	1.64227e-05	-0.000628543	-2.58313e-05
	100	-0.00058242	3.89022e-06	-0.000648021	-2.18053e-05
	200	-0.000586033	-1.68415e-06	-0.000657088	-1.94972e-05
	300	-0.000589824	-2.23365e-06	-0.000656385	-2.19231e-05
	400	-0.000587113	-4.80286e-06	-0.000656605	-2.12894e-05
	500	-0.000575997	-1.15495e-05	-0.000650778	-2.7717e-05
	600	-0.000570132	-1.17538e-05	-0.000639308	-3.74633e-05
	700	-0.000564741	-1.34961e-05	-0.000628108	-4.64559e-05
	800	-0.000559785	-1.86025e-05	-0.000621057	-5.1432e-05
	900	-0.000556494	-2.37279e-05	-0.00061839	-5.18414e-05
	1000	-0.000552189	-2.79655e-05	-0.000615485	-5.33265e-05		1000	540.444	632.155		-1.92584	-1.51324
	1400	-0.000544755	-3.32456e-05	-0.000617124	-5.05751e-05		1400	539.251	629.654		-2.6823	-2.10636
	1800	-0.000534538	-3.82312e-05	-0.000627296	-3.93297e-05		1800	538.064	627.182		-3.43096	-2.6927
	2200	-0.000525612	-4.24347e-05	-0.000640504	-2.3865e-05		2200	536.884	624.737		-4.17189	-3.27236
	2600	-0.00051415	-4.90239e-05	-0.00064211	-1.52544e-05		2600	535.71	622.319		-4.90519	-3.84546
	3000	-0.00051379	-4.7055e-05	-0.00063487	-1.49596e-05		3000	534.542	619.928		-5.63092	-4.4121
	3400	-0.000510345	-4.73627e-05	-0.000620856	-2.35381e-05		3400	533.38	617.564		-6.34918	-4.97238
	3800	-0.000501104	-4.99138e-05	-0.000614182	-2.57633e-05		3800	532.225	615.225		-7.06003	-5.52641
	4200	-0.000490579	-5.45636e-05	-0.000617654	-1.81848e-05		4200	531.076	612.912		-7.76356	-6.07429
	4600	-0.000478591	-5.99874e-05	-0.00062248	-8.69187e-06		4600	529.933	610.625		-8.45985	-6.61611
	5000	-0.000474856	-5.77797e-05	-0.000614438	-1.13039e-05		5000	528.795	608.362		-9.14897	-7.15198
	5500	-0.000478733	-4.8082e-05	-0.000603989	-1.76504e-05		5500	527.383	605.569		-10.0004	-7.81357
	6000	-0.000484292	-3.92348e-05	-0.000596982	-1.91437e-05		6000	525.979	602.814		-10.8409	-8.46619
	6500	-0.000486209	-3.22778e-05	-0.000596577	-1.52236e-05		6500	524.585	600.095		-11.6706	-9.11
	7000	-0.000496612	-1.57371e-05	-0.000594503	-1.26868e-05		7000	523.2	597.414		-12.4896	-9.74518
	7500	-0.000507466	1.47901e-06	-0.000595941	-7.10075e-06		7500	521.824	594.768		-13.2982	-10.3719
	8000	-0.000516206	1.41324e-05	-0.000598695	1.20794e-06		8000	520.457	592.157		-14.0963	-10.9903
	8500	-0.000522849	2.23965e-05	-0.000605631	1.5202e-05		8500	519.099	589.582		-14.8842	-11.6006
	9000	-0.00053627	3.36528e-05	-0.000603376	2.03576e-05		9000	517.749	587.04		-15.662	-12.2029
	9500	-0.000537369	3.42675e-05	-0.000590978	1.28475e-05		9500	516.409	584.532		-16.4298	-12.7973
	10000	-0.000527991	2.76797e-05	-0.000589857	1.48914e-05		10000	515.077	582.057		-17.1878	-13.3841
	11000	-0.00052173	2.4392e-05	-0.000584874	1.0566e-05		11000	512.439	577.203		-18.6747	-14.5352
	12000	-0.000513785	2.26081e-05	-0.000573116	3.91322e-06		12000	509.836	572.475		-20.1237	-15.6572
	13000	-0.00050794	2.15961e-05	-0.000568682	8.48164e-06		13000	507.265	567.868		-21.5358	-16.7513
	14000	-0.000505282	2.16118e-05	-0.000565921	1.62393e-05		14000	504.727	563.377		-22.912	-17.8184
	15000	-0.000493462	1.70324e-05	-0.000566193	2.35869e-05		15000	502.221	558.999		-24.253	-18.8595
	16000	-0.000490899	2.16773e-05	-0.000556447	2.16292e-05		16000	499.747	554.731		-25.5599	-19.8756
	17000	-0.000493814	3.25377e-05	-0.000542068	1.48381e-05		17000	497.304	550.568		-26.8336	-20.8675
	18000	-0.00049651	4.03982e-05	-0.000527211	5.87816e-06		18000	494.891	546.506		-28.0747	-21.836
	19000	-0.000497944	4.62503e-05	-0.000522118	5.26841e-06		19000	492.508	542.544		-29.2843	-22.782
	20000	-0.000495469	4.49991e-05	-0.000531661	1.78511e-05		20000	490.155	538.676		-30.463	-23.7062
	21000	-0.000491864	4.18419e-05	-0.000539496	2.66596e-05		21000	487.83	534.9		-31.6116	-24.6094
	22000	-0.00049047	4.44556e-05	-0.000531507	2.29719e-05		22000	485.534	531.213		-32.7309	-25.4923
	23000	-0.000489431	4.83838e-05	-0.000525119	2.02806e-05		23000	483.266	527.612		-33.8217	-26.3554
	24000	-0.000491797	5.2834e-05	-0.000519753	1.79818e-05		24000	481.025	524.093		-34.8846	-27.1995
	25000	-0.000484662	4.87956e-05	-0.000515205	1.83199e-05		25000	478.811	520.655		-35.9203	-28.0251
	26000	-0.000476632	4.46859e-05	-0.000512819	2.11017e-05		26000	476.624	517.294		-36.9295	-28.8328
	27000	-0.000469902	4.48786e-05	-0.000516366	2.86102e-05		27000	474.463	514.009		-37.9129	-29.6232
	28000	-0.000468967	4.72692e-05	-0.000510365	2.71327e-05		28000	472.327	510.795		-38.8711	-30.3968
	29000	-0.00047241	5.03862e-05	-0.000502232	2.19013e-05		29000	470.216	507.652		-39.8047	-31.1541
	30000	-0.000470693	4.91485e-05	-0.000501093	2.78292e-05		30000	468.131	504.576		-40.7143	-31.8955
	31000	-0.000457951	4.15283e-05	-0.000510712	4.22651e-05		31000	466.069	501.566		-41.6005	-32.6216
	32000	-0.00044943	3.86162e-05	-0.000511445	4.42705e-05		32000	464.031	498.619		-42.4639	-33.3327
	33000	-0.000443291	3.5776e-05	-0.000499749	3.50247e-05		33000	462.017	495.733		-43.305	-34.0294
	34000	-0.000449582	4.03993e-05	-0.000480862	2.21012e-05		34000	460.026	492.907		-44.1245	-34.7119
	35000	-0.000452846	4.24443e-05	-0.000472827	1.97912e-05		35000	458.057	490.137		-44.9227	-35.3806
	36000	-0.000445414	3.80147e-05	-0.000474505	2.65857e-05		36000	456.111	487.423		-45.7002	-36.036
	37000	-0.000440239	3.83328e-05	-0.000483298	3.78369e-05		37000	454.187	484.763		-46.4576	-36.6784
	38000	-0.000439128	4.0119e-05	-0.000486263	4.23367e-05		38000	452.284	482.154		-47.1952	-37.3081
	39000	-0.000444156	4.6981e-05	-0.000489822	4.64933e-05		39000	450.402	479.595		-47.9136	-37.9254
	40000	-0.000451401	5.45256e-05	-0.000490827	5.13402e-05		40000	448.541	477.085		-48.6133	-38.5307
	41000	-0.000444546	5.12183e-05	-0.000484328	5.11326e-05		41000	446.701	474.621		-49.2946	-39.1242
	42000	-0.000430739	4.26933e-05	-0.000480634	5.11507e-05		42000	444.881	472.203		-49.9581	-39.7063
	43000	-0.000427682	4.36635e-05	-0.000480033	5.25507e-05		43000	443.08	469.829		-50.6041	-40.2771
	44000	-0.00043388	4.99951e-05	-0.000476188	5.13147e-05		44000	441.299	467.497		-51.2331	-40.8369
	45000	-0.000441802	5.76373e-05	-0.000469876	4.74502e-05		45000	439.537	465.207		-51.8454	-41.3861
	46000	-0.000448166	6.37301e-05	-0.000462445	4.3427e-05		46000	437.794	462.956		-52.4414	-41.9248
	47000	-0.000440726	6.08334e-05	-0.000452504	3.80307e-05		47000	436.069	460.743		-53.0216	-42.4533
	48000	-0.000431951	5.66228e-05	-0.000447572	3.7339e-05		48000	434.362	458.568		-53.5863	-42.9718
	49000	-0.000433893	5.85081e-05	-0.000452867	4.5078e-05		49000	432.673	456.429		-54.1359	-43.4804
	50000	-0.000434747	6.12627e-05	-0.000463566	5.73374e-05		50000	431.002	454.325		-54.6707	-43.9795
	52500	-0.000436723	6.51763e-05	-0.000465534	6.31683e-05		52500	426.898	449.21		-55.9453	-45.1865
	55000	-0.000428433	6.02055e-05	-0.00045735	6.08218e-05		55000	422.898	444.291		-57.1347	-46.3377
	57500	-0.00042818	6.14272e-05	-0.00045002	5.82586e-05		57500	418.997	439.552		-58.2439	-47.4356
	60000	-0.000421954	6.07505e-05	-0.000448365	5.8654e-05		60000	415.191	434.979		-59.2774	-48.4827
	62500	-0.000414864	6.15514e-05	-0.000423669	4.88214e-05		62500	411.476	430.561		-60.2393	-49.4812
	65000	-0.000427142	7.50896e-05	-0.000410238	4.60579e-05		65000	407.849	426.285		-61.1337	-50.4332
	67500	-0.000420944	7.3814e-05	-0.000413714	5.08106e-05		67500	404.306	422.142		-61.9644	-51.3405
	70000	-0.000406037	6.70286e-05	-0.000421355	6.021e-05		70000	400.843	418.122		-62.7347	-52.2049
	72500	-0.000404984	7.00381e-05	-0.000419533	5.98282e-05		72500	397.457	414.215		-63.4481	-53.028
	75000	-0.000402045	7.05424e-05	-0.000416272	5.65933e-05		75000	394.146	410.414		-64.1077	-53.8113
	77500	-0.000395218	6.86716e-05	-0.000419338	6.51189e-05		77500	390.906	406.712		-64.7163	-54.5564
	80000	-0.000391798	6.70869e-05	-0.000405818	5.98535e-05		80000	387.734	403.101		-65.2767	-55.2644
	82500	-0.000397958	7.13387e-05	-0.000392821	5.31147e-05		82500	384.628	399.576		-65.7915	-55.9368
	85000	-0.000398702	7.3269e-05	-0.000384895	5.20107e-05		85000	381.586	396.131		-66.2632	-56.5747
	87500	-0.000380305	6.28442e-05	-0.000385681	5.84392e-05		87500	378.604	392.76		-66.6941	-57.1792
	90000	-0.000358821	5.31576e-05	-0.000379823	5.61555e-05		90000	375.681	389.459		-67.0863	-57.7515
	92500	-0.000354234	5.12516e-05	-0.000377253	5.41783e-05		92500	372.813	386.223		-67.4418	-58.2925
	95000	-0.000362238	5.65417e-05	-0.000377509	5.69266e-05		95000	370	383.049		-67.7627	-58.8034
	97500	-0.000371647	6.51406e-05	-0.000379756	6.35781e-05		97500	367.239	379.933		-68.0507	-59.285
	100000	-0.000370184	7.0144e-05	-0.00039242	7.938e-05		100000	364.528	376.87		-68.3075	-59.7382
	105000	-0.000350994	5.91293e-05	-0.000396046	8.3667e-05		105000	359.249	370.896		-68.7342	-60.5632
	110000	-0.000349556	6.24452e-05	-0.000379966	7.39972e-05		110000	354.148	365.106		-69.0546	-61.2852
	115000	-0.000348555	6.50191e-05	-0.000361907	6.84019e-05		115000	349.213	359.479		-69.2797	-61.9103
	120000	-0.00033078	5.68032e-05	-0.000342451	6.1327e-05		120000	344.433	354.002		-69.4188	-62.4445
	125000	-0.000343323	7.3968e-05	-0.000331984	5.70613e-05		125000	339.796	348.66		-69.4808	-62.8934
	130000	-0.000330761	6.82752e-05	-0.000334965	5.88117e-05		130000	335.294	343.442		-69.4732	-63.2623
	135000	-0.00031673	5.90837e-05	-0.000332276	5.98817e-05		135000	330.916	338.338		-69.4032	-63.5561
	140000	-0.000326401	7.15329e-05	-0.000320703	5.47786e-05		140000	326.655	333.342		-69.277	-63.7796
	145000	-0.000329388	7.56701e-05	-0.000309081	5.26599e-05		145000	322.504	328.444		-69.1003	-63.9372
	150000	-0.000324085	7.41129e-05	-0.000311936	5.80241e-05		150000	318.455	323.64		-68.8781	-64.0332
	155000	-0.000317045	7.10901e-05	-0.000309033	5.49736e-05		155000	314.502	318.924		-68.6152	-64.0716
	160000	-0.000319663	7.40827e-05	-0.000312444	5.89869e-05		160000	310.64	314.292		-68.3157	-64.0562
	165000	-0.000307395	6.80417e-05	-0.000306007	6.04945e-05		165000	306.864	309.74		-67.9834	-63.9907
	170000	-0.000300013	6.39571e-05	-0.000298686	5.9628e-05		170000	303.167	305.264		-67.6217	-63.8784
	175000	-0.000302458	6.81659e-05	-0.000289223	5.40107e-05		175000	299.547	300.862		-67.2339	-63.7227
	180000	-0.000296254	6.4521e-05	-0.000281108	5.06471e-05		180000	295.999	296.531		-66.8226	-63.5266
	185000	-0.000290864	6.2855e-05	-0.000280043	5.89136e-05		185000	292.519	292.268		-66.3906	-63.293
	190000	-0.000288762	6.5135e-05	-0.000283761	6.63319e-05		190000	289.105	288.072		-65.94	-63.0246
	195000	-0.000290282	6.58498e-05	-0.000275012	6.3129e-05		195000	285.751	283.94		-65.4732	-62.7241
	200000	-0.000277316	5.87906e-05	-0.000282622	7.0808e-05		200000	282.457	279.871		-64.9919	-62.3939
	220000	-0.000273144	6.46712e-05	-0.000259249	5.28253e-05		220000	269.818	264.196		-62.956	-60.8205
	240000	-0.000253727	5.60896e-05	-0.000254623	5.95504e-05		240000	257.94	249.422		-60.8057	-58.9346
	260000	-0.000239334	5.27024e-05	-0.00023655	5.43412e-05		260000	246.721	235.485		-58.6035	-56.8368
	280000	-0.000238654	5.96913e-05	-0.000234871	6.02856e-05		280000	236.083	222.334		-56.3925	-54.6052
	300000	-0.000215624	4.94313e-05	-0.000219696	5.50117e-05		300000	225.969	209.919		-54.202	-52.3
	320000	-0.000197976	3.94198e-05	-0.000206597	5.21065e-05		320000	216.332	198.199		-52.0518	-49.9669
	340000	-0.000207094	5.14029e-05	-0.000194643	4.26695e-05		340000	207.138	187.134		-49.955	-47.6404
	360000	-0.000209853	6.12657e-05	-0.000185141	4.37714e-05		360000	198.355	176.688		-47.9198	-45.3463
	380000	-0.00019516	5.23757e-05	-0.000180271	4.43299e-05		380000	189.959	166.824		-45.9511	-43.1033
	400000	-0.000192753	5.31985e-05	-0.000181623	4.78179e-05		400000	181.929	157.511		-44.0517	-40.9249
