# Supplementary material for: Chlorophyll to zeaxanthin energy transfer in nonphotochemical quenching: An exciton annihilation-free transient absorption study
Source: Proc Natl Acad Sci U S A. 2024 Oct 8;121(42):e2411620121. doi: 10.1073/pnas.2411620121 (PMC11494355; doi:10.1073/pnas.2411620121)
Supplement: Supplementary file 7 — Dataset S06 (XLSX) [file pnas.2411620121.sd06.xlsx]

## Sheet: Dataset S06
	Time	WT 540DA 0.8nJ N	WT 540DA 06nJ N	WT 540DA 18nJ N	WT 540DA 24nJ N	WT 540DA PP3 N		WT 540LA 0.8nJ N by max (noisy)	WT 540LA 06nJ N	WT 540LA 18nJ N	WT 540LA 24nJ N	WT 540LA PP3 N
WT Low power for Fig. S09	-2000	0.45008	0.50519	0.61666	0.53046	0.34321		0.266287	0.51897	0.62497	0.53483	0.32837
	-1900	0.042125	0.29537	0.3644	0.30403	0.18955		0.0308243	0.27628	0.35345	0.30177	0.15086
	-1800	0.01963	0.15763	0.18427	0.1558	0.11273		-0.211769	0.1168	0.16223	0.14351	0.05414
	-1700	-0.074715	0.07478	0.08052	0.07629	0.0666		-0.216395	0.03371	0.06442	0.06233	0.00145
	-1600	-0.065945	0.02465	0.02511	0.03992	0.03591		-0.186918	-0.00468	0.02385	0.03466	-0.02245
	-1500	0.08848	0.00593	-0.00123	0.02416	0.03196		-0.105618	-0.01435	0.01828	0.0202	-0.04466
	-1400	0.08127	-0.00921	-0.00688	0.01257	0.00413		-0.0739801	-0.01824	0.01021	0.01341	-0.04321
	-1300	-0.008865	-0.01695	-0.00171	0.00723	-0.02279		-0.015026	-0.01406	0.00483	0.00995	-0.02777
	-1200	-0.036755	-0.01068	-0.0025	0.00297	-0.01329		0.100664	-0.01524	0.00195	0.0081	-0.0263
	-1100	-0.008645	0.0016	-0.00672	-0.003	0.01156		0.0613776	-0.01445	-0.00708	0.01682	0.00114
	-1000	0.07639	0.004	-0.00947	-0.01064	0.01446		0.0561936	-0.00345	-0.00498	0.01336	0.0156
	-900	0.06973	-0.00463	-0.00813	-0.01815	-0.00956		0.0406336	0.00273	0.00524	0.00852	0.0034
	-800	0.087525	-0.01203	-0.0051	-0.02153	-0.03081		-0.106998	0.01373	0.0127	0.00288	0.00537
	-700	0.057325	-0.00656	-0.00543	-0.01822	-0.01758		-0.1452	0.01769	0.01719	-0.0118	-0.00951
	-600	-0.00468	-0.00543	-0.00997	-0.01519	-0.0057		-0.170569	0.00741	-0.000994555	-0.02188	-0.00426
	-500	0.16294	-0.01447	-0.01512	-0.01522	-0.01399		0.00381196	-0.00822	-0.02746	-0.02962	0.00867
	-400	0.48011	0.07436	0.07103	0.07917	0.08357		0.249092	0.03209	-0.01159	-0.00975	0.07689
	-300	0.874145	0.32679	0.34574	0.35082	0.31478		0.484851	0.25464	0.21749	0.19952	0.27406
	-200	0.95065	0.60823	0.65636	0.65262	0.56465		0.793184	0.5491	0.56083	0.52508	0.50338
	-100	0.91452	0.79964	0.88419	0.86983	0.71692		0.800833	0.77729	0.84243	0.80346	0.67587
	0	1.03495	0.92156	1.01684	0.99143	0.82109		0.80218	0.91703	1.00411	0.96739	0.79613
	100	1.11334	0.98856	1.07296	1.05485	0.90302		0.763707	0.99904	1.07558	1.05005	0.89922
	200	1.07045	1.02999	1.08568	1.09205	0.98797		0.780615	1.04712	1.10708	1.08604	0.96793
	300	1.00754	1.04063	1.08601	1.10585	1.01791		0.952244	1.05424	1.11475	1.10097	0.98144
	400	0.962515	1.0175	1.07577	1.09735	0.98526		0.98992	1.04512	1.11531	1.09807	0.95948
	500	0.96493	1.00437	1.06351	1.07818	0.96598		1	1.02553	1.11048	1.08208	0.91468
	600	1.03916	1.00177	1.05155	1.06665	0.97161		0.82893	1.01788	1.10344	1.0702	0.9018
	700	1.04975	1.01148	1.04449	1.06714	1.00143		0.699315	1.0277	1.0939	1.0595	0.92959
	800	0.988915	1.02376	1.03562	1.06758	1.03891		0.696587	1.02685	1.08247	1.05308	0.94397
	900	1.01944	1.03133	1.0292	1.07333	1.06787		0.742438	1.01887	1.06606	1.05153	0.95849
	1000	1.08697	1.03074	1.02922	1.06579	1.06081		0.848852	1.01071	1.05771	1.04639	0.95359
	1400	1.10593	1.02444	1.02605	1.03849	1.03286		0.812548	1.01322	1.04691	1.04088	0.97426
	1800	0.98369	1.00929	1.01684	1.01291	0.99983		0.810092	1.01177	1.02439	1.02679	1.00164
	2200	1	1	1	1	1		0.821544	1	1	1	1
	2600	1.02146	1.00341	0.98465	0.99209	1.02511		0.806543	0.9855	0.9839	0.97065	0.97442
	3000	0.92326	0.9836	0.9644	0.97891	1.01123		0.798368	0.95944	0.96208	0.95043	0.94571
	3400	1.01898	0.95159	0.94323	0.95981	0.97171		0.740803	0.92436	0.93479	0.93381	0.91316
	3800	1.04335	0.93216	0.92118	0.93919	0.95562		0.826465	0.87722	0.91906	0.91013	0.82747
	4200	0.97107	0.92001	0.90897	0.91556	0.93451		0.720609	0.85268	0.90476	0.87865	0.77642
	4600	0.88432	0.93027	0.90388	0.89452	0.94518		0.720322	0.85068	0.8902	0.84717	0.77062
	5000	0.78934	0.94961	0.90172	0.88063	0.97345		0.675022	0.86665	0.87468	0.83108	0.81709
	5500	0.82784	0.95268	0.88314	0.87006	1.00111		0.687591	0.86091	0.85861	0.81893	0.82525
	6000	0.9094	0.90819	0.85646	0.85764	0.9528		0.658648	0.84226	0.83114	0.80103	0.82445
	6500	0.96213	0.86255	0.83861	0.83598	0.88071		0.73916	0.82733	0.80235	0.76687	0.81804
	7000	0.95758	0.83686	0.82466	0.82203	0.84509		0.642563	0.81521	0.78684	0.73622	0.7948
	7500	0.90247	0.83593	0.80676	0.81863	0.86992		0.582532	0.80716	0.76897	0.71861	0.79666
	8000	0.81807	0.83875	0.78798	0.81368	0.90187		0.560967	0.79348	0.75644	0.71545	0.79079
	8500	0.80739	0.82504	0.77433	0.79749	0.88611		0.53586	0.78404	0.74838	0.71525	0.78752
	9000	0.80293	0.80754	0.75495	0.77702	0.86933		0.545415	0.78605	0.73027	0.70851	0.82022
	9500	0.8042	0.79236	0.73708	0.75568	0.85369		0.624546	0.76937	0.72303	0.68181	0.77566
	10000	0.7803	0.79413	0.71878	0.73708	0.87217		0.650737	0.72614	0.71225	0.65099	0.68129
	11000	0.803	0.80527	0.70477	0.73334	0.91264		0.556341	0.71842	0.69275	0.6376	0.69101
	12000	0.7887	0.8062	0.69116	0.72742	0.93189		0.473103	0.72284	0.67151	0.6259	0.72982
	13000	0.79406	0.78765	0.68104	0.70379	0.8956		0.568057	0.71386	0.64973	0.6046	0.73392
	14000	0.80136	0.77163	0.65963	0.67952	0.88188		0.532311	0.67202	0.63793	0.58472	0.65478
	15000	0.69134	0.75409	0.64814	0.65461	0.84867		0.597008	0.63632	0.62318	0.56189	0.59069
	16000	0.61953	0.76843	0.64409	0.63476	0.86609		0.729868	0.64151	0.60587	0.54548	0.61891
	17000	0.66415	0.78378	0.63199	0.61421	0.89798		0.829193	0.64836	0.58701	0.5352	0.6593
	18000	0.75365	0.76145	0.61577	0.59309	0.86664		0.759345	0.6444	0.5611	0.53352	0.70013
	19000	0.85054	0.72612	0.59249	0.57673	0.82658		0.630552	0.60049	0.53921	0.52701	0.6492
	20000	0.81351	0.69147	0.57787	0.56636	0.77834		0.58581	0.57443	0.52731	0.50004	0.59481
	21000	0.71076	0.69256	0.57048	0.56254	0.78941		0.597271	0.57253	0.50958	0.4747	0.60122
	22000	0.71059	0.69071	0.56295	0.55756	0.79436		0.40162	0.5733	0.48934	0.46162	0.62953
	23000	0.86296	0.68928	0.55939	0.54546	0.78802		0.522502	0.56124	0.47485	0.455	0.6274
	24000	0.74927	0.6791	0.55749	0.53583	0.76477		0.699578	0.5609	0.47462	0.44974	0.62214
	25000	0.67317	0.64323	0.54126	0.52058	0.71306		0.785536	0.54372	0.48221	0.43638	0.56054
	26000	0.65813	0.63797	0.50749	0.50114	0.74317		0.745165	0.53443	0.46744	0.42067	0.55574
	27000	0.74983	0.66467	0.49241	0.49606	0.81304		0.687304	0.51803	0.45728	0.40721	0.53003
	28000	0.69707	0.68183	0.48661	0.49641	0.85443		0.485114	0.51327	0.44624	0.40811	0.54289
	29000	0.70966	0.64735	0.48865	0.48032	0.77482		0.380079	0.49428	0.42915	0.41024	0.5404
	30000	0.64434	0.59953	0.48205	0.46041	0.68171		0.415266	0.49279	0.423	0.40322	0.54266
	31000	0.53174	0.56546	0.46513	0.44757	0.63637		0.486494	0.47725	0.41823	0.39125	0.50962
	32000	0.58906	0.55899	0.45119	0.43624	0.63826		0.437357	0.491	0.4042	0.38167	0.555
	33000	0.53831	0.57938	0.44221	0.43178	0.68702		0.43191	0.4883	0.38549	0.37358	0.57822
	34000	0.65793	0.58119	0.43379	0.42224	0.69659		0.535598	0.48348	0.38135	0.36453	0.56802
	35000	0.61468	0.56084	0.42426	0.40677	0.66241		0.499031	0.45684	0.38806	0.3544	0.49245
	36000	0.52043	0.52959	0.4246	0.3926	0.59307		0.47284	0.46736	0.39382	0.34511	0.49327
	37000	0.56914	0.52105	0.41567	0.3827	0.5841		0.469291	0.46316	0.39129	0.33235	0.47766
	38000	0.48347	0.54746	0.40233	0.39125	0.6613		0.568057	0.47139	0.38084	0.32841	0.51051
	39000	0.49826	0.58397	0.39158	0.40069	0.75362		0.505036	0.46861	0.36926	0.33177	0.53068
	40000	0.50784	0.56845	0.39041	0.39423	0.72182		0.475567	0.46126	0.37078	0.33711	0.51822
	41000	0.48102	0.54086	0.37888	0.37563	0.6751		0.467097	0.45645	0.36714	0.33085	0.50977
	42000	0.53111	0.52437	0.37993	0.37676	0.64387		0.483479	0.45274	0.36653	0.30513	0.47901
	43000	0.54005	0.53484	0.38502	0.37824	0.65604		0.51321	0.42642	0.35238	0.28614	0.43607
	44000	0.70192	0.5324	0.38387	0.37425	0.65028		0.566972	0.4097	0.33578	0.28829	0.43714
	45000	0.67326	0.5234	0.38567	0.36129	0.62053		0.526043	0.41824	0.33	0.29313	0.46994
	46000	0.52655	0.51087	0.37181	0.34473	0.60701		0.383628	0.44159	0.34177	0.29122	0.49165
	47000	0.5988	0.50881	0.35784	0.34044	0.62262		0.295764	0.4441	0.33996	0.2816	0.49095
	48000	0.69161	0.51196	0.35311	0.33832	0.63449		0.182235	0.41242	0.33118	0.26473	0.42898
	49000	0.57617	0.51264	0.35645	0.35042	0.6398		0.157975	0.37949	0.30991	0.25977	0.40013
	50000	0.56231	0.51386	0.35396	0.35247	0.64773		0.303938	0.37329	0.30327	0.26651	0.40716
	52500	0.63265	0.47933	0.35517	0.33221	0.56612		0.471755	0.37281	0.30956	0.28082	0.40766
	55000	0.73092	0.48387	0.34419	0.31659	0.58011		0.359343	0.37464	0.30666	0.26694	0.40366
	57500	0.65073	0.50721	0.34286	0.32453	0.63158		0.356616	0.38774	0.29985	0.25062	0.42729
	60000	0.59106	0.49464	0.33421	0.33409	0.63003		0.434104	0.36557	0.29262	0.26012	0.4064
	62500	0.51969	0.47113	0.31838	0.31472	0.59725		0.576264	0.31712	0.29395	0.26228	0.30968
	65000	0.52043	0.44741	0.30031	0.28047	0.55602		0.444743	0.31536	0.3015	0.25017	0.27997
	67500	0.42427	0.45704	0.29994	0.2649	0.56214		0.107762	0.32265	0.29282	0.22739	0.28951
	70000	0.61732	0.49325	0.30241	0.26517	0.62511		0.330129	0.31063	0.26646	0.21253	0.30263
	72500	0.62947	0.43815	0.29425	0.25983	0.53259		0.404077	0.3172	0.25685	0.22353	0.34481
	75000	0.62198	0.35757	0.26895	0.25051	0.4179		0.285125	0.30764	0.24939	0.22837	0.34495
	77500	0.58257	0.37969	0.25873	0.22977	0.45905		0.120036	0.30492	0.23822	0.2005	0.33458
	80000	0.45912	0.41881	0.26965	0.2344	0.51704		0.140221	0.29505	0.23567	0.17125	0.29199
	82500	0.44697	0.40686	0.28017	0.24275	0.48441		0.243374	0.27929	0.23339	0.18323	0.27659
	85000	0.43686	0.36216	0.25917	0.23482	0.42997		0.112946	0.24482	0.21809	0.18564	0.24014
	87500	0.39899	0.3405	0.22959	0.20784	0.41704		0.0706364	0.2267	0.20523	0.1699	0.21408
	90000	0.38047	0.36388	0.22284	0.19764	0.46316		0.192603	0.22904	0.19857	0.16596	0.2279
	92500	0.37188	0.39778	0.23441	0.20439	0.51213		0.203529	0.23065	0.19756	0.17353	0.24029
	95000	0.42728	0.37835	0.24778	0.20656	0.45618		0.286472	0.23345	0.19109	0.17676	0.26151
	97500	0.47673	0.31186	0.24372	0.18066	0.31977		0.406541	0.22298	0.1873	0.15163	0.22405
	100000	0.37043	0.30029	0.24102	0.16588	0.2912		0.249651	0.20988	0.17749	0.13253	0.19883
	105000	0.18703	0.37435	0.22842	0.18475	0.46322		0.108575	0.20395	0.18113	0.14296	0.18994
	110000	0.33484	0.35703	0.2076	0.19399	0.47251		0.440381	0.22453	0.17367	0.16842	0.26962
	115000	0.45236	0.32237	0.18965	0.1748	0.42276		0.348967	0.23273	0.16548	0.14175	0.27631
	120000	0.46404	0.34167	0.19821	0.18827	0.45501		0.284838	0.22687	0.16577	0.1195	0.24285
	125000	0.4239	0.37271	0.18118	0.1522	0.51167		0.405982	0.21434	0.16608	0.12932	0.22678
	130000	0.35018	0.32557	0.17507	0.12084	0.40997		0.364232	0.21541	0.15695	0.12679	0.24419
	135000	0.44844	0.28771	0.15647	0.13653	0.38286		0.190697	0.21063	0.14769	0.13654	0.26198
	140000	0.45986	0.3243	0.1583	0.16731	0.4716		0.235997	0.17627	0.13159	0.14047	0.22879
	145000	0.2635	0.23573	0.16119	0.13594	0.27882		0.306395	0.17092	0.11769	0.12403	0.22943
	150000	0.54296	0.22442	0.1705	0.13301	0.24045		0.123026	0.20033	0.10812	0.08995	0.27381
