# Supplementary material for: Chlorophyll to zeaxanthin energy transfer in nonphotochemical quenching: An exciton annihilation-free transient absorption study
Source: Proc Natl Acad Sci U S A. 2024 Oct 8;121(42):e2411620121. doi: 10.1073/pnas.2411620121 (PMC11494355; doi:10.1073/pnas.2411620121)
Supplement: Supplementary file 8 — Code S01 (TXT) [file pnas.2411620121.sd07.txt]

% Code S02
% WT 680 nm, DA/LA TA PP3/PP5 Fitting (Fig. 5)
% Author: Tsung-Yen Lee
% Submitted to PNAS 
% Date: 2024.8.12
% Env: MATLAB 2023a
% **Require to load original TA dataset (excel file).

Data = readtable("Dataset S05","Sheet","Dataset S05");

Time_Index = [51 31 ; 31 31];
DecayKernel = "WT_4_PP3_DecayKernel_2";

Time = Data.Time;
PP3_WT_4_Data = -[ Data.WTPP3DA Data.WTPP3LA]*1e6;
PP5_WT_4_Data = -[ Data.WTPP5DA Data.WTPP5LA]*1e6;

Temp = ["DA", "LA"];

%% Common Fitting Exp Function
fitfun_exp3 = fittype('a1.* exp(-x./t1) + a2.* exp(-x./t2) + a3.* exp(-x./t3)','independent',{'x'});
fitfun_exp2 = fittype('a1.* exp(-x./t1) + a2.* exp(-x./t2)','independent',{'x'});

for i = 1 : 2
    
    Time_F3 =  Time(Time_Index(i,1):end,1);
    Time_F5 =  Time(Time_Index(i,2):end,1);
    PP3_FitDatai = PP3_WT_4_Data(Time_Index(i,1):end,i);
    PP5_FitDatai = PP5_WT_4_Data(Time_Index(i,2):end,i);

    % [PP3]
    WT_4_fitR_PP3_2{i} = fit(Time_F3(1:end),PP3_FitDatai(1:end),'exp2','StartPoint',[200,-1/120000,320,-1/500000],'Upper',[inf,0,inf,0],'Lower',[-0,-inf,-0,-inf]);
    WT_4_fitR_PP3_3{i} = fit(Time_F3,PP3_FitDatai,fitfun_exp3,'StartPoint',[1,5,2,5e3,50e3,200e3],'Upper',[inf,inf,inf,inf,inf,inf],'Lower',[-0,-0,-0,0,0,0]);
    
    WT_4_PP3_DecayKernel_2{i} = sprintf('(%3.8f .* exp(%3.8f .*x) + %3.8f .* exp(%3.8f .* x))', WT_4_fitR_PP3_2{i}.a ,WT_4_fitR_PP3_2{i}.b,WT_4_fitR_PP3_2{i}.c,WT_4_fitR_PP3_2{i}.d);
    WT_4_PP3_DecayKernel_3{i} = sprintf('(%3.8f .* exp(%3.8f .*x) + %3.8f .* exp(%3.8f .* x) + %3.8f .* exp(%3.8f .* x))' ,...
        WT_4_fitR_PP3_3{i}.a1,-1./WT_4_fitR_PP3_3{i}.t1,WT_4_fitR_PP3_3{i}.a2, -1./WT_4_fitR_PP3_3{i}.t2,WT_4_fitR_PP3_3{i}.a3,  -1./WT_4_fitR_PP3_3{i}.t3);
    
    WT_4_PP3_DecayKernel{i} = eval([DecayKernel+"{i}"]);
    
    % [PP5]
    WT_4_fitfun_PP5_3{i} = fittype( ['a .* (1 - exp(-k1 .* x)) .*' WT_4_PP3_DecayKernel{i} ],'independent',{'x'});
    
    % Apply kinetic model result
    WT_4_fitR_PP5_3{i} = fit(Time_F5 , PP5_FitDatai ,WT_4_fitfun_PP5_3{i},'StartPoint',[-0.05,0.004], 'Upper', [inf,inf],'Lower', [-inf,0]);
    
end


%% Parameter Summary
WT_4_fitP_PP3_2 = table(coeffnames(WT_4_fitR_PP3_2{1}),'VariableNames',"Para");
WT_4_fitP_PP3_3 = table(coeffnames(WT_4_fitR_PP3_3{1}),'VariableNames',"Para");
WT_4_fitP_PP5_3 = table(coeffnames(WT_4_fitR_PP5_3{1}),'VariableNames',"Para");

for i = 1 : 2
    WT_4_fitP_PP3_2.(num2str(Temp(i))) = coeffvalues(WT_4_fitR_PP3_2{i})';
    WT_4_fitP_PP3_3.(num2str(Temp(i))) = coeffvalues(WT_4_fitR_PP3_3{i})';
    WT_4_fitP_PP5_3.(num2str(Temp(i))) = coeffvalues(WT_4_fitR_PP5_3{i})';
end
% error %
WT_4_fitE_PP3_2(:,1:2) = abs((confint(WT_4_fitR_PP3_2{1},0.68)' - WT_4_fitP_PP3_2.DA)./WT_4_fitP_PP3_2.DA);
WT_4_fitE_PP3_2(:,3:4) = abs((confint(WT_4_fitR_PP3_2{2},0.68)' - WT_4_fitP_PP3_2.LA)./WT_4_fitP_PP3_2.LA);

WT_4_fitE_PP5_3(:,1:2) = abs((confint(WT_4_fitR_PP5_3{1},0.68)' - WT_4_fitP_PP5_3.DA)./WT_4_fitP_PP5_3.DA);
WT_4_fitE_PP5_3(:,3:4) = abs((confint(WT_4_fitR_PP5_3{2},0.68)' - WT_4_fitP_PP5_3.LA)./WT_4_fitP_PP5_3.LA);

% k conversion
WT_4_fitP_PP3_2{2,2:3} = 1./WT_4_fitP_PP3_2{2,2:3};
WT_4_fitP_PP3_2{4,2:3} = 1./WT_4_fitP_PP3_2{4,2:3};

disp(WT_4_fitP_PP3_2)
disp(WT_4_fitP_PP5_3)
