# Supplementary material for: Chlorophyll to zeaxanthin energy transfer in nonphotochemical quenching: An exciton annihilation-free transient absorption study
Source: Proc Natl Acad Sci U S A. 2024 Oct 8;121(42):e2411620121. doi: 10.1073/pnas.2411620121 (PMC11494355; doi:10.1073/pnas.2411620121)
Supplement: Supplementary file 9 — Code S02 (TXT) [file pnas.2411620121.sd08.txt]

% Code S01
% Car S1 PP3 TA profile simulation with convolution method (Fig. S10)
% Author: Tsung-Yen Lee
% Submitted to PNAS 
% Date: 2024.8.12
% Env: MATLAB 2023a
% **Require to load original TA dataset (excel file).
clear
syms t T;

%% Convolution to reconstruct TA profile
A0 = 1;
D = 1/4.1; % Population Function Decay Rate
k = 1/9; % Car S1 Relaxation

% Car S1 at Pump-Probe delay time(t), this decay started at T
g = exp(- k * (t-T));   

% % Population Function
f = A0 * (T).^0.5 * exp(-D * T);

% convolution signal
s = int(f*g, T, 0,t);    

time = [0:0.5:150]';

amp = eval(subs(f,T,time));
amp = amp / max(amp);
car = eval(subs(g,{t,T},{time,0}));

signal = zeros(size(time));

for i = 1 : length(time)
    fg = @(x)eval(subs((subs(f*g,t, time(i) )),T,x));
    signal(i) = integral(fg,time(1),time(i));
end

signal = signal / max(signal);


warning off;
Data = readtable("Dataset S04.xlsx","Sheet","Dataset S04A"); 
TA_Time = Data.Time/1000;
TA_Sig = Data.WT540PP3DdODMaxNorm;
warning on;


%% Fitting of Convolution signal
time_ind = find(time>=1,1);

f_signal = fit(time(time_ind:end),signal(time_ind:end),'exp1');

time_ind = find(TA_Time>=1,1);
f_TA = fit(TA_Time(time_ind:end),TA_Sig(time_ind:end),'exp1');

disp(['conv fit tau = ' num2str(-1./f_signal.b)])
disp(['TA fit tau = ' num2str(-1./f_TA.b)])


%%
Fig = figure;
Fig.Position = [100 100 1400 800];
subplot (1,2,1);
Ax = gca;
Ax.Position = [0.1,0.18,0.39,0.65];

plot(TA_Time,[TA_Sig],"O"); hold on;

plot(time,[amp,car,signal]);

hold off

Ax.Children(1).Color = [0.99,0.24,0.24];
Ax.Children(3).Color = [0.45,0.81,0.35];

L = legend("TA Car S1 PP3","A(t) Population function","Car S1","Conv Car S1 = (Car S1 * A)(t)");
ylabel("Normalized Signal")
xlabel("pump-probe delay (ps)")
yticks([0,0.5,1])
xlim([-5,152])
ylim([-0.13 1.1])


subplot (1,2,2);
Ax = gca;
Ax.Position = [0.56,0.18,0.39,0.65];

plot(TA_Time,[TA_Sig],"O"); hold on;
plot(time,[f_TA(time) signal]);
plot(time,f_signal(time)); hold off


Ax.Children(3).Color = [0.5 0.5 0.5];
Ax.Children(3).LineStyle = "-.";
Ax.Children(2).Color = [0.99,0.24,0.24];
Ax.Children(1).Color = [0.99,0.4,0.4];
Ax.Children(1).LineStyle = "-.";

L = legend("TA Car S1 PP3","Fit of TA Car S1 PP3","Conv Car S1","Fit of Conv Car S1");
ylabel("")
xlabel("pump-probe delay (ps)");
yticks([0,0.5,1])
xlim([-5,152])
ylim([-0.13 1.1])
text(60,0.65,"\color[rgb]{0.5 0.5 0.5}\tau_{PP3}  = 21.53 \pm 1.9 ps ","FontSize",20,"FontWeight","bold")
text(60,0.55,"\color[rgb]{0.96,0.4,0.4}\tau_{Conv} = 21.62 \pm 1.0 ps ","FontSize",20,"FontWeight","bold")

%%
Fig2 = figure;
Fig2.Position = [100 100 1400 800];
subplot (1,2,1);
Ax = gca;
Ax.Position = [0.1,0.18,0.39,0.65];

A = signal*1 + exp(-1/300*time);
A = A /A(101)*exp(-1/300*50);
plot(time,[signal,exp(-1/300*time), A]);

Ax.Children(3).Color = [0.96,0.24,0.24];
Ax.Children(2).Color = [0 0 0];
Ax.Children(1).Color = [0.93,0.69,0.13];

L = legend("Conv Car S1","DA-scaled","LA (DA + Conv Car S1)");
ylabel("")
xlabel("pump-probe delay (ps)")
yticks([0,0.5,1])
xlim([-5,152])
ylim([-0.13 2])
