# Supplementary material for: Chlorophyll to zeaxanthin energy transfer in nonphotochemical quenching: An exciton annihilation-free transient absorption study
Source: Proc Natl Acad Sci U S A. 2024 Oct 8;121(42):e2411620121. doi: 10.1073/pnas.2411620121 (PMC11494355; doi:10.1073/pnas.2411620121)
Supplement: Supplementary file 10 — Code S03 (XLSX) [file pnas.2411620121.sd09.xlsx]

## Sheet: Code S04
					DA/LA PP3/PP5 Fitting Analysis + Diffusion Parameters Calculation (for Table S5)
6nJ PP3/ PP5
1	m^2/s									R (nm) =	2
10000	cm^2/s				pi	3.1415			tau fs	Ld / nm	D/L ratio
1000	nm^2/fs				NA	6.022e+23	#		PP3 tau	PP3 tau
									378967	61.5312	0.691361
									292074	42.5403
1	L								Ld Error %	Ld error +-/ nm
10^24	nm^3									PP3 tau
									0.0922077	5.67365
									0.0753985	3.20747
1	chain Volume
2827.35	nm3/ membrane 3D						kA Error STD	tau Error STD	kA 1/fs	kA nm3/fs	kA error	D nm^2/fs	D cm^2/s	D error
706.838	nm2/ membrane 2D
15	nm/ chain 1D				WT	DA	0.162651	0.0869121	1.48008e-05	0.0418471	0.00680648	0.00166509	0.0166509	0.00270829
						LA	0.142514	0.0492891	9.17918e-06	0.0259528	0.00369864	0.00103266	0.0103266	0.00147169
15	nm radius
4	nm thickness
							DA	LA	std/mean
					PP3	'a'	113.255	167.593	0.129076	0.0558728
						b' -fs	-53778.9	-35547.5	0.19867	0.0868485
						'c'	430.201	470.445	0.0397801	0.0214077
						d' -fs	-464576	-383460	0.0675664	0.0403345
							ave tau / fs
							DA	LA
							378967	292074	0.0869121	0.0492891
									std/mean
					PP5 3D	'a'	-0.242545	-0.264535	0.0838587	0.0869297
						k1' 1/fs	1.48008e-05	9.17918e-06	0.162651	0.142514
