# Supplementary material for: Chlorophyll to zeaxanthin energy transfer in nonphotochemical quenching: An exciton annihilation-free transient absorption study
Source: Proc Natl Acad Sci U S A. 2024 Oct 8;121(42):e2411620121. doi: 10.1073/pnas.2411620121 (PMC11494355; doi:10.1073/pnas.2411620121)
Supplement: Supplementary file 11 — Code S04 (XLSX) [file pnas.2411620121.sd10.xlsx]

## Sheet: Code S03
		Photon / Excitation Density Conversion (Supports Code 03 Calculation)
												ABS coefficient
												E @ 663, Chl a	76.79	L/mmol cm
			Wavelength	680	nm			Chl a+b Conc	75	ug/ml		E @ 663, Chl b	9.79	L/mmol cm
			Rep	250000	pulse/s				0.0837521	umol/cm^3		E @ 663	86.58	L/mmol cm
			Power	1.5	mW @ sample			extinction coeff	86.58	ml / umol cm
				6	nJ/pulse			Beam Path	0.05	cm
								Abs	0.362563
		E=hc/lambda	Energy	2.92119e-19	J/photon			Light Abs ratio	0.304109
				5134895362461540	photon / s
			Power	2.05396e+10	photon/pulse			Chl per area	41.876	umol Chl a+b /m^2		Membrane Content
								Chl per Thy	15240	Chl a+b / Thy		360	LHCII	13	Chl a+b /LHCII
			radius	75	um			Thy per area	0.00274777	umol Thy /m^2		60	C2S2	176	Chl a+b /C2S2
			Area	0.000176715	cm^2							15240	Total Chl
								Abs photon per Thy	213.613	Photon / Thy = Chl*/Thy
			Result	1.1623e+14	photon/ cm^2 pulse			Excitation Ratio	0.0140166	Chl excited
				1.93009	umol photon / m^2 pulse
				482523	umol photon / m^2 s						per Exciton #	2	count
								Thy Side length	300	nm	Thy Diameter	310	nm
								Area / Chl	5.90551	nm^2		1.57644	nm^2
								Area / Chl*	421.323	nm^2	Area / #Chl*	706.668	nm^2
								Distance btw Chls on Thy	2.7421	nm		2.83351	nm
								Distance btw Chls* on Thy	23.1613	nm		29.996	nm
